# Supplementary material for: Community dynamics and co-occurrence relationships of pelagic ciliates and their potential prey at a coastal and an offshore station in the ultra-oligotrophic Eastern Mediterranean Sea
Source: Front Genet. 2023 Jul 20;14:1219085. doi: 10.3389/fgene.2023.1219085 (PMC10400710; doi:10.3389/fgene.2023.1219085)
Supplement: Supplementary file 1 [file Table1.xlsx]

## Sheet: Total dataset
ASV	Sequence	Supergroup	Division	Class	Order	Family	Genus	Species	Trophic_mode	HCB_Winter_surf	HCB_Winter_DCM	HCB_Spring_surf	HCB_Spring_DCM	HCB_Summer_surf	HCB_Summer_DCM	HCB_Autumn_surf	HCB_Autumn_DCM	M3A_Winter_surf	M3A_Winter_DCM	M3A_Summer_surf	M3A_Summer_DCM	M3A_Autumn_surf	M3A_Autumn_DCM	Total
ASV1	TAGCGTATATTAAAGTTGTTGCGGTTAAAAAGCTCGTAGTTGGATTTCTGCTGAGGACGACCGGTCCGCCCTCTGGGTGAGCATCTGGCTCGGCCTCGGCATCTTCTTGGAGAACGTAACTGCACTTGACTGTGTGGTGCGGTACTCAAGACTTTTACTTTGAGGAAATTAGAGTGTTTCAAGCAGGCGCATGCCTTGAATACATTAGCATGGAATAATGAGATAGGACCTTAGTTCTATTTTGTTGGTTTCTAGAGCTGAGGTAATGATTAATAGGGATAGTTGGGGGCATTCGTATTTAACTGTCAGAGGTGAAATTCTTGGATTTGTTAAAGACGGACTACTGCGAAAGCATTTGCCAAGGATGTTTTCATTG	Alveolata	Dinoflagellata	Dinophyceae	Gymnodiniales	Warnowiaceae	Warnowia	Warnowia_sp.	Heterotroph	1	35	21	14	83551	0	1462	10	0	69	0	0	0	69	85232
ASV2	TAGCGTATATTAAAGTTGCTGCAGTTAAAAAGCTCGTAGTTGCATTTCCGAGGCAAGGGATTAGTCCGACCTTTGGTGGGTATTTAATCCTCTTGCCTCGTCCTTGAGTGGTGCTTCTTGGTATTAAGTTATCGAGGAGATAGCCGCTCATCGTTTACTGTGAGAAAATTAGAGTGTTCAAAGCAGGCTTATGCCGTTGAATATATTAGCATGGAATAATAAGATAGGACCTCGGTACTATTTTGTTGGTTTGAGAACCAAGGTAATGATGAATAGGGACAGTTGGGGGTATTCGTATTCAGTTGTCAGAGGTGAAATTCTTAGATTTACGGAAGACGAACTACTGCGAAAGCATTTACCAAGGATGTTTTCATTA	Stramenopiles	Ochrophyta	Bacillariophyta	Bacillariophyta_X	Polar-centric-Mediophyceae	Chaetoceros	Chaetoceros_tenuissimus	Autotroph	13349	1940	3543	269	39422	96	447	3	69	330	1	0	1533	330	61332
ASV3	TAGCGTATATTAAAGTTGCTGCAGTTAAAAAGCTCGTAGTTGGATCTTGGGAGCGGGCGGGCGGTCCGCCGCGAGGCGAGCCACCGCCCGTCCCCGCCCCTTGCCTCTCGGCGCCCCCTCGATGCTCTTAGCTGAGTGTCCCGCGGGGCCCGAAGCGTTTACTTTGAAAAAATTAGAGTGTTCAAAGCAGGCCCGAGCCGCCTGGATACCGCAGCTAGGAATAATGGAATAGGACCGCGGTTCTATTTTGTTGGTTTTCGGAACTGAGGCCATGATTAAGAGGGACGGCCGGGGGCATTCGTATTGCGCCGCTAGAGGTGAAATTCTTGGACCGGCGCAAGACGGACCAGAGCGAAAGCATTTGCCAAGAATGTTTTCATTA	Alveolata	Dinoflagellata	Dinophyceae	Gymnodiniales	Gymnodiniaceae	NA	NA	Heterotroph	934	286	674	3170	11049	23300	4868	2743	104	480	4825	4050	1160	480	58123
ASV5	TAGCGTATATTAAAGTTGTTGCAGTTAAAAAGCTCGTAGTTGGATTTGTGGTGTGTCCAGTCGGCCTTTGCTCTCTGAGTGATTGTGCTGTACTGGTCTGCCATGTTTGGGTGGAATCTGTGTGGCATTAAGTTGTCGTGCAGGGGATGCCCATCGTTTACTGTGAAAAAATTAGAGTGTTCAAAGCAGGCTTATGCCGTTGAATATATTAGCATGGAATAATAATATAGGACCTTGGTACTATTTTGTTGGTTTGCGTACTAAGGTAATGATTAAGAGGGACAGTTGGGGGTATTTGTATTCCATTGTCAGAGGTGAAATTCTTAGATTTTTGGAAGACAAACTACTGCGAAAGCATTTACCAAGGATGTTTTCATTA	Alveolata	Dinoflagellata	Syndiniales	Dino-Group-II	Dino-Group-II-Clade-10-and-11	Dino-Group-II-Clade-10-and-11_X	Dino-Group-II-Clade-10-and-11_X_sp.	Parassite	60	0	2	0	48	23527	2317	375	0	0	0	0	0	0	26329
ASV4	TAGCGTATATTAAAGTTGTTGCGGTTAAAAAGCTCGTAGTTGGATCTCGGCAGGTAGGGGGCGGTTCGTTTCTGACGGCACTGCCCCATTTACCTGTGTTTTTGACGGAGGTTTCACGGTGATTTTCATCGATTGTCGTGATACGCCGTCAGGTTTACTTTGAAAAAATTAGAGTGCTCAAAGCAGGCTACAAGCTTGAATATTTGTGCATGGAATAATGGAATAGGAAGTCGTTTCTATTTTTTTGGTTTTCGGAAATTGACTTAATGATTAATAGGGACAGCCGGGGGCATTCGTACTCAGACGACAGAGGTGAAATTCTTGGACCGTCTGAGGACGAGCTACTGCGAAAGCATTTGCCAAGAGTGTTTTCATTA	Stramenopiles	Ochrophyta	Bacillariophyta	Bacillariophyta_X	Polar-centric-Mediophyceae	Thalassiosira	Thalassiosira_profunda	Autotroph	13909	453	6446	2657	992	538	169	37	31	167	10	15	425	167	26016
ASV10	TAGCGTATATTAAAGTTGTTGCGGTTAAAAAGCTCGTAGTTGGATTTCTGTTGGAGACCGCCGGTCCGTTCTTTGAACGTGTATCTGGTTTGACTCCGACATCTTTGTGGAGTGCGTAGCTGTGCTTGATTGCATGGTGCGAAATTCACAACATTTACTTTGAGGAAAATAGAGTGCTCACGGCAGGCATAAGCCTTGTATATATTAGCATGGAATAATAGTGTAGGACTTTGGTTCTATTTTATTGGTTTCTAGAACTGAGGTAATGTTAAACAGGGATAGTTGGGGGCATTTGTATTAACGCGTCAGAGGTGGAATTCTTGGATTGCGTTACGACAACCTAATGCGAAAGCATTTGCCAAGGATGTTTTCATTG	Alveolata	Ciliophora	Spirotrichea	Strombidiida	Strombidiidae_H	Strombidiidae_H_X	Strombidiidae_H_X_sp.	Mixotroph	145	553	474	629	6861	5791	1875	178	80	526	238	115	1741	1741	20947
ASV23	TAGCGTATATTAAAGTTGTTGCGGTTAAAAAGCTCGTAGTTGGATTTCTGCCGAGGACGACCGGTCCGCCCTGTGGGTGAGCATCTGGATCGGCCTGGGCATCTTCTTGGGGAACGTAGCTGCACTTGACTGTGTGGTGCGGTATCCAGGACTTTTACCTTGAGGAAATTAGAGTGTTTCAAGCAGGCGCACGCCTTGAATACATTAGCATGGAATAATAAGATAGGACCTCGGTTCTATTTTGTTGGTTTCTAGAGCTGAGGTAATGATTAATAGGGATAGTTGGGGGCATTCGTATTTAACTGTCAGAGGTGAAATTCTTGGATTTGTTAAAGACGGACTACTGCGAAAGCATTTGCCAAGGATGTTTTCATTG	Stramenopiles	Ochrophyta	Bacillariophyta	Bacillariophyta_X	Raphid-pennate	Pseudo-nitzschia	Pseudo-nitzschia_seriata	Autotroph	1329	314	4672	304	0	88	2	0	117	326	5098	7401	154	326	20131
ASV8	TAGCGTATATTAAAGTTGTTGCGGTTAAAAAGCTCGTAGTTGGATCTCGGCAGCCAGGGGGCGGTTCGCTCCAAAGCGTGACTGCCCCATTTGGCTGTGTGATTGGCGGAGGTTTCGGGGTGCTCTTCGTTGAGTGTCCCGGTGCGCCGTCAGGTTTACTTTGAAAAAATTAGAGTGCTCAAAGCAGGCTTTTCAGGCTTGGATATTCGTGCATGGAATAATGGAATAGGAACTCGTTCCTATTTTGTTGGTTTTCGGGAATCGAGTTAATGATTAATAGGGACAATTGGGGGCATTAGTATTCAAACGACAGAGGTGAAATTCTTGGACCGTTTGAAGACTAACTACTGCGAAAGCATTTGCCAAGAGTGTTTTCATTA	Alveolata	Dinoflagellata	Dinophyceae	Gonyaulacales	Ceratiaceae	Tripos	Tripos_furca	Mixotroph	1612	1034	582	34	8	32	8438	47	300	2055	503	171	1498	2055	18369
ASV36	TAGCGTATATTAAAGTTGTTGCGGTTAAAAAGCTCGTAGTTGGATTTCTGCCGAGGACGACCGGTCCGCCCTCTGGGTGAGCATCTGGCTCGGCCTTGACATCTTCTTGGTGAACGTAGCTGCACTTGACTGTGTGGTGCGGTACCCAGGACTTTTACTTTGAGGAAATTAGAGTGTTTCAAGCAGGCATACGCCTTGAATACATTAGCATGGAATAATAAGATAGGACCTTGGTTCTATTTTGTTGGTTTCTAGAGCTGAGGTAATGATTAATAGGGATAGTTGGGGGCATTCGTATTTAACTGTCAGAGGTGAAATTCTTGGATTTGTTAAAGACGGACTACTGCGAAAGCATTTGCCAAGGATGTTTTCATTG	Alveolata	Dinoflagellata	Syndiniales	Dino-Group-I	Dino-Group-I-Clade-1	Dino-Group-I-Clade-1_X	Dino-Group-I-Clade-1_X_sp.	Parassite	72	99	48	40	54	15952	830	71	21	143	112	132	4	143	17721
ASV33	TAGCGTATATTAAAGTTGTTGCAGTTAAAAAGCTCGTAGTCGGATTTCGGGTCGGGCCGAGCGGTCTGCCGATGGGTATGCACTGTTCGGCGCGGCCTTCTTTCCGGAGACCGCGGCTACTCTTAACTGAGCGGGCGTGGGAGACGGATCGTTTACTTTGAAAAAATCAGAGTGTTTCAAGCAGGCAGCTCGCTCTTGCATGGATTAGCATGGGATAATGAAATAGGACTCTGGTGCTATTTTGTTGGTTTCGAACACCGGAGTAATGATTAACAGGGACAGTCAGGGGCACTCGTATTCCGTCGAGAGAGGTGAAATTCTCAGACCAATGGAAGACGAACCACTGCGAAAGCATTTGCCAGGGATGTTTTCACTG	Alveolata	Ciliophora	Spirotrichea	Choreotrichida	Leegaardiellidae_B	Leegaardiella	Leegaardiella_sp.	Heterotroph	35	1663	787	21	273	11525	1018	16	58	452	23	0	442	858	17171
ASV20	TAGCGTATATTAAAGTTGTTGTGGTTAAAAAGCTCGTAGTTGGATCTTGGACGGTCGGGGGCGGTGAGGTGAATAGCCCCACTGCCCCACTGGCCCGTCTGACATTGGGCGGCAACCGGCTGGTGCTCTTAACCGAGTGCTAGACATCGGCGCCGCCAGGTTTACTTTGAAAAAATTAGAGTGCTTCAAGCAGGCTTCAAACGCCCGAATACTCGTGCATGGAATAATGGAATAGGACGTCGTCACTATTTTGTTGGTTTTCGGAGATCGACGTAATGATTAACAGGGACAGTCGGGGGCATTGGTATTGAGGAGCTAGAGGTGAAATTCTTGGACCTCCTCAAGACCAACCACTGCGAAAGCATTTGCCAAGAATGTTTTCATTA	Alveolata	Dinoflagellata	Dinophyceae	NA	NA	NA	NA	NA	15	3	136	742	6278	7793	417	157	0	158	54	0	0	158	15911
ASV22	TAGCGTATATTAAAGTTGTTGCGGTTAAAAAGCTCGTAGTTGGATTTCTGCCGAGGACGACCGGTCCGCCCTCTGGGTGAGTATCTGGCTCGGCCTGGGCATCTTCTTGGAGAACGTAGCTGCACTTGACTGTGTGGTGCGGTATCCAGGACTTTTACTTTGAGGAAATTAGAGTGTTTCAAGCAGGCATACGCCTTGAATACATTAGCATGGAATAATAAGATAGGACCTCGGTTCTATTTTGTTGGTTTCTAGAGCTGAGGTAATGATTAATAGGGATAGTTGGGGGCATTCGTATTTAACTGTCAGAGGTGAAATTCTTGGATTTGTTAAAGACGGACTACTGCGAAAGCATTTGCCAAGGATGTTTTCATTG	Stramenopiles	Stramenopiles_X	Stramenopiles_X-Group-7	Stramenopiles_X-Group-7_X	Stramenopiles_X-Group-7_XX	Stramenopiles_X-Group-7_XXX	Stramenopiles_X-Group-7_XXX_sp.	Autotroph	1139	85	343	171	7778	263	694	7	11	51	1847	2652	607	51	15699
ASV6	TAGCGTATATTAAAGTTGCTGCAGTTAAAAAGCTCGTAGTTGGATCTCGGGGTACCTGGTCTAGCCGGTATAGCTCACGCTAAAACTGGTCTGACCCCCCAACGTGAGGTATTCGTCTCCGGGTGCACTTCATTGGGTGCTCGTGAGGGGCCTCGTAGTTACTGTGAAAAAATTAGAGTGTTCAAAGCAGGCTCATATGTTCGGATAGTCGTGCATGGAATAACTGAATACGTGACTGGCGCTTTTCAGTTGGTCTCGGCGACTGGTCAAATGATTAAGAGGGACTGCCGGGGGCATTGGTATGGCGGGGTTAGAGGTGAAATTCTTGGATCCTCGCCAGACCAACAAAAGCGAAAGCATTTGCCAAGAATGTCTTCATTA	Stramenopiles	Ochrophyta	Bacillariophyta	Bacillariophyta_X	Raphid-pennate	Pseudo-nitzschia	Pseudo-nitzschia_galaxiae	Autotroph	9733	1135	2931	81	2	3	0	0	144	713	33	50	0	713	15538
ASV48	TAGCGTATATTAAAGTTGTTGCGGTTAAAAAGCTCGTAGTTGGATTTCTGTTGGGAACGACCGGTCCGCCCATTGGGTGTGTATCTGGCTTGTTCTCGGCATCTTCTTGGTGAACGTTGCTGCACTTGACTGTGTGGAGCGCTACCCAGGACTTTTACTTTGAGGAAATTAGAGTGTTTCAAGCAGGCTTACGCCTTGAATACATTAGCATGGAATAATAAGATAGGACCTCGGTTCTATTTTGTTGGTTTCTAGAGCTGAGGTAATGATTAATAGGGATAGTTGGGGGCATTCGTATTTAACTGTCAGAGGTGAAATTCTTGGATTTGTTAAAGACGGACTACTGCGAAAGCATTTGCCAAGGATGTTTTCATTG	Alveolata	Dinoflagellata	Syndiniales	Dino-Group-II	Dino-Group-II-Clade-10-and-11	Dino-Group-II-Clade-10-and-11_X	Dino-Group-II-Clade-10-and-11_X_sp.	Parassite	4	5	417	398	44	7813	102	1895	0	0	1923	2786	100	0	15487
ASV14	TAGCGTATATTAAAGTTGTTGCAGTTAAAAAGCTCGTAGTCTGACCGTTGATCGGCATTGAGCGTCCGTGGCTACTGGTCATGTGTACGCGAGGTGCTGGTCACTACCTTCGGAGGAGCGTTCGTGCTTTTAACTAAGTGCGTGCGGGATTCCGATAGTTTACTTTGAGAAAAATAGAGTGTTCAAAGCAGGCGTTTGCCTTGAATACATTAGCATGGGATAATGAAATAGGACGTTGGTTCTATTTTGATGGTTTACGGACCGACGTAATGATTAATAGGGACAGTTGGGGACATTTATATTCCATGGCTAGAGGTGAAATTCTTGGATTCATGGAAGATAAACTACTGCGAAAGCATTTGTCAAAGATGTTTTCATTG	Alveolata	Dinoflagellata	Dinophyceae	Peridiniales	Heterocapsaceae	Heterocapsa	Heterocapsa_nei/rotundata	Mixotroph	528	69	1313	3120	4260	2786	1762	640	14	153	334	50	97	153	15279
ASV62	TAGCGTATATTAAAGTTGTTGCGGTTAAAAAGCTCGTAGTTGGATCTCGGCAGGTAGGGGGCGGTTCGTTTCTGACGGCACTGCCCCATTTACCTGTGTTTTTGACGGAGGTCTCAAGGTGGCTTTAAACGGCTGTCTTGGAACGCCGTCAGGTTTACTTTGAAAAAATTAGAGTGCTCAAAGCAGGCTACAAAGCTTGAATATTTGTGCATGGAATAATGGAATAGGACAACGTTTCTATTTTTTTTGGTTTTCGGAAATTGTTGTAATGATAAATAGGAACAGCCGGGGACATTAGTACTCAGACGACAGAGGTGAAATTCTTGGACCGTTTGAGGACTAACTACTGCGAAAGCATTTGTCAAGAGTGTTTTCATTA	Stramenopiles	Ochrophyta	Bacillariophyta	Bacillariophyta_X	Radial-centric-basal-Coscinodiscophyceae	Proboscia	Proboscia_alata	Autotroph	362	22	511	146	1934	552	660	17	13	39	4250	5949	574	39	15068
ASV42	TAGCGTATATTAAAGTTGTTGCGGTTAAAAAGCTCGTAGTTGGATCTCGGCGGGCAGGGGGTGGTTCGCTCTTCAGCGCTACTGCCCCGCTTTGCCCGTGTGATTGGCGGAGGTTTCGGGGTGCTCTTCGTTGAGTGACTCGGAGCGCCGTCAGGTTTACTTTGAAAAAATTAGAGTGCTCAAAGCAGGCTTTTCACGCTTGAATATTCGTGCATGGAATAATGGAATAGGAACTCGTTTCTATTTTGTTGGTTTTCGGAAATCGAGTTAATGATTAACAGGGACAATTGGGGGCATTAGTATTCAGACGACAGAGGTGAAATTCTTGGACCGTCTGAAGACTGACTACTGCGAAAGCATTTGCCAAGAGTGTTTTCATTA	Alveolata	Dinoflagellata	Dinophyceae	Gymnodiniales	Warnowiaceae	Warnowia	Warnowia_sp.	Heterotroph	19	2157	714	969	1277	1151	1061	643	1232	2018	273	84	905	2018	14521
ASV21	TAGCGTATACTAATATTGCTGCAGTTAAAAAGCTCGTAGTTGAATTTCTGGTGACACGGTCTGGCCGGTTACTTAATTGTGACTTGTGCCATCGCCTTGTTGCCATCTTTTGGTTTAACCAATCTGGCATTAGGTTGTCGGGTTGGTGATACCAATCGTTTACTGTGAAGAAATTAGAGTGTTCAAAGCAGGCTTATGCCGTTGAATATTTTAGCATGGAATAATAAGATAGGACTCTGGTGCTATTTTGTTGGTTTGCGCACTAGAGTAATGATTAATAGGGACAGTTGGGGATATTTGTACTAGGGAATTAGAGGTGAAATTCTTGGATTTCCTTATGACAAACGACTGCGAAAGCATTTATCAGGGATGTTTTCATTA	Alveolata	Dinoflagellata	Dinophyceae	Gymnodiniales	Gymnodiniaceae	Gyrodinium	Gyrodinium_dominans	Heterotroph	417	36	894	783	5168	3566	1090	534	9	28	652	404	644	28	14253
ASV18	TAGCGTATATTAATGTTGTTGCAGTTAAAAAGCTCGTAGTTGGATTCCTGACCTGGGGTAGCCGGTCCGCCTTGCAAAAGGTGCGCACTGAGCGGCCTCGGTCATCCTTGAGAAGAGCGGTCCTGGCATTCAGTTGTCGGGGTCGGGATTCTCGACGTTTACTGTGAAAAAATCAGAGTGTTCAACGCAGGCTTACGCCTTGAATACATTAGCATGGAATAATGAGATAGGACCTTGGCGGTCTATTTTGTTGGTTTGCACGCCGAGGTAATGATTAAAAGGGACGGTTGGGGTTCTTCGTATTCAATTGTCAGAGGTGAAATTCTTGGATTTATGGAAGACGAACTGCTGCGAAAGCGTCGAACAAGGACGTTCTCATTA	Alveolata	Dinoflagellata	Dinophyceae	NA	NA	NA	NA	NA	91	14	712	74	6105	4462	1706	349	4	24	534	149	0	24	14248
ASV9	TAGCGTATATTTTAGTTGTTGCAGTTAAAAAGCTCGTAGCCGTATTTCTGGTGGGAGAATGCAGTCCGACATTATGTGGGTACTTGCACTCTCCGGCCATCCTTGGGTCTAGCCAGTTTGGCATTAAGTTGTCGAGTTGGGGATGCCCATCGTTTACTGTGAAAAAATTAGAGTGTTCAAAGCAGACTTATGTCGTTGAATATACTAGCATGGAATAATGAGATAGGACATCAGTGCTATTTTGTTGGTTTGCGCACCGATGTAATGATAAATAGGAACAGTTGTGGCTATTCGTATTCACTTGTAAGAGGTGAAATTCTTAGATTAAGGGAAGACGAACTACTGCGAAAGCATTTAGCAAGGATGTTTTCATTGG	Stramenopiles	Ochrophyta	Bacillariophyta	Bacillariophyta_X	Polar-centric-Mediophyceae	Cerataulina	Cerataulina_pelagica	Autotroph	295	8	2733	1683	7265	129	1032	1	40	246	101	152	218	246	14149
ASV7	TAGCGTATATTAAAGTTGTTGCAGTTAAAAAGCTCGTAGTTGGATTTCTGGGAGGGTGCTAATGCCCGCCGTAGCGCGCGCGCAGCAGCGCCCTTCCATCCTTCTGTTAACGCCTCTTGGCATTCATTTGCTGGTGGCGGGCTCAGATATTTTACCTTGAGAAAATTAGAGTGTTTCAGGCAGGCTAGGCCGGAATATATTAGCATGGAATAATGGAATAGGACTATGGTCTCTTTGTTGGTTTGAGGGACTGCAGTAATGATTAATAGGGATAGTTGGGGGCATTAGTATTTAATTGTCAGAGGTGGAATTCTCAGATTTGTTAAAGACTAACTTATGCGAAAGCATTTGCCAAGGATGTTTTCATTA	Stramenopiles	Ochrophyta	Bacillariophyta	Bacillariophyta_X	Polar-centric-Mediophyceae	Chaetoceros	Chaetoceros_anastomosans	Autotroph	303	32	3718	1137	7695	43	23	4	2	3	332	499	21	3	13815
ASV11	TAGCGTATATTAAAGTTGTTGCAGTTAAAAAGCTCGTAGTTGAATTTCTGGTGGGAGTGTACAGTCCGACACTGAGTGTTGGTTCTTGTATGTCTCCGGCCATCCTTGGAGTGAATCTGTCTGGCATTCAGTTGTTGGGCAGAGTATCTCCATCGTTTACTGTGAGGAAATGAAAGTGTTCAAAGCAGGCTTACGCCGTTGAATCTTTTAGCATGGAATAATAAGATAGGATCTTGATACTATTTTGTTGGTTTGCGTGTTAAGATAATGATGAATAGGGACAGTTGGGGGTATTTGTATTCCATAGTCAGAGGTGAAATTCTTGGATTTATGGAAGACAAACTAATGCGAAAGCATCTACCAAGGATGTTTTCATTA	Alveolata	Dinoflagellata	Syndiniales	Dino-Group-I	Dino-Group-I-Clade-5	Dino-Group-I-Clade-5_X	Dino-Group-I-Clade-5_X_sp.	Parassite	0	0	4650	8922	1	117	0	0	0	0	1	1	0	0	13692
ASV16	TAGCGTACATTAAAGTTGTTGCAGTTAAAAAGCTCGTAGTTGGATTTCTGGTGTCGTGTTGTATCCGTACGATTAAGTTCGTCTCGAGTTACATTCACGTCGCCATCTTTTAACAGAGCTTGCCTGGCATTAGGTTGTTGGGCAAGTTATGTTAATCGTTTACTGTGAAGAAATTAGAGTGTTCAAAGCAGGCTTATGCCGTTGAATACGTTAGCATGGAATAATGAGATAGGACCTTGATACTATTTTGTTGGTTTGCGCATTAAGGTAATGATTAATAGGGTCAGTTGGGGGTATTCGTATTTCGTTGTCAGAGGTGAAATTCTTGGATTTACGAAAGACGAACGACTGCGAAAGCATTTACCAAGGATGTTTTCATTA	Alveolata	Dinoflagellata	Dinophyceae	Prorocentrales	Prorocentraceae	Prorocentrum	Prorocentrum_sp.	Mixotroph	63	7	1526	689	671	4372	5417	594	0	7	157	51	5	7	13566
ASV15	TAGCGTATATTAATGTTGTTGTGGTTAAAAAGCTCGTAGTTGGATCTCGGCAGATTGAGGGCGGTTTGCTTGCTAGTATTACTGCCCTATAATCTGTAGTTTTGCCAGAGGTTTTAGGGTGCTCTTAATCGAGTGTCCTGGGATGCTGGCAGGTTTACTTTGAAAAAATTAGAGTGCTCAAAGCAGGCTGTTACGCCTGAATATTCGTGCATGGAATAATAGAATAGGAAGTCGTTTCTATTTTGTTGGTTTTCGGAAATCGACTTAATGATTAATAGGGACAGTCGGGGGCATTTGTATTCAAACGACAGAGGTGAAATTCTTGGACCGTTTGAAGACAAACTACTGCGAAAGCATTTGCCAAGAATGTTTTCATTA	Stramenopiles	Ochrophyta	Bacillariophyta	Bacillariophyta_X	Radial-centric-basal-Coscinodiscophyceae	Leptocylindrus	Leptocylindrus_convexus	Autotroph	136	0	21	0	12063	482	693	0	0	0	10	16	65	0	13486
ASV25	TAGCGTATATTAAAGTTGTTGCGGTTAAAAAGCTCGTAGTTGGATTTCTGCTGAGGACGACCGGTCCGCCCTCTGGGTGAGCATCTGGCTCGGCCTTGGCATCTTCTTGGAGAACGCTACTGCACTTGACTGTGTGGTGCGGTATCCAAGACTTTTACTTTGAGGAAATTAGAGTGTTTCAAGCAGGCATGTGCCTTGTATACATTAGCATGGAATAATGAGATAGGACCTTGGTTCTATTTTGTTGGTTTCTAGAGCTGAGGTAATGATTAATAGGGATAGTTGGGGGCATTCGTATTTAACTGTCAGAGGTGAAATTCTTGGATTTGTTAAAGACGAACTACTGCGAAAGCATTTGCCAAGGATGTTTTCATTG	Alveolata	Dinoflagellata	Dinophyceae	Gymnodiniales	Gymnodiniaceae	NA	NA	Heterotroph	17	477	531	190	6282	1130	856	469	66	139	2081	366	597	139	13340
ASV13	TAGCGTATATTAAAGTTGTTGCGGTTAAAAAGCTCGTAGTTGGATTTCTGCCGAGGACGACCGGTCCGCCCTCTGGGTGAGTATCTGGCTCGGCCTGGGCATCTTCTTGGAGAACGTAGCTGCACTTGACTGTGTGGTGCGGTATCCAGGACTTTTACTTTGAGGAAATTAGAGTGTTTCAAGCAGGCACACGCCTTGAATACATTAGCATGGAATAATAAGATAGGACCTCGGTTCTATTTTGTTGGTTTCTAGAGCTGAGGTAATGATTAATAGGGATAGTTGGGGGCATTCGTATTTAACTGTCAGAGGTGAAATTCTTGGATTTGTTAAAGACGGACTACTGCGAAAGCATTTGCCAAGGATGTTTTCATTG	Alveolata	Dinoflagellata	Syndiniales	Dino-Group-I	Dino-Group-I-Clade-1	Dino-Group-I-Clade-1_X	Dino-Group-I-Clade-1_X_sp.	Parassite	105	20	571	210	12202	49	21	0	0	0	16	24	0	0	13218
ASV19	TAGCGTATATTAAAGTTGTTGCGGTTAAAAAGCTCGTAGTTGGATTTCCGTTCGAGCTCGCACCTCCCCTTGGGGGTGGGTGCCGAGCTTGAGCCTTTCTGGGTGAATACGTGCGTACTTCACTGTATGGCGAATTCAGCCCGGACTTTTACTTTGAGGAAATTAGAGTGTTTCAGGCAGGCAAACGCCTTGAATACATTAGCATGGAATAATAAGATAAGACTTTGGTCTTTTTTGTTGGTTCATTGATCGAAGTAATGATTAATAGGGATAGTTGGGGGCATTCGTATTTAACTGTCAGAGGTGAAATTCTTGGATTTGTTAAAGACGAACTACTGCGAAAGCATTTGCCAAGGATGTTTTCATTG	Stramenopiles	Ochrophyta	Pelagophyceae	Pelagomonadales	Pelagomonadaceae	Pelagomonas	Pelagomonas_calceolata	Autotroph	448	168	3466	2851	10	2097	8	3199	26	26	247	325	80	26	12977
ASV45	TAGCGTATATTAAAGTTGTTGCAGTTAAAAAGCTCGTAGTTGGATTTCTGGCAGGAGCGACCGGTCCGCCGCAAGGTGTGCACTAGGTCGTCTCCAGTCATCTTTGTGGGAACTGCTCTGGCATTAGGTTGTCGGGGTTAGGGAACACATCGTTTACTGTGAAAAAATTAGAGTGTTTAAAGCAGGCTTATGCCGTTGAATACATTAGCATGGAATAATAAGATAGGACTTTGGTGGTCTATTTTGTTGGTTTGCACACCAAGGTAATGATTAATAGGGATAGTTGGGGGTATTCGTATTTAATTGTCAGAGGTGAAATTCTTGGATTTATGAAAGACGAACTACTGCGAAAGCATTTACCAAAGATGTTTTCATTA	Alveolata	Dinoflagellata	Dinophyceae	Gymnodiniales	Gymnodiniaceae	Gyrodinium	NA	Heterotroph	51	48	248	526	1346	6444	1000	305	0	443	888	993	0	443	12735
ASV17	TAGCGTATATTAAAGTTGTTGCAGTTAAAAAGCTCGTAGTTGGATTTGTGGTGTGTCCAGTCGGCCTTTGCTCTTTGAGTGATTGTGCTGTACTGGTCTGCCATGTTTGGGTGGAATCTGTGTGGCATTAAGTTGTCGTGCAGGGGATGCCCATCGTTTACTGTGAAAAAATTAGAGTGTTCAAAGCAGGCTTATGCCGTTGAATATATTAGCATGGAATAATGATATAGGACCTTGGTACTATTTTGTTGGTTTGCGCACTAAGGTAATGATTAAGAGGGACAGTTGGGGGTATTTGTATTCCATTGTCAGAGGTGAAATTCTTGGATTTTTGGAAGACAAACTACTGCGAAAGCATTTACCAAGGATGTTTTCATTA	Alveolata	Dinoflagellata	Dinophyceae	Gymnodiniales	Gymnodiniaceae	Margalefidinium	Margalefidinium_fulvescens	Heterotroph	0	1	150	1	12208	0	23	0	0	0	7	0	0	0	12390
ASV64	TAGCGTATATTAAAGTTGTTGCAGTTAAAAAGCTCGTAGTTGGATTTCTGGGAGGGTGCCAATGTCCGCCGACGTGCGTGCGCAGCGGCGCCCTTCCATCCTTCTGTTAACGCCTCTTGGCATTCATTTGCTGGTGGCGGGCTCAGATATTTTACCTTGAGAAAATTAGAGTGTTTCAGGCAGGCTAGGCCGGAATACATTAGCATGGAATAATGGAATAGGACTACGGTCTCTTTGTTGGTTTGAGGGACTGCAGTAATGATTAATAGGGATAGTTGGGGGCATTAGTATTTAATTGTCAGAGGTGGAATTCTCAGATTTGTTAAAGACTAACTTATGCGAAAGCATTTGCCAAGGATGTTTTCATTA	Alveolata	Dinoflagellata	Syndiniales	Dino-Group-II	Dino-Group-II-Clade-10-and-11	Dino-Group-II-Clade-10-and-11_X	Dino-Group-II-Clade-10-and-11_X_sp.	Parassite	1	0	0	0	117	11386	57	43	0	3	0	0	1	3	11611
ASV31	TAGCGTATATTAAAGTTGTTGCGGTTAAAAAGCTCGTAGTTGGATTTCTGCCGAGGACGACCGGTCCGCCCTCTGGGTGCGTATCTGGCTCGGCCTGGGCATCTTCTTGGAGAACGTATCTGCACTTGACTGTGTGGTGCGGTATCCAGGACTTTTACTTTGAGGAAATTAGAGTGTTTCAAGCAGGCACACGCCTTGAATACATTAGCATGGAATAATAAGATAGGACCTCGGTTCTATTTTGTTGGTTTCTAGAGCTGAGGTAATGATTAATAGGGATAGTTGGGGGCATTCGTATTTAACTGTCAGAGGTGAAATTCTTGGATTTGTTAAAGACGGACTACTGCGAAAGCATTTGCCAAGGATGTTTTCATTG	Alveolata	Ciliophora	Spirotrichea	Choreotrichida	Strobilidiidae_I	Strobilidiidae_I_X	Strobilidiidae_I_X_sp.	Heterotroph	1159	41	281	0	5586	1701	1060	0	143	890	9	14	520	0	11404
ASV30	TAGCGTATATTAAAGTTGTTGCGGTTAAAAAGCTCGTAGTTGGTTCTCGGCAGGTAGAGGGCGGTACACTGCTAAGTGTTACTGCCTTATTACCCGTATTTTATTGCTAGAGGTCGTGGGGTGCTCTTAATCGAGTGTCCCGGGATGCTAGCAGGTTTACTTTGAAAAAATTAGAGTGCTCAAAGCAGGCTACTACGCTTGAATATTCGTGCATGGAATAATAGAATAGGAAGTCGTTTCTATTTTGTTGGTTTTCGGAAATCGACTTAATGATTAATAGGGACAGTCGGGGGCATTTGTATTCAAACGACAGAGGTGAAATTCTTGGACCGTTTGAAGACAAACTACTGCGAAAGCATTTGCCAAGAATGTTTTCATTA	Archaeplastida	Chlorophyta	Palmophyllophyceae	Prasinococcales	Prasinococcales-Clade-A	Prasinococcus	Prasinococcus_capsulatus	Autotroph	0	0	5	0	8185	1793	275	43	0	0	887	186	0	0	11374
ASV26	TAGCGTATATTAAAGTTGTTGCAGTTAAAAAGCTCGTAGTCGGATGTCGGGCTCGGGCAGGCTGTCGGCTTCGGTCGGACGGCAGGCTCGGGTCTTTCTGCCTGAGGATCCCGTTGCACTTAATTGTGGGGCGTGGGGACGCAGGCCGTTTACTTTGAAAAAATTAGAGTGTTCAAAGCAGGCCTACGCTTGAATACATTAGCATGGAATAATGGAATAGGACTTTGGTGCTATTTTGTTGGTTTATGGGACCGAAGTAATGATTAACAGGGACAGTTGGGGCCGTTTATATTTCGTTGTCAGAGGTGAAATTCTTGGATTTACGAAAGATAAACTTCTGCGAAAGCATTCGGCAAGGATGTTTTCATTG	Alveolata	Dinoflagellata	Dinophyceae	NA	NA	NA	NA	NA	460	83	913	1164	4119	1493	1622	421	12	179	292	123	0	179	11060
ASV47	TAGCGTATATTAAAGTTGTTGCGGTTAAAAAGCTCGTAGTTGGATTTCTGTCGAAGACGGTCGGTCCGCTCTATGAGCGTGTATCTGATTCGGCTTTGGCATCCTCGTGGGGAACGTAACTGTGCTTGATTGCATGGTGCGGAATTCACGACTTTTACTTTGAGGAAATTAGAGTGTTCACGGCAGGCAAGCGCCTTGAATACATTAGCATGGAATAATAATATAGGACTTTGGTTCTATTTTGTTGGTTTCTAGGACTAAAGTAATGATTAATAGGGATAATTGGGGGCATTTGTATTAACGCGTCAGAGGTGGAATTCTTGGATTGCGTTACGACAAACTACTGCGAAAGCATTTGCCAAGGATGTTTTCATTG	Alveolata	Ciliophora	Spirotrichea	Strombidiida_D	Strombidiida_D_X	Strombidiida_D_XX	Strombidiida_D_XX_sp.	Mixotroph	888	163	495	7	4182	47	467	4	79	380	454	48	3593	0	10807
ASV53	TAGCGTATATTAAAGTTGTTGCGGTTAAAAAGCTCGTAGTTGGATTTCTGCCGAGGACGACCGGTCCGCCCTCTGGGTGAGCATCTGGATCGGCCTGGGCATCTTCTTGGGGAACGTAGCTGCACTTGACTGTGTGGTGCGGTATCCAGGACTTTTACCTTGAGGAAATTAGAGTGTTTCAAGCAGGCGTGCGCCTTGAATACATTAGCATGGAATAATAAGATAGGACCTCGGTTCTATTTTGTTGGTTTCTAGAGCTGAGGTAATGATTAATAGGGATAGTTGGGGGCATTCGTATTTAACTGTCAGAGGTGAAATTCTTGGATTTGTTAAAGACGGACTACTGCGAAAGCATTTGCCAAGGATGTTTTCATTG	Archaeplastida	Chlorophyta	Mamiellophyceae	Mamiellales	Bathycoccaceae	Bathycoccus	Bathycoccus_prasinos	Autotroph	776	1169	1971	2283	4	164	2	92	64	93	1600	2401	0	93	10712
ASV29	TAGCGTATATTTAAGTTGTTGCAGTTAAAAAGCTCGTAGTTGGATTTTGGGTCGGAGCGACCGGTCCGCCGTTCCGGTGTGCACTGGTGGCTTCTTCCTTCTTGCCGGGGACTGCGTCTGGCATTCGTTTGCTGGGCGTAGGAGTCGGCGTGGTTACTTTGAGTAAATTAGAGTGTTCAAAGCAAGCTTGTGCTCTGCATACTTTAGCATGGAATAACATTATAGGACTCTGGTTCTATTTTGTTGGTTTTCGGAACCGGAGTAATGATTAATAGGGACAGTCGGGGGCATCCGTATTTCATTGTCAGAGGTGAAATTCTTGGATTTATGAAAGACGAACTTCTGCGAAAGCATTTGCCAAGGATGTTTTCATTA	Alveolata	Dinoflagellata	Dinophyceae	Gymnodiniales	Kareniaceae	Karlodinium	Karlodinium_veneficum	Mixotroph	83	25	1092	152	6739	1128	385	82	0	5	418	414	63	5	10591
ASV41	TAGCATATATTAAAGTTGTTGCAGTTAAAAAGCTCGTAGTTGGATTTCTGTGAGAGTATGATGTCCTAACGTGTTTAGAGCGCAGAAAACTCTTGCATCCTTCTGTTACCTCCACGTGGCATTCACTTGCCAGTGGTTGGCTCAGAGAATTTACCTTGAGAAAATTAGAGTGTTTCAGGCAGGCTAGGCCGGAATACATTAGCATGGAATAATAGAATAGGACTCCGGTCTCGTTGTTGGTTTGAGGGACTATAGTAATGATTAATAGGGATAGTTGGGGGCATTAGTATTCGATTGTCAGAGGTGAAATTCTCAGATTTATTGAAGACTAACTTATGCGAAAGCATTTGCCAAGGATGTTTTCATTA	Stramenopiles	Pseudofungi	MAST-1	MAST-1C	MAST-1C_X	MAST-1C_XX	MAST-1C_XX_sp.	Autotroph	16	2	744	1578	653	5444	1622	161	6	19	38	55	0	19	10357
ASV56	TAGCGTATATTAAAGTTGTTGCGGTTAAAAAGCTCGTAGTTGGATTTCTGCTTGGGGTGGCCGATGTGCCTTCTGGGTTACAGCCGGTTCAGCCTGAGCATCTTCTTGGGAATCGTGTCTGCACTTGATTGTGTGGCACGGGTTCCAGGACTTTTACTTTGAGGAAATTAGAGTGTTTCAAGCAGGCGTCCGCCTTGAATACGTTAGCATGGAATAATGCGACAGGACCTCGGTCCATTTTGTTGGTTTCTTGGGTTGAGGTAATGATTAACAGGGATGGTTGGGGGCATTCGTATTTAACTGTCAGAGGTGAAATTCTTGGATTTGTTAAAGACGAACTACTGCGAAAGCATTTGCCAAGGATGTTTTCATTG	Stramenopiles	Ochrophyta	Bacillariophyta	Bacillariophyta_X	Polar-centric-Mediophyceae	Chaetoceros	Chaetoceros_anastomosans	Autotroph	3617	296	36	3	1883	31	373	25	31	95	0	0	3820	95	10305
ASV24	TAGCGTATATTAAAGTTGTTGCGGTTAAAAAGCTCGTAGTTGGATTTCTGCTGAGGACGACCGGTCCGCCCTCTGGGTGAGTATCTGGCTCGGCCTTGGCATCTTCTTGGAGAACGTAACTGCACTTGACTGTGTGGTGCGGTATCCAGGACTTTTACTTTGAGGAAATTAGAGTGTTTCAAGCAGGCGCATGCCTTGAATACATTAGCATGGAATAATGAGATAGGACCTTGGTTCTATTTTGTTGGTTTCTAGAGCTGAGGTAATGATTAATAGGGATAGTTGGGGGCATTCGTATTTAACTGTCAGAGGTGAAATTCTTGGATTTGTTAAAGACGGACTACTGCGAAAGCATTTGCCAAGGATGTTTTCATTG	Hacrobia	Cryptophyta	Cryptophyceae	Cryptomonadales	Cryptomonadales_X	Teleaulax	Teleaulax_gracilis	Mixotroph	5030	409	2795	590	26	765	11	21	15	43	50	70	401	43	10269
ASV34	TAGCGTATATTTTAGTTGTTGCAGTTAAAAAGCTCGTAGCCGTATTTCTGGTAGGAGAATGCAGTCCGACATTATGTGGGTACTCGCACTCTCCGGCCATCTTTGGGCCTAGCCTGTTTGGCATTAAGTTGTTGAGCTGGGGATGCCCATCGTTTACTGTGAAAAAATTAGAGTGTTCAAAGCAGACTTATGTCGTTGAATATATTAGCATGGAATAATGAGATAGGACATCAGTGCTATTTTGTTGGTTTGCGCACCGATGTAATGATAAATAGGAACAGTTGTGGCTATTCGTATTCACTTGTAAGAGGTGAAATTCTTAGATTAAGGGAAGACGAACTACTGCGAAAGCATTTAGCAAGGATGTTTTCATTGG	Hacrobia	Haptophyta	Prymnesiophyceae	Phaeocystales	Phaeocystaceae	Phaeocystis	Phaeocystis_cordata	Autotroph	545	25	2009	1269	2622	2664	358	548	6	25	38	37	0	25	10171
ASV46	TAGCGTATATTAAAGTTGTTGCGGTTAAAAAGCTCGTAGTTGGATTTCTGTTGAGGACGGCCGGTCCGCACTATGTGCGTGTATCTGGTTCGGCCTCGGCATCCTCTTGAGGAACGTTTCTGCGCTTGATTGCGTGGAGCGGTATTCAAGACTTTTACTTTGAGGAAATTAGAGTGTTCACGGCAGGCAAGCGCCTTGAATATGTTAGCATGGAATAATAATATAGGATCTTGGTTCTATTTGTTGGTTTCTAGGGCTAAGGTAATGATTAATAGGGATAATTGGGGGCATTTGTATTAACGCGTCAGAGGTGGAATTCTTGGATTGCGTTACGACAAACTACTGCGAAAGCATTTGCCAAGGATGTTTTCATTG	Alveolata	Dinoflagellata	Syndiniales	Dino-Group-V	Dino-Group-V_X	Dino-Group-V_XX	Dino-Group-V_XX_sp.	Parassite	1	0	4	0	18	6747	3043	144	0	2	29	0	6	2	9996
ASV68	TAGCGTATATTAAAGTTGTTGCAGTTAAAAAGCTCGTAGTTGGATTTCGGAGTGGGCCAGTTGGTCCGCCGCAAGGTGTGTTACTGACTGGTTTGCTCTTCTTCGCAAAGACTGCGTGTGCTCTTTGTTGAGTGTGCGTAGGATTTACGACGTTTACTTTGAAAAAATTAGAGTGTTCAAAGCAGGCTATTGCTTGAATACATGAGCATGGAATAATGGAATAGGACTTTGGTCCCATTTTGTTGGTTTCTAGGACCGAAGTAATGATTAAGAGGGACAATTGGGGGCATCCGTATTTCGTTGTCAGAGGTGAAATTCTTGGATTTACGAAAGACGAACAACTGCGAAAGCATTTGCCAAGAGTGTTTTCATTA	Alveolata	Dinoflagellata	Syndiniales	Dino-Group-II	Dino-Group-II-Clade-22	Dino-Group-II-Clade-22_X	Dino-Group-II-Clade-22_X_sp.	Parassite	1	0	0	0	0	7181	2	2760	0	0	0	0	0	0	9944
ASV70	TAGCGTATATTAAAGTTGTTGCGGTTAAAAAGCTCGTAGTTGGATTTCTGCTGAGGACGACCGGTCCGCCCTCTGGGTGAGTATCTGGCTTGGCCTTGGCATCTTCTTGGAGAACGTAGCTGCACTTGACTGTGTGGTGCGGTATCCAGGACTTTTACTTTGAGGAAATTAGAGTGTTTCAAGCAGGCACACGCCTTGAATACATTAGCATGGAATAATAAGATAGGACCTTGGTTCTATTTTGTTGGTTTCTAGAGCTGAGGTAATGATTAATAGGGATAGTTGGGGGCATTCGTATTTAACTGTCAGAGGTGAAATTCTTGGATTTGTTAAAGACGGACTACTGCGAAAGCATTTGCCAAGGATGTTTTCATTG	Alveolata	Dinoflagellata	Syndiniales	Dino-Group-II	Dino-Group-II-Clade-7	Dino-Group-II-Clade-7_X	Dino-Group-II-Clade-7_X_sp.	Parassite	54	133	160	1695	0	7128	1	205	17	20	168	251	4	20	9856
ASV121	TAGCGTATATTAAAGTTGTTGCGGTTAAAAAGCTCGTAGTTGGATTTCTGCTGAGGGTGGCTGGTCCGCCCACTGGGCGAGTATCTGGCACAGCCTGAGCATCTTTCTGGAGAGCGTAACTGCACTTGACTGTGTGGTGCGGTATCGAGAACTTTTACTTTGAGGAAATCAAAGTGTTTGAAGCAGGTGTTTGCCTTGAATACATTAGCATGGAATAATGACATAGGATCTTGGCTCTATTTTGTTGGTTTCTAGAACTGCGGTAATGATTAATAGGGATAGTTGGGGGCATTTGTATTTAATTGTCAGAGGTGAAATTCTTGGATTTGTTAAAGACGGACCATTGCGAAAGCATTTGCCAAGGATGTTTTCATTG	Alveolata	Ciliophora	Spirotrichea	Strombidiida	Strombidiidae_H	Strombidiidae_H_X	Strombidiidae_H_X_sp.	Mixotroph	14	1496	22	87	1	3054	388	28	194	299	113	138	3734	183	9751
ASV32	TAGCGTATATTAAAGTTGTTGCAGTTAAAAAGCTCGTAGTTGGATTTCTGGCAGAGTGACTTCAACCATCTGATGATTGGTGAAAGCGCTTTACCATCCTTCGGTTAACCTTCACGGGATTCACTTTCTGCGCTGGGGCTCCGATATTTTACCTTGAGAAAATTAGAGTGTTTCAGGCAGGCTATCGCCGGAATACATTAGCATGGAATAATGGAAAAGGACTTCTACCTCTTCTGTTGGTCTGGGAGGCAGTAGTAATGATTAATAGGGATAGTTGGGGGCATTAGTACTTAACTGTCAGAGGTGAAATTCTCCGATTTGTTAAAGACTAACTTATGCGAAAGCATTTGCCAAGGATGTTTTCATTA	Alveolata	Dinoflagellata	Dinophyceae	Gymnodiniales	Warnowiaceae	Warnowia	Warnowia_sp.	Heterotroph	0	0	4	4	9662	0	0	0	0	0	0	0	0	0	9670
ASV40	TAGCGTATATTAAAGTTGTTGCGGTTAAAAAGCTCGTAGTTGGATTTCTGCTTGGAACGACCGGTCCGCCCTCTGGGTGTTGTATCTGGTTCGGTCCGGGCATCTTCTTGAGGAACGTTGCTGCACTTGAGTGTGTGGTGCGGAACTCAAGACTTTCACTTTGAGGAAATTAGAGTGTTTCACGCAGGCTTTTGCCTTGAATACGCTAGCATGGAATGATAAGATAGGACCTCGTCCCTACCTTGTTGGTTTGTAGAGATGAGGTAATGATTAATAGGGATAGTCGGGGGCATTCGTACTTAACTGTCAGAGGTGAAATTCTTGGATTTGTTAAAGACGGACTACTGCGAAAGCATTTGCCAAGGATGTTTTCATTG	Alveolata	Dinoflagellata	Dinophyceae	Gonyaulacales	Gonyaulacaceae	Gonyaulax	Gonyaulax_polygramma	Mixotroph	162	0	804	40	6050	115	0	0	0	150	897	1287	0	150	9655
ASV38	TAGCATATATTAATGTTGTTGCAGTTAAAAAGCTCGTAGTTGGATTTCTGCAGGAGTGCCAATGTCCGCCCACGTGCGTGTGCAGCGGCGCCCCTGCATCCTTCGGTTACCTCCGCTCGGCATTCACTTGCCGGCGGTAGGCTCCGAATATTTACCTTGAGAAAATTAGAGTGTTTCAGGCAGGCTAAGCCGGAATACATTAGCATGGAATAATAGAATAGGACTACGGTCTCGTTGTTGGTTTGAGGGACTGGAGTAATGATTAATAGGGATAGTTGGGGGCATTAGTATTTAATTGTCAGAGGTGAAATTCTCAGATTAACTAAAGACTAACTTATGCGAAAGCATTTGCCAAGGATGTTTTCATTA	Alveolata	Dinoflagellata	Syndiniales	Dino-Group-III	Dino-Group-III_X	Dino-Group-III_XX	Dino-Group-III_XX_sp.	Parassite	745	111	905	348	1044	2952	2034	678	18	90	257	318	61	90	9651
ASV28	TAGCGTATATTAAAGTTGTTGCGGTTAAAAAGCTCGTAGTTGGATTTCTGTTGAAGACGGCCGGTCCGCTCTATGAGCGTGTATCTGGTTCGGCTTTGGCATCCTCGTGGGGAACGTAACTGTGCTTGATTGCATGGTGCGGAATTCACGACTTTTACTTTGAGGAAATTAGAGTGTTCACGGCAGGCAAGCGCCTTGAATATATTAGCATGGAATAATAATATAGGACTTTGGTTCTATTTTGTTGGTTTCTAGGACTAAAGTAATGATTAATAGGGATAATTGGGGGCATTTGTATTAACGCGTCAGAGGTGGAATTCTTGGATTGCGTTACGACAACCTACTGCGAAAGCATTTGCCAAGGATGTTTTCATTG	Stramenopiles	Ochrophyta	Bacillariophyta	Bacillariophyta_X	Polar-centric-Mediophyceae	Chaetoceros	Chaetoceros_cf_vixvisibilis	Autotroph	0	1	616	2	8982	11	0	0	0	0	25	0	0	0	9637
ASV27	TAGCGTATATTAAAGTTGTTGCAGTTAAAAAGCTCGTAGTTGGATTTCTGGCAGGGTGGCCTTGCCCACAGTAGTGCGTGCAGCGTGGCCCTTCCATCCTTCTGTTAACCTTTAAGGGTTTAACGCTCTTTTAGGGGCTCAGATATTTTACCTTGAGAAAATTAGAGTGTTTCAGGCAGGCTAGCGCCGGAATACATTAGCATGGAATAATGGAATAGGACTTTTGCCCTTTCTGTTGGTCTGAGGGGTTCGAGTAATGATTAATAGGGATAGTTGGGGGTATTAGTACTTAACTGTCAGAGGTGAAATTCTCGGATTTGTTAAAGACTAACTTATGCGAAAGCATTTACCAAGGATGTTTTCATTA	Alveolata	Dinoflagellata	Syndiniales	Dino-Group-II	Dino-Group-II-Clade-10-and-11	Dino-Group-II-Clade-10-and-11_X	Dino-Group-II-Clade-10-and-11_X_sp.	Parassite	2	96	1163	1	5392	295	2064	3	0	0	35	0	70	0	9121
ASV63	TAGCGTATATTAAAGTTGTTGCAGTTAAAAAGCTCGTAGTTGGATTTCTGGTGGGCGGACAAGAGCGGCACGACGTGTCAGCTTGCGTCCCCTGTCATCCTTCTGTTAAACCGGTACGGTGTTTGTTCGCTGACCGGCGGCTCAGATATTTTACCTTGAGAAAATTAGAGTGTTTCAGGCAGGCTCGGCCGGGATACATTAGCATGGAATAATGGAACAGGACTCCAGCCTCTTCTGTTGGTCTGAGGGGTTGAAGTAATGATTAATAGGGATAGTTGGGGGCATTAGTACTTAACTGTCAGAGGTGAAATTCTTGGATTTGTTAAAGACTAACTTATGCGAAAGCATTTGCCAAGGATGTTTTCATTA	Hacrobia	Haptophyta	Prymnesiophyceae	Phaeocystales	Phaeocystaceae	Phaeocystis	Phaeocystis_sp.	Autotroph	715	14	154	34	3224	572	664	7	2	17	1558	1670	273	17	8921
ASV39	TAGCGTATATTAAAGTTGTTGCGGTTAAAAAGCTCGTAGTTGGATCTCGGCAGGCAGGGGGTGGTTCGATCTTCATCGCTACTGCCCCATTTGCCTGTGTGATTGGCAGAGGTTTCGGGGTGCTCTTCGTTGAGTGACCCGGAGCGCTGTCAGGTTTACTTTGAAAAAATTAGAGTGCTCAAAGCAGGCTTTTCACGCTTGAATATTCGTGCATGGAATAATAGAATAGGACCTCGTTTCTATTTTGTTGGTTTTCGGAAATCGAGTTAATGATTAATAGGGACAATTGGGGGCATTAGTATTCAGACGACAGAGGTGAAATTCTTGGACCGTCTGAAGACTAACTACTGCGAAAGCATTTGCCAAGAGTGTTTTCATTA	Alveolata	Dinoflagellata	Dinophyceae	Gymnodiniales	Gymnodiniaceae	Gyrodinium	Gyrodinium_dominans	Heterotroph	128	24	579	129	4508	1429	1102	126	6	20	285	315	1	20	8672
ASV59	TAGCGTATATTAAAGTTGTTGCAGTTAAAAAGCTCGTAGTTGGATTTCTGGCAGGGCGCCGAAGGATGCACAAAACGTCCTAAGGGCCCGGCCATCCTTCTGTAAACTTAGCTAGAGATTTATTTCTTTACTAGGGGATCAGATAATTTACCTTGAGAAAATTAGAGTGTTTCAGGCAGGCTTAGCCGGAATACATTAGCATGGAATAATGGAATAGGACTATAGTCTCGTTGTTGGTTTGAGGGACTGCAGTAATGATTAATAGGGATAGTTGGGGGCATTAGTATTTATTAGCTAGAGGTGGAATTCTCTAATTTGATAAAGACTAACTTATGCGAAAGCATTTGCCAAGGATGTTTTCATTA	Stramenopiles	Ochrophyta	Bacillariophyta	Bacillariophyta_X	Raphid-pennate	Pseudo-nitzschia	Pseudo-nitzschia_delicatissima	Autotroph	1526	185	2260	670	84	68	6	11	46	101	1365	1977	217	101	8617
ASV82	TAGCGTATATTAAAGTTGTTGCGGTTAAAAAGCTCGTAGTTGGATCTCGGCAGGCAGGGGGCGGTTCGCACTTTGTCGCTACTGCCCCATTTGCCTGTGTGATTGGCGGAGGTTTCGGGGTGCCCTTCATTGAGTGACCCGGAGCGCCGTCAGGTTTACTTTGAAAAAATTAGAGTGCTCAAAGCAGGCTTACTACGCTTGAATATTCGTGCATGGAATAATGGAATAGGAACTCGTTTCTATTTTGTTGGTTTTCGGAAATCGAGTTAATGATTAATAGGGACAATTGGGGGCATTAGTATTCAGACGACAGAGGTGAAATTCTTGGACCGTCTGAAGACTAACTACTGCGAAAGCATTTGCCAAGAGTGTTTTCATTA	Alveolata	Dinoflagellata	Syndiniales	Dino-Group-I	Dino-Group-I-Clade-5	Dino-Group-I-Clade-5_X	Dino-Group-I-Clade-5_X_sp.	Parassite	151	46	232	662	169	6591	19	254	13	23	166	186	0	23	8535
ASV35	TAGCGTATATTAAAGTTGTTGCGGTTAAAAAGCTCGTAGTTGGATTTCTGCTGAGGACGACCGGTCCGCCCTCTGGGTGAGTATCTGGCTCGGCCTTGGCATCTTCTTGAAGAGCGTAACTGCACTTGACTGTGTGGTGCGAAATTCAAGACTTTTACTTTGAGGAAATTAGAGTGTTTGAAGCAGGCGCATGCCTTGAATACATTAGCATGGAATAATGAAATAGGACCTTTGTTTTATTTTGTTGGTTTTTAGAATTGAGGTAATGATTAATAGGGATAGTTGGGGGCATTCGTATTTAACTGTTAGAGGTGAAATTCTTGGATTTGTTAAAGACGGACTACTGCGAACGCATTTGCCAAGGATGTTTTCATTG	Alveolata	Dinoflagellata	Dinophyceae	Dinophyceae_X	Dinophyceae_XX	Dinophyceae_XXX	Dinophyceae_XXX_sp.	Mixotroph	0	0	2395	533	4595	169	547	0	6	1	287	0	0	1	8534
ASV44	TAGCGTATATTAAAGTTGTTGCAGTTAAAAAGCTCGTAGTTGGATTTCGGAATGGGTCAGTTGGTCCGCCTCACGGTGTGTTACTGACTGGTCTGTTCTTCTTCGCAAAGACTGTGTATTCTCTTCATTGAGTGTGCTCAGGATTTACGACGTTTACTTTGAAAAAATTAGAGTGTTCAAAGCAGGCCTACCGCTTGAATACATGAGCATGGAATAATGGAATAGGACTTTGGTCTTATTTTGTTGGTTTCTAAGACCGAAGTAATGATTAAGAGGGACAGTTGGGGGCATTAGTATTTCGTTGTCAGAGGTGAAATTCTTGGATTTACGAAAGACTAACAACTGCGAAAGCATTTGCCAAGAATGTTTTCATTA	Alveolata	Dinoflagellata	Dinophyceae	Gymnodiniales	Gymnodiniaceae	Gymnodinium	Gymnodinium_sp.	Heterotroph	188	0	228	950	1300	2111	2814	188	0	6	345	45	105	6	8286
ASV49	TAGCGTATATTAAAGTTGTTGCGGTTAAAAAGCTCGTAGTTGGATTTCTGCTGAGGACGACCGGTCCGCCCTCTGGGTGAGTATCTGGCTCGGCCTTGGCATCTTCTTGGGGAACGTAACTGCACTTGACTGTGTGGTGCGGTATCCAGGACTTTTACTTTGAGGAAATTAGAGTGTTTCAAGCAGGCGCACGCCTTGAATACATTAGCATGGAATAATAAGATAGGACCTTGGTTCTATTTTGTTGGTTTCTAGAGCTGAGGTAATGATTAATAGGGATAGTTGGGGGCATTCGTATTTAACTGTCAGAGGTGAAATTCTTGGATTTGTTAAAGACGGACTACTGCGAAAGCATTTGCCAAGGATGTTTTCATTG	Alveolata	Dinoflagellata	Dinophyceae	Prorocentrales	Prorocentraceae	Prorocentrum	Prorocentrum_sp.	Mixotroph	41	0	211	0	5604	560	125	442	0	50	402	603	0	50	8088
ASV138	TAGCGTATATTAAAGTTGTTGCGGTTAAAAAGCTCGTAGTTGGATCTCGGCAGGCAGGGGGTGGTTCGCTCCTTAGCGCTACTGCCCCATTTGCCTGTGTGATTGGCGGAGGTTTCGGGGTGCCCTTTATTGAGTGACCCGGGGCGCCGTCAGGTTTACTTTGAAAAAATTAGAGTGCTCAAAGCAGGCTTTTCACGCTTGAATATTCGTGCATGGAATAATGGAATAGGAACTCGTTTCTATTTTGTTGGTTTTCGGAAATCGAGTTAATGATTAATAGGGACAATTGGGGGCATTAGTATTCAGACGACAGAGGTGAAATTCTTGGACCGTCTGAAGACTAACTACTGCGAAAGCATTTGCCAAGAGTGTTTTCATTA	Stramenopiles	Opalozoa	MAST-3	MAST-3I	MAST-3I_X	MAST-3I_XX	MAST-3I_XX_sp.	Autotroph	740	763	102	221	173	1714	85	60	212	695	182	227	2150	695	8019
ASV101	TAGCGTATATTAAAGTTGTTGCGGTTAAAAAGCTCGTAGTTGGATTTCTGCCGAGGACGACCGGTCCGCCCTCTGGGTGAGTATCTGGCTCGACCTGGGCATCCTTCCAGAGAATGTGTCTGCTCTTGACTGAGTGGTGCAGTATCTGGAACTTTTACTTTGAGGAAATTAGAGTGTTTCAAGCAGGCATACGCCTTGAATACATTAGCATGGAATAATAAGATAGGACCTCGGTTCTATTTTGTTGGTTTCTAGAGCTGAGGTAATGATTAATAGGGATAGTTGGGGGCATTCGTATTTAACTGTCAGAGGTGAAATTCTTGGATTTGTTAAAGACGGACTACTGCGAAAGCATTTGCCAAGGATGTTTTCATTG	Alveolata	Dinoflagellata	Syndiniales	Dino-Group-II	Dino-Group-II-Clade-10-and-11	Dino-Group-II-Clade-10-and-11_X	Dino-Group-II-Clade-10-and-11_X_sp.	Parassite	0	0	0	0	0	7956	0	32	0	0	0	0	0	0	7988
ASV43	TAGCGTATATTTAAGTTGTTGCAGTTAAAAAGCTCGTAGTTGGATTTTGGTTAAGAGGGCGCGGTCGGCCGTTTGGTCTGTACTGCGTTGTCTTGACTTCCTGATGAGGACATGCTCTTGGTTAACGCTGAGACATGGAGTCATCGTGGTTACTTTGAAAAAATTAGAGTGTTCAAAGCGGGCTTACGCTTGAATATATTAGCATGGAATAACACTATAGGACTCCTGTCCTATCTCGTTGGTCTCGGGATGGGAGTAATGATTAAGAGGAACAGTTGGGGGCATTCGTATTTCATTGTCAGAGGTGAAATTCTTGGATTTATGAAAGACGAACTTCTGCGAAAGCATTTGCCAAGGATGTTTTCATTA	Alveolata	Ciliophora	Spirotrichea	Choreotrichida	Lynnellidae	Lynnella	Lynnella_semiglobulosa	Heterotroph	0	1	92	1	6999	342	84	0	0	0	20	0	0	242	7781
ASV108	TAGCGTATATTAAAGTTGTTGCAGTTAAAAAGCTCGTAGTTGGATTTCTGGTGTGAGTGGTCGGTTCGACCTTTTGGTGGATACTTGACCATCTCACACCATCCTTGGGTCTAGCCTCGCTGGTATTAAGTTACCGGCGTGTGCGATACCCATCGTTTACTGTGAACAAAATAGAGTGCTCTAAGCAGGCTTATGCCGTTGAATATATTAGCATGGAATAATAAGATAGGACTTTGGTGCTATTTTGTTGGTTTGCGCATCTTTGTAATGATAAAAAGGGACAGTTGTGGGTATTTGTATTTTAGTGTAAGAGGTGAAATTCTTAGATTACTAAAAGACAAACGAATGCGAAAGCATTTACCAAGGATGTTTTCATTA	Alveolata	Dinoflagellata	Syndiniales	Dino-Group-I	Dino-Group-I-Clade-5	Dino-Group-I-Clade-5_X	Dino-Group-I-Clade-5_X_sp.	Parassite	0	0	0	0	0	7661	0	9	0	0	0	0	2	0	7672
ASV57	TAGCGTATATTAAAGTTGTTGCAGTTAAAAAGCTCGTAGTTGCGTTTCTGTTGGGAGGGATCGTTCCATGCCTCTGGCTTGGATTCGTATCGTCTCCTGACATCCTTGGGTGGAGCCATTCTGGCATTAAGTTGTCGGGGTGGGGATGCCCATCATTTACTGTGAAAAAATTAGAGTGTTCAAAGCAGGCTTATGCCGTTGAATATATTAGCATGGGATAATAAGATAGGACTTTGGTACTATTTTGTTGGTTTGCGCACCAGAGTAATGACGAATAGGGACAGTTGGGGGTATTCGTATTCAGTTGTCAGAGGTGAAATTCTTAGATTTATTGAAGACGAACTACTGCGAAAGCATTTACCAAGGATGTTTTCATTA	Alveolata	Dinoflagellata	Dinophyceae	Gymnodiniales	Gymnodiniaceae	Gymnodinium	Gymnodinium_sp.	Heterotroph	9	19	764	8	4157	430	72	0	24	315	1536	0	0	315	7649
ASV51	TAGCGTATATTAAAGTTGTTGCGGTTAAAAAGCTCGTAGTTGGATTTCTGCTGAGGACGACCGGTCCGCCCTCTGGGTGAGTATCTGGTTCGGCCTTGGCATCTTCTTGGAGAACGTAACTGCACTTGACTGTGTGGTGCGATATTCAAGACTTTTACTTTGAGGAAATTAGAATGTTTCAAGCAGGCGCATGCCTTGTATACATTAGCATGGAATAATAAGATAGGACCTTGGTTCTATTTTGTTGGTTTCTAGAGCTGAGGTAATGATTAATAGGGATAGTTGGGGGCATTCGTATTTAACTGTCAGAGGTGAAATTCTTGGATTTGTTAAAGACGGACTACTGCGAAAGCATTTGCCAAGGATGTTTTCATTG	Alveolata	Dinoflagellata	Dinophyceae	NA	NA	NA	NA	NA	103	5	1871	3450	415	1316	107	195	0	19	28	42	0	19	7570
ASV52	TAGCGTATATTAAAGTTGTTGCAGTTAAAAAGCTCGTAGTTGGATTTCTGGGGGGCGCAGATTGTCCGCAGCCGCGAGTGCAGATGCGCCCTTTCATCCTTCTGTTAACGTCTCTTGGCATTCATTTGCTGGTGGCGGGCTCAGATATTTTACCTTGAGAAAATTAGAGTGTTTCAGGCAGGCTCGCGTCGGAATACATTAGCATGGAATAATAGAATAGGACTCAGTCCTCCTTTGTTGGTTTGAGGGGTCAGAGTAATGGTTAATAGGGATAGTTGGGGGCATTAGTATTTGACTGTCAGAGGTGAAATTCTCGGATTTGTCAAAGACTAACTTATGCGAAAGCATTTGCCAAGGATGTTTTCATTA	Alveolata	Dinoflagellata	Syndiniales	Dino-Group-II	Dino-Group-II-Clade-10-and-11	Dino-Group-II-Clade-10-and-11_X	Dino-Group-II-Clade-10-and-11_X_sp.	Parassite	1	0	963	86	2362	2835	706	193	0	0	178	76	129	0	7529
ASV50	TAGCGTATATTAAAGTTGTTGCAGTTAAAAAGCTCGTAGTTGGATCTCGGGTGCAGGCTGGCGGTCCGCTTTGCGGCGGTTACTGCTCGTCCTGACCTACCTCCTGGTTTTCCCTTGGTGCTCTTGACTGAGTGCCTCGGGTGGCCAGAACGTTTACTTTGAAAAAATTAGAGTGTTCAAAGCAGGCTTTGTGCCTGAATATTCGTGCATGGAATAATGGAATAGGACCTCGGTTCTATTTTGTTGGTTTTCGGAACTTGAGGTAATGATTAAGAGGGACAGACGGGGGCATTCGTATTACGGTGTTAGAGGTGAAATTCTTGGATCGCCGTAAGACGAACTACTGCGAAAGCATTTGCCAAGAATGTTTTCATTA	Stramenopiles	Ochrophyta	Bacillariophyta	Bacillariophyta_X	Polar-centric-Mediophyceae	Chaetoceros	Chaetoceros_lauderi	Autotroph	1	12	42	1	6793	63	5	0	17	0	157	235	122	0	7448
ASV117	TAGCGTATATTAAAGTTGTTGCAGTTAAAAAGCTCGTAGTTGGATTTCTGGGAGGGTGCTAATGTCCGCCGTAGCGCGTGTGCAGCCGCGCCCTTCCATCCTTCTGTTAACGCCTCTTGGCATTTGTTTGCTGGTGGCGGGCTCAGATATTTTACCTTGAGAAAATTAGAGTGTTTCAGGCAGGCTAGGCCGGAATATATTAGCATGGAATAATGGAATAGGACTATGGTCTCTTTGTTGGTTTGAGGGACTGCAGTAATGATTAATAGGGATAGTTGGGGGCATTAGTATTTAATTGTCAGAGGTGGAATTCTCAGATTTGTTAAAGACTAACTTATGCGAAAGCATTTGCCAAGGATGTTTTCATTA	Stramenopiles	Ochrophyta	Bacillariophyta	Bacillariophyta_X	Polar-centric-Mediophyceae	Chaetoceros	Chaetoceros_diversus_2	Autotroph	2524	119	16	0	9	4	351	2	39	173	0	0	3967	173	7377
ASV37	TAGCGTATATTTAATTTGTTGTGGTTAAAAAGCTCGTAGTTGGATTTCGGCGGGTATTGGTCGGTTTGAATTGCTTCAATACTGACTTTTTTACCCGTGTGTTTTGCCAGAATTTGACGGGTGACCTTAACCGATTGTCCGTTAGAGCTGGCTGGTTTACTTTGAAAAAATTAGAGTGCTCAAAGCAAGCTTGACTGCTTGAATATTCGTGCATGGAATAATAGAATAGGAAGTTGTTTCTATTTTGTTGGTTCTCGGAAATCGACTTAATGATTAATAGGGATAGTCGGGGGCATTTGTATTCAAACGACAGAGGTGAAATTCTTGGACCGTTTGAAGACAAACTACTGCGAAAGCATTTGCCAAGAATGTTTTCATTA	Alveolata	Ciliophora	Spirotrichea	Strombidiida	Tontoniidae_A	Tontoniidae_A_X	Tontoniidae_A_X_sp.	Mixotroph	702	20	3350	35	1656	5	610	0	4	329	81	30	234	0	7056
ASV169	TAGCGTATATTAAAGTTGTTGCGGTTAAAAAGCTCGTAGTTGGATTTCTGTCAGTGAGTTACAGTCCGCCCACAGCGGTAGGTACTTGTTGCGCCACTGGCATCTTCCTGGGGAATGTGTCTGCACTTTATTGTGTGGCGCACAATCCAGGACTTTTACTTTGAAGAAATGAGAGTGTTTCAAGCAGGCATGCGCCGTGAATACGTTAGCATGGGATAATAGCATCGGACCTCGTTCCAAAGCTGTTGGTTTCTTGGACCGAGGTAAAGGTGAATAGGGATTGTTGGGGGCATTCGTATTTGACTGTCAGAGGTGAAATTCTTGGATTTGTTGAAGACGGACTACTGCGAAAGCATCTGCCAAAGATGTTCTCATTG	Stramenopiles	Ochrophyta	Bacillariophyta	Bacillariophyta_X	Polar-centric-Mediophyceae	Chaetoceros	Chaetoceros_peruvianus_1	Autotroph	1564	412	115	5	6	0	204	2	202	869	0	0	2757	869	7005
ASV55	TAGCGTATATTAAAGTTGTTGCAGTTAAAAAGCTCGTAGTTGGATTTGTGGTGTGTCCAGTCGACCTTTGCTCTTTGAGTGATTGTGTTGTACTGGTCTGCCATGTTTGGGTGGAATCTGTGTGGCATTAAGTTGTCGTGCAGGGGATGCCCATCGTTTACTGTGAAAAAATTAGAGTGTTCAAAGCAGGCTTATGCCGTTGAATATATTAGCATGGAATAATGATATAGGACCTTGGTACTATTTTGTTGGTTTGCGCACTAAGGTAATGATTAAGAGGGACAGTTGGGGGTATTTGTATTCCATTGTCAGAGGTGAAATTCTTGGATTTTTGGAAGACAAACTACTGCGAAAGCATTTACCAAGGATGTTTTCATTA	Alveolata	Ciliophora	Spirotrichea	Tintinnida	Eutintinnidae	Eutintinnus	Eutintinnus_sp.	Heterotroph	0	0	0	0	6728	9	4	0	0	0	0	0	0	241	6982
ASV383	TAGCGTATATTAAAGTTGTTGCAGTTAAAAAGCTCGTAGTCGGATTTTGGCATCACGCCGCACTGTCTGCCGATTGGTAAGTACGGTTTGGCGGGTGCTTCCTTCCGGTGCTGCGTTCTGCTCTTAGTTGAGCGGTTCGTTGGTTCCGGTTCTTTTACTTTGAGAAAATTAGAGTGTTCAAAGCAGGCCTATGCTCTGAATAGGTTAGCATGGAATAATAGAATAGGACTTTGGTTCTATTTTGTTGGTTTCTAGGACCGAAGTAATGATAAATAGGGACAGTTGGGGGCATTCATATTCCATTGTCAGAGGTGAAATTCTTGGATTAACGGAAGATGAACTTCTGCGAAAGCATCTGCCAAGGATGTTTTCATTG	Alveolata	Dinoflagellata	Dinophyceae	Peridiniales	Blastodiniaceae	Blastodinium	Blastodinium_contortum	Mixotroph	0	0	139	0	0	189	10	20	0	0	2620	3883	0	0	6861
ASV60	TAGCGTATATTAAAGTTGTTGCGGTTAAAAAGCTCGTAGTTGGATCTCGGCAGGTAGGGGGCGGTTCGTTTCTGACGGCACTGCCCCATTTACCTGTGTTTTGGACGGAGGTCTCAAGGTGGCTTTAAACGGCTGTCTTGGTACGCCGTCCGGTTTACTTTGAAAAAATTAGAGTGCTCAAAGCAGGCTACAAAGCTTGAATATTTGTGCATGGAATAATGGAATAGGAAGTCGTTTCTATTTTTTTTGGTTTTCGGAAATTGACTTAATGATTAATAGGGACAGCCGGGGGCATTAGTACTCAGACGACAGAGGTGAAATTCTTGGACCGTTTGAGGACTAACTACTGCGAAAGCATTTGCCAAGAGTGTTTTCATTA	Hacrobia	Haptophyta	Prymnesiophyceae	Prymnesiales	Chrysochromulinaceae	Chrysochromulina	Chrysochromulina_sp.	Mixotroph	210	17	1385	365	1963	2011	152	516	6	17	126	61	0	17	6846
ASV54	TAGCGTATATTAAAGTTGTTGCGGTTAAAAAGCTCGTAGTTGGATCTCGGCAGGCAGGGGGTGGTTCGCTCCTTAGCGCTACTGCCCCATTTGCCTGTGTGATTGATAGAGGTTTCGGGGTGCTCTTCGTTGAGTGACCCGGAGCGCTATCAGGTTTACTTTGAAAAAATTAGAGTGCTCAAAGCAGGCTTTTCACGCTTGAATATTCGTGCATGGAATAATAGAATAGGAACTCGTTTCTATTTTGTTGGTTTTCGGAAATCGAGTTAATGATTAATAGGGACAATTGGGGGCATTAGTATTCAGACGACAGAGGTGAAATTCTTGGACCGTCTGAAGACTAACTACTGCGAAAGCATTTGCCAAGAGTGTTTTCATTA	Alveolata	Ciliophora	Spirotrichea	Strombidiida	Strombidiidae_K	Strombidium_K	NA	Mixotroph	0	0	0	0	6730	7	59	0	0	0	0	0	0	0	6796
ASV67	TAGCGTATATTAAAGTTGTTGCGGTTAAAAAGCTCGTAGTTGGATCTCGGCAGGTAGGGGGCGGTTCGTTTCTGACGGTACTGCCCCATTTACCTGTGTTTTTGACGGAGGTCTGAGGGTGCTCTTCACCGAGTGTCCCCAAACGCCGTCAGGTTTACTTTGAAAAAATTAGAGTGCTCAAAGCAGGCTTCAAGCTTGAATATTTGTGCATGGAATAATGGAATAGGAAGTCGTTTCTATTTTGTTGGTTTTCGGAAATTGACTTAATGATTAATAGGGACAGCCGGGGGCATTAGTATTCAGACGCTAGAGGTGAAATTCTTGGACCGTCTGAAGACTAACTACTGCGAAAGCATTTGCCAAGAGTGTTTTCATTA	Alveolata	Dinoflagellata	Dinophyceae	Gonyaulacales	Gonyaulacaceae	Gonyaulax	Gonyaulax_polygramma	Mixotroph	490	407	1872	103	986	32	477	181	60	446	818	455	0	446	6773
ASV58	TAGCGTATATTAAAGTTGTTGCAGTTAAAAAGCTCGTAGTCGGATTTCGGGGCGGGCCGAGCGGTCTGCCGATGGGTATGCACTGTTCGGCGCGTCCTTCTTTCCGGAGACCGCGCCTACTCTTAGCTGAGCGGGCGCGGGAGACGGATCGTTTACTTTGAAAAAATCAGAGTGTTTCAAGCAGGCAGCTCGCTCTTGCATGGATTAGCATGGGATAATGAAATAGGACTCTGGTGCTATTTTGTTGGTTTCGAACACCGGAGTAATGATTAACAGGGACAGTCAGGGGCACTCGTATTCCGTCGAGAGAGGTGAAATTCTCAGACCAATGGAAGACGAACCACTGCGAAAGCATTTGCCAGGGATGTTTTCACTG	Alveolata	Ciliophora	Spirotrichea	Tintinnida	Stenosemellidae	Stenosemella	Stenosemella_pacifica	Heterotroph	5635	572	15	1	0	0	216	5	11	269	0	0	0	0	6724
ASV66	TAGCGTATATTAAAGTTGTTGCGGTTAAAAAGCTCGTAGTTGGATTTCTACTGAGAATGGCCGGTCCGCTCTATGAGCGTGCATCTGGTTCAGTCTCGGTATCTTCTCGCAAGACACATCTGCGCTTGATTGCGTGGGGTGGACTGCAAGACTTTTACTTTGAGGAAATTAGAGTGTTCACGGCAGGCAAGCGCCTTGAATACATTAGCATGGAATAATAATATAGGATTTCGATTCTATTTTGTTGGTTCTAGGAATTGAAATAATGATTAATAGGGATAATTGGGGGCATTTGTATTAACGCGTCAGAGGTGGAATTCTTGGATTGCGTTACGACAAACTACTGCGAAAGCATTTGCCAAGGATGTTTTCATTG	Alveolata	Dinoflagellata	Syndiniales	Dino-Group-II	Dino-Group-II-Clade-10-and-11	Dino-Group-II-Clade-10-and-11_X	Dino-Group-II-Clade-10-and-11_X_sp.	Parassite	82	44	1359	1405	0	2080	1051	272	0	0	116	63	0	0	6472
ASV141	TAGCGTATATTAAAGTTGTTGCGGTTAAAAAGCTCGTAGTTGGATTTCTGCCGAGGACGACCGGTCCGCCCTCTGGGTGTGTATCTGGCTCGGCCTGGGCATCTTCTTGGAGAACGTAGCTGCACTTGACTGTGTGGTGCGGTATCCAGGACTTTTACTTTGAGGAAATTAGAGTGTTTCAAGCAGGCACACGCCTTGAATACATTAGCATGGAATAATAAGATAGGACCTCGGTTCTATTTTGTTGGTTTCTAGAGCTGAGGTAATGATTAATAGGGATAGTTGGGGGCATTCGTATTTAACTGTCAGAGGTGAAATTCTTGGATTTGTTAAAGACGGACTACTGCGAAAGCATTTGCCAAGGATGTTTTCATTG	Alveolata	Dinoflagellata	Syndiniales	Dino-Group-I	Dino-Group-I-Clade-5	Dino-Group-I-Clade-5_X	Dino-Group-I-Clade-5_X_sp.	Parassite	1	0	0	69	0	6058	0	109	0	0	0	0	0	0	6237
ASV89	TAGCGTATATTAAAGTTGTTGCAGTTAAAAAGCTCGTAGTTGGATTTCTGGTGGAAAGGCTCCGCCCTCCCGCGAGTGCGCGGAGGCTCTCCACCATCCTTCTGTTAACCTTTCTGGTTCTTCACTGGACCGTAAGGAGCCCAGATATTTTACCTTGAGAAAATTAGAGTGTTTCAGGCAGGCTCGCGCCCGGATACATTAGCATGGAATAATGGAATAGGACTTTTGCCTCTTCTGTTGGTCTGAGGGGTCGAAGTAATGATTAATAGGGATAGTTGGGGGCATTAGTACTTAACTGTCAGAGGTGAAATTCTTGGATTTGTTAAAGACTAACTTATGCGAAAGCATTTGCCAAGGATGTTTTCATTA	Alveolata	Dinoflagellata	Dinophyceae	Gymnodiniales	Warnowiaceae	Warnowia	Warnowia_sp.	Heterotroph	0	3588	434	0	0	22	1374	0	233	0	528	6	0	0	6185
ASV79	TAGCGTATATTAAAGTTGTTGCGGTTAAAAAGCTCGTAGTTGGATTTCTGCCGAGGACGACCGGTCCGCCCTCTGGGTGAGCATCTGGTTCGACCTGGGCATCTTCTTGGAGAACGTTCCTGCACTTGATTGGGTGGGGCGGTATCCAGGACTTTTACTTTGAGGAAATTAGAGTGTTTCAAGCAGGCACACGCCTTGAATACATTAGCATGGAATAATAAGATAGGACCTCGGTTCTATTTTGTTGGTTTCTAGAGCTGAGGTAATGATTAATAGGGATAGTTGGGGGCATTCGTATTTAACTGTCAGAGGTGAAATTCTTGGATTTGTTAAAGACGGACTACTGCGAAAGCATTTGCCAAGGATGTTTTCATTG	Alveolata	Dinoflagellata	Dinophyceae	Torodiniales	Torodiniaceae	Torodinium	Torodinium_robustum	NA	63	0	464	449	1490	2078	690	378	0	0	250	307	0	0	6169
ASV98	TAGCGTATATTAAAGTTGTTGTGGTTAAAAAGCTCGTAGTTGGATCTCAACAGACTTGGATCGGTTTACTTTGTGTAATACTGATCCAAAGCTGTGCTTTTGTCGGAGGTTTAGGGGTGCTCTTAACCGAGTGTCTCTGAGTGCCGACAGGTTTACTTTGAAAAAATTAGAGTGCTTCAAGCAGGCTGTTATGCCAGAATATTTGTGCATGGAATAATAGAATAGGATGTTGATCTTATTTTGTTGGTTTTCGAGACTTGACATAATGATTAATAGGGACAGTCGGGGGCATTTGTATTCAAACGACAGAGGTGAAATTCTTGGACCGTTTGAAGACAAACTACTGCGAAAGCATTTGCCAAGAATGTTTTCATTA	Alveolata	Dinoflagellata	Syndiniales	Dino-Group-I	Dino-Group-I-Clade-1	Dino-Group-I-Clade-1_X	Dino-Group-I-Clade-1_X_sp.	Parassite	304	411	514	1929	22	1357	5	437	52	158	318	470	23	158	6158
ASV78	TAGCGTATATTGAAGTTGTTGCGGTTAAAAAGCTCGTCGTTGGATTTCTGTTGAGGTCGAACAGTGCCGCCCTATGGGTGCGCAACTGGCTCGGCTTCGGCATCTTCTTGGAGAGCGCATCTGCACTTAACTGTGTGGATCGTACTTCAAGTCAGTTACTTTGAGGAATTGTGAGTGTTTCAAGCAGGCTTACGCCGTTGAATCCGTTAGCATGGAATAATAGAATAGGACCTCGGTTCTATTTTGTTGGTTTTGAGAGCTGGGGCAGCGATTGATAGGGACGGATGGGGGCGTCCGAACTTTACTGTCAGAGGTGAAATTCTTAGATCGGTCAAAGGCGAACTACTGCGAACGCATTCGCCAAGAATGTTTTCTTTA	Alveolata	Dinoflagellata	Syndiniales	Dino-Group-I	Dino-Group-I-Clade-4	Dino-Group-I-Clade-4_X	Dino-Group-I-Clade-4_X_sp.	Parassite	1207	75	989	789	1	2166	333	292	14	73	18	27	0	73	6057
ASV87	TAGCGTATATTAAAGTTGTTGCGGTTAAAAAGCTCGTAGTTGGATTTCTGCTGAGGACGACCGGTCCGCCCTCTGGGTGAGTATCTGGTTCGGCCTTGGCATCTTCTTGGAGAACGTAACTGCACTTGACTGTGTGGTGCGGAATTCAAGACTTTTACTTTGAGGAAATTAGAGTGTTTCAAGCAGGCGCATGCCTTGAATACATTAGCATGGAATAATGAGATAGGACCTTGGTTCTATTTTGTTGGTTTCTAGAGCTGAGGTAATGATTAATAGGGATAGTTGGGGGCATTCGTATTTAACTGTCAGAGGTGAAATTCTTGGATTTGTTAAAGACGGACTACTGCGAAAGCATTTGCCAAGGATGTTTTCATTG	Stramenopiles	Ochrophyta	MOCH-2	MOCH-2_X	MOCH-2_XX	MOCH-2_XXX	MOCH-2_XXX_sp.	Autotroph	62	16	550	217	74	3698	1248	127	0	8	1	1	38	8	6048
ASV80	TAGCGTATATTAAAATTGTTGCGGTTAAAACGCTCGTAGTTGGATATCTGTGAGCGGGTTCCGGTCCTTCCCAGTGAAGATTACACGGAACTCTGCTCGCATTTGTTCAGGGAGGGTGGATGCACTTCACTGTGTGACCACATGATCTGAATTTTTACTTTGAGGAAATGAGAGTGTTCCAAGCAGGCAATTGCCGTGAATATGATAGCATGGAATAATAGCACAGGACTCTTGGTTCAATGCTGTTGGTTTGTTGAACTAGAGTAATCACAATAAGGATAGTTGGGGGTATTCGTATTTAACTGTCAGAGGTGAAATTCTTGGATTTTTTAAAGACGAACAATTGCGAAGGCATCTACCCAGGATGTTTTTGTTG	Alveolata	Dinoflagellata	Dinophyceae	Gymnodiniales	Gymnodiniaceae	Lepidodinium	Lepidodinium_chlorophorum	Heterotroph	118	0	339	144	2786	1764	176	177	0	6	405	62	0	6	5983
ASV69	GCGTATATTAAAGTTGTTGCGGTTGAAAAGCTCGTAGTTGGGTTTCTGCGGAGGAAGCGCGGTCCGCACTTGGTGCGTGTATCTGGTCTACCTACGCATCTTCCAGTGAAACGCTACTGCGCTTTATTGCGTGGCGCGGCAATCTGGACTTTTACTTTGAGGAAATTGGAGTGTTTACAGCGAGCGATTGGTTTGAACATATTAGCATGGAATAATAACCTAGAACCTTGGTTCTATTTTGTTGGTTTCTAGACTAGGGTAATGATCAATAGGGATAATTGGGGGCATTTGTATCAACACGTCAGAGGTGAAATTCTTGGATTGTGTTACGACGAACCACTGCGAAAGCATTTGCCAAGGATGTTTTCATTG	Alveolata	Dinoflagellata	Dinophyceae	Gymnodiniales	Gymnodiniaceae	Gyrodinium	Gyrodinium_fusiforme	Heterotroph	846	137	863	351	2022	863	414	156	11	50	14	22	172	50	5971
ASV65	TAGCGTATATTAAAGTTGTTGCGGTTAAAAAGCTCGTAGTTGGATTTCTGTCGAAGACGGTCGGTCCGCTCTTTGAGCGTGTATCTGATTCGGTTTTGGCATCCTCGTGGGGAACGTAACTGTGCTTGATTGCATGGTGCGGAATTCACGACTTTTACTTTGAGGAAATTAGAGTGTTCACGGCAGGCAAGCGCCTTGAATACATTAGCATGGAATAATAATATAGGACTTTGGTTCTATTTTGTTGGTTTCTAGGACTAAAGTAATGATTAATAGGGATAATTGGGGGCATTTGTATTAACGCGTCAGAGGTGGAATTCTTGGATTGCGTTACGACAAACTACTGCGAAAGCATTTGCCAAGGATGTTTTCATTG	Stramenopiles	Ochrophyta	Bacillariophyta	Bacillariophyta_X	Raphid-pennate	NA	NA	Autotroph	243	93	34	1	5435	4	0	0	16	43	16	24	0	43	5952
ASV72	TAGCGTATATTAAAGTTGTTGCGGTTAAAAAGCTCGTAGTTGGATTTCTGTCTAGGGTGGCCGGTACCCACTATGTGAAGTATCTGGTTCAGTCTGGGCATCCTCTTGGGGATCGTTCCTGTGCTTGATTGCATGGGGCGGAATTCAAGACTTTTACTTTGAGGAAATTAGAGTGTTCACGGCAAGCTTTCGCTTTGAATACATTAGCATGGAATAATGATATAGGGCATAAGTTCTATTTTGTTGGTTTCTAGAACATATGCAATGATTAATAGGGATAATTGGGGGCACTCGTATTAACGCGTCAGAGGTGGAATTCTTAGATTGCGTTACGACGAACTACTGCGAAAGCATTTGCCAAGGATGTTTTCATTG	Stramenopiles	Ochrophyta	Bacillariophyta	Bacillariophyta_X	Radial-centric-basal-Coscinodiscophyceae	Guinardia	Guinardia_striata	Autotroph	769	546	1246	273	1972	1	68	0	103	171	26	39	478	171	5863
ASV102	TAGCGTATATTAAAGTTGTTGCGGTTAAAAAGCTCGTAGTTGGAGTTCTGCCAGATGACGCTCGTCCGCCCAAGTGGTGTGTACAGGGCGTGCGTCTGGCCCTTTCAAGGGGAACGTGTTGCACTTTATTGTGTGGCGCGAGATCCTTGACTTTTACTTTGAGGAAATAAGAGTGTTCCAAGCAGGCTCTCGTCGTGCATAGCTCAGCATGGAATAATAGCATTGGACTTCGTTTCTACGCTGTTGGTTGCAAGAAGCGAGGTAATGATGAAGAGGGATAGTTGGGGGCATTCGTATTTAACTGTCAGAGGTGAAATTCTTGGATTTGTTAAAGACGGACTACTGCGAAAGCATCTGCCATGGATGTTTTCATTG	Alveolata	Dinoflagellata	Dinophyceae	Dinophyceae_X	Dinophyceae_XX	Dinophyceae_XXX	Dinophyceae_XXX_sp.	Mixotroph	31	6	134	627	928	2892	92	1045	2	8	27	41	0	8	5841
ASV61	TAGCGTATATTAAAGTTGTTGCGGTTAAAAAGCTCGTAGTTGGATTTCTGCTGGGGACAACTGGTCTGCCTACTGGGTAAGTATTTGTGTGTCTCAAGCATGTTCTTGGATGGCACTTCTGCACTTGACTGTGTGGTGTGATCTCCAAGGTTGTTACTTTGAGGAAATCAGAGTGCTTCCAGCAGGCAAATGTTTTGAATACATTAGCATGGAATAATAAGATGAGACTTCGGTTTTATTTTGTTGGTTTTTAAAAGTGAAGTAATGATTGACAGGGATAGTTAGGGGCATTTGTATTCAACTGTCAGAGGTGAAATTCTTGGATTTGTTAAAGACAAACAACTGCGAAAGCATTTGCCAAGGATGTTTTTTTTG	Hacrobia	Telonemia	Telonemia_X	Telonemia_XX	Telonemia-Group-2	Telonemia-Group-2_X	Telonemia-Group-2_X_sp.	Heterotroph	36	0	1828	1115	2210	616	13	0	0	2	0	0	0	2	5822
ASV74	TAGCGTATACTAAAGTTGTTGCAGTTAAAAAGCTCGTAGTTGGATTTCTGCGGGAGCGGGGCGGCACACCGGCTATGCCGGTTGTAGCTAGCACTTCTCCTGCATCCTGCCGCGAACCGTGCTACCATTAGTTTGGTGGCGCCGGGGATCGGCTCGTTTACTTTGAGAAAAATAGAGTGTTCAAAGCAGGCCACACGCCTTGAATAAGTTAGCATGGAATAATGATTAAGGACTTCGGTTCTATTTTGTTGGTGTTCGGGACTGAAGTAATGATTGATAGGGACAGTTGGGGCGGTCTGTATTCCAAAGCGAGAGGTGAAATTCTTAGACCTTCGGAAGACAAACAGCTGCGAAAGCGTTCCGCAAGGATGTTCCCTTTG	Stramenopiles	Sagenista	MAST-4	MAST-4A	MAST-4A_X	MAST-4A_XX	MAST-4A_XX_sp.	Autotroph	59	112	789	830	1742	1172	480	511	3	4	77	28	0	4	5811
ASV124	TAGCGTATATTAAAGTTGTTGCGGTTAAAAAGCTCGTAGTTGGATTTCTGCTGAGGACGACCGGTCCGCCCTTCGGGTGAGTATCTGGTTTGGCCTTGGCATCTTCTTGGTGAACGTATCTGCACTTGACTGTGTGGTGCGGTACCCAGGACTTTTACTTTGAGGAAATTAGAGTGTTTCAAGCAGGCATACGCCTTGAATACATTAGCATGGAATAATAAGATAGGACCTCGGTTCTATTTTGTTGGTTTCTAGAGCTGAGGTAATGATTAATAGGGATAGTTGGGGGCATTCGTATTTAACTGTCAGAGGTGAAATTCTTGGATTTGTTAAAGACGGACTACTGCGAAAGCATTTGCCAAGGATGTTTTCATTG	Alveolata	Ciliophora	Spirotrichea	Strombidiida	Tontoniidae_B	Pseudotontonia	Pseudotontonia_sp.	Mixotroph	417	117	358	579	318	1250	495	56	43	652	323	241	953	0	5802
ASV166	TAGCGTATATTAAAGTTGTTGCGGTTAAAAAGCTCGTAGTTGGATTTCTGCTGAGGACGACCGGTCCGCCCTCTGGGTGAGTATCTGGCTCGGCCTTGGCATCTTCTTGGGGAACGTAACTGCACTTGACTGTGTGGTGCGGTATCCAGGACTTTTACTTTGAGGAAATTAGAGTGTTTCAAGCAGGCTTACGCCTTGAATACATTAGCATGGAATAATAAGATAGGACCTTGGTTCTATTTTGTTGGTTTCTAGAGCTGAGGTAATGATTAATAGGGATAGTTGGGGGCATTCGTATTTAACTGTCAGAGGTGAAATTCTTGGATTTGTTAAAGACGGACTACTGCGAAAGCATTTGCCAAGGATGTTTTCATTG	Alveolata	Dinoflagellata	Syndiniales	Dino-Group-II	Dino-Group-II-Clade-7	Dino-Group-II-Clade-7_X	Dino-Group-II-Clade-7_X_sp.	Parassite	0	0	0	0	0	5622	0	110	0	0	0	0	0	0	5732
ASV75	TAGCGTATATTAAAGTTGTTGCAGTTAAAAAGCTCGTAGTTGGATTTCTGGTTGGAGCGACCGGTCGGGCATTGATTTGTCTGCACTGGAGTCGGTTCCGTCCATCCTCTCGGAAAGTGCGTATGGCATTAAGTTGTCGTGCGTATGATCCGGGTCTTTTACTGTGAAAAAATTAGAGTGTTTAAAGCAGGCCTTCGCCTTGAATACATTAGCATGGAATAATAAGATAGGACTTGGGTCTATTTTGTTGGTTTGCAGACCGAAGTAATGATTAATAGGGATAGTTGGGGGTATTTATATTCCGATGTCAGAGGTGAAATTCTTAGATTTTCGGAAGATAAACTTATGCGAAAGCATTTACCAAGGATGTTTTCATTA	Alveolata	Dinoflagellata	Dinophyceae	Dinophyceae_X	Dinophyceae_XX	Dinophyceae_XXX	Dinophyceae_XXX_sp.	Mixotroph	0	0	220	5	382	2107	2650	181	0	0	41	62	0	0	5648
ASV90	TAGCGTATATTAAAGTTGTTGCGGTTAAAAAGCTCGTAGTTGGAGTTCTGCCAGGTGCCGCCTGTCCGCCCCAGTGGTGAGTACGTGGCGCGCATTTGGCCCTTTCAAGGGGAGCGTATCTGCACTTTATTGTGTGGTGCGGGATCCTTGACTTTTACTTTGAGGAAATAGGAGTGTTCCAAGCAGGCTCTCGTCGTGCACAGCTCAGCATGGAATAATAGCATTGGACCTCGATTCTAAGCTGTTGGTTGCCAGAAGCGAGGTAATGATGAAGAGGGATAGTTGGGGGCATTCGTATTTAACTGTCAGAGGTGAAATTCTTGGATTTGTTAAAGACGGACTACTGCGAAAGCATCTGCCATGGATGTTTTCATTG	Alveolata	Dinoflagellata	Dinophyceae	Dinophyceae_X	Dinophyceae_XX	Dinophyceae_XXX	Dinophyceae_XXX_sp.	Mixotroph	3	0	374	121	858	3427	740	76	0	1	17	0	4	1	5622
ASV161	TAGCGTATATTAAAGTTGTTGCAGTTAAAACGCTCGTAGTCGGATTTCGGGGCGGGGCCGCCGGTCTGCCGATGGGTATGCACTGGCGGTCGCGTCCTTCCTTCCGGAGACTGGCCCTACTCTTAACTGAGCGGGGTCGGGAGACGGATCGTTTACTTTGAAAAAATCAGAGTGTTTCAAGCAGGCAGCTCGCTCTTGCATGGATTAGCATGGGATAATGAAATAGGACTTTGGTGCTATTTTGTTGGTTTCGAACACCGAAGTAATGATTAACAGGGACAGTCAGGGGCACTCGTATTCCGCCGAGAGAGGTGAAATTCTCAGACCAGCGGAAGACGAACCACTGCGAAAGCATTTGCCAGGGATGTTTTCACTG	Alveolata	Dinoflagellata	Syndiniales	Dino-Group-II	Dino-Group-II-Clade-26	Dino-Group-II-Clade-26_X	Dino-Group-II-Clade-26_X_sp.	Parassite	237	95	70	54	106	4232	31	217	4	21	31	47	352	21	5518
ASV88	GCGTATATTAAAGTTGTTGCAGTTAAAAAGCTCGTAGTTGGATTTCTGGCATGATACGCCTGACCCGCCTTTTTAAAAAGTGTGAGCGTCGGCGCGCGTCTGCCATCTTACTCAGGGAATGCTGCGCCCCTAACGAGAGTTGGGGTGTGCGGCAGGAACTGGATCGATTACTTTGAAAAAATGAGGGTGTTCAAAGCAGGCTAATGTCATGGATCTATTAGCATGGAATAATAACATAGGACCTTGGTTCTATTTTGTTGGTTTATCGAATTAAGGTAATGATTGATAGGGATAGTTGGGGGTGCTAGTATTCAGTGGCCAGAGGTGAAATTCTTGGATTCACTGAAGACTGCCTTCTGCGAAAGCATTCACCAAGGATATCTTCTTTA	Alveolata	Dinoflagellata	Dinophyceae	Prorocentrales	Prorocentraceae	Prorocentrum	Prorocentrum_sp.	Mixotroph	46	6	994	133	884	2739	249	191	0	7	179	72	0	7	5507
ASV113	TAGCGTATATTAAAGTTGTTGCAGTTAAAAAGCTCGTAGTTGGTTTTCAGTCTGGGGTGGCGAAGCACTCACAACGTGAGTGACTTCTGCCTTCCTGGACTTCCTTGGTGAGAATCTGTTTGGTATTAAGTTATCGGGCAGAGGATAACCATCGTTTACTGTGAAAAAATTAGAGTGTTTAAAGCAGGCTTATGCCGTTGAATATATTAGCATGGAATAATAAGATAGGACTTTGAGTCTATTTTGTTGGTTTGTGAATCAAAGTAATGATTAATAGGGACAGTTGGGGGTATTCGTATTTCATTGTCAGAGGTGAAATTCTTGGATTTCTGAAAGACGAACTACTGCGAAAGCATTTACCAAGGATGTTTTCATTA	Alveolata	Dinoflagellata	Dinophyceae	Dinophysiales	Oxyphysiaceae	Phalachroma	Phalacroma_doryphorum	Mixotroph	45	399	131	60	1493	84	999	189	98	975	9	14	0	975	5471
ASV114	TAGCGTATATTAAAGTTGTTGCAGTTAAAAAGCTCGTAGTTGGATTTCTGCGAGGGTGCCAATGTCCGCCGACGCGCGTGCGCAGCGGCGCCCTCGCATCCTTCTGTTACCACCTCTCGGCATTCACTTGCCGGTGGTCGGCTCAGAGAATTTACCTTGAGAAAATTAGAGTGTTTCAGGCAGGCTAGGCCGGAATACATTAGCATGGAATAATGGAATAGGACTACGGTCTCGTTGTTGGTTTGAGGGACTGCAGTAATGATTAATAGGGATAGTTGGGGGCATTAGTATTTAATTGTCAGAGGTGAAATTCTCAGATTTGTTAAAGACTAACTTATGCGAAAGCATTTGCCAAGGATGTTTTCATTA	Alveolata	Ciliophora	Spirotrichea	Strombidiida_G	Strombidiida_G_X	Strombidiida_G_XX	Strombidiida_G_XX_sp.	Mixotroph	756	17	463	43	1462	669	146	14	6	114	164	66	801	595	5316
ASV163	TAGCGTATATTAAAGTTGTTGCGGTTAAAAAGCTCGTAGTTGGATTTCTGCCGAGGACGACCGGTCCGCCCTCTGGGTGAGCATCTGGATCGGCCTGGGCATCCTCTTGGGGAACGTAGCTGCACTTGACTGTGTGGTGCGGTATCCAGGACTTTTACTTTGAGGAAATTAGAGTGTTTCAAGCAGGCTTCCGCCTTGAATACATTAGCATGGAATAATAAGATAGGACCTCGGTTCTATTTTGTTGGTTTCTAGAGCTGAGGTAATGATTAATAGGGATAGTTGGGGGCATTCGTATTTAACTGTCAGAGGTGAAATTCTTGGATTTGTTAAAGACGGACTACTGCGAAAGCATTTGCCAAGGATGTTTTCATTG	Alveolata	Dinoflagellata	Syndiniales	Dino-Group-I	Dino-Group-I-Clade-4	Dino-Group-I-Clade-4_X	Dino-Group-I-Clade-4_X_sp.	Parassite	87	4	96	301	7	4643	7	147	3	0	0	0	1	0	5296
ASV76	TAGCGTATATTAAAGTTGTTGCGGTTAAAAAGCTCGTAGTTGGATTTCTGCCGAGGACGACCGGTCCGCCCTGCGGGTGAGTATCTGGGACGACCTGGGCATCTTCTTGGAGAACGTGTCTGCACTTGACTGTGTGGTGCGGTATCCAGGACTTTTACTTTGAGGAAATTAGAGTGTTTCAAGCAGGCCCACGCCTTGAATACATTAGCATGGAATAATAAGATAGGACCTCGGTTCTATTTTGTTGGTTTCTAGAGCTGAGGTAATGATTAATAGGGATAGTTGGGGGCATTCGTATTTAACTGTCAGAGGTGAAATTCTTGGATTTGTTAAAGACGGACTACTGCGAAAGCATTTGCCAAGGATGTTTTCATTG	Hacrobia	Katablepharidophyta	Katablepharidaceae	Katablepharidales	Katablepharidales_X	Katablepharidales_XX	Katablepharidales_XX_sp.	Autotroph	125	0	316	1275	49	724	2034	742	0	3	7	7	0	3	5285
ASV86	TAGCGTATATTAAAGTTGTTGCGGTTAAAACGCTCGTAGTTGGATATCTGCCAGCGCAGGGTGCTCCGCCCAAGGGGTGTGTAGTCACCAGTGTGCTGGCATCATCCTGGGGAGTGTGTCTGCACTTGATTGTGCGGTGCATGAGCCAGGGCATTTACTTTGAGGAAATGAGAGTGCTTCAAGCAGGCGTGCGCCGTGAATACGTTAGCATGGAATAATAGTATCGGACCTCGTCCCAAAGCTGTTGGTTTCTTGGGGCGTGGTAAGGATGAATAGGGATTGTTGGGGGCATTCGTATTTAACTGTCAGAGGTGAAATTCTTGGATTTGTTGAAGACGCACTACTGCGAAAGCATCTGCCAAAGATGTTCTCATTG	Alveolata	Dinoflagellata	Dinophyceae	Gymnodiniales	Gymnodiniaceae	Lepidodinium	Lepidodinium_chlorophorum	Heterotroph	525	49	276	26	3063	596	109	44	3	57	363	100	0	57	5268
ASV71	TAGCGTATATTAAAGTTGTTGCAGTTAAAAAGCTCGTAGTTGGATTTCTGGTGGGAGCAGTCGGTCCTTGATTAATTTCTTGGAACCTGATTGTCTCCTGCCATCCATGGAGAAAACTAATCTGGCATTAAGTTGTCGGGTTGGCAATCTCCATCTTTTACTGTGAAAAAATTAGAGTGTTCAAAGCAGGCTTATGCCGTTGAATATATTAGCATGGAATAATAAGATAGGACTATGGTACTATTTTGTTGGTTTGTGCACCATGGTAATGATTAATAGGGACAGTTGGGGGTATTCGTATTCCATTGTCAGAGGTGAAATTCTTGGATTTATGGAAGACGAACTACTGCGAAAGCATTTACCAAGGATGTTTTCATTA	Alveolata	Dinoflagellata	Dinophyceae	Gymnodiniales	NA	NA	NA	NA	0	1	657	3	3734	0	439	3	0	83	180	63	0	83	5246
ASV83	TAGCGTATATTAAAGTTGTTGCGGTTAAAAAGCTCGTAGTTGGATTTCTGTCGAGAACGCGCGGTCCACGCTTTGCGTGAGTATCTGTGTCGGTCTTGGCATCCTCTAAAGGATCGTTTCTGCGCTTGATTGCGTGGAGCGGAACTTTAGACTTTTACTTTGAGGAAATTAGAGTGTTCACGGCAGGCAAACGCCTTGAATACATTAGCATGGAATAATAACATAGGGCCTTGGTTCTATTTTGTTGGTTTCTAGAGCTGAGGCAATGATTAATAGGGATAATTGGGGGCATTCGTACTAACGCGTCAGAGGTGGAATTCTTGGATTGCGTTATGACGAACTACTGCGAAAGCATTTGCCAAGGATGTTTTCATTG	Alveolata	Dinoflagellata	Dinophyceae	Gymnodiniales	Kareniaceae	Takayama	Takayama_pulchellum	Mixotroph	0	0	1470	2987	0	773	0	2	0	0	0	0	0	0	5232
ASV243	TAGCGTATATTAAAGTTGTTGCAGTTAAAAAGCTCGTAGTTGGATTTCTGGCGGTGTGACTCCGGCCGGCATGACGTCGGGTCCAGAGCGCGCCACCATCCTTCTGTCAACCTTCGCGGGATTCGCTTCCCGCGATGTGGGCTCAGATATTTTACCTTGAGAAAATTAGAGTGTTTCAGGCAGGCTTTCGCCGGAATACATTAGCATGGAATAATAGAAAAGGACTTCAACCTCTTCTGTTGGTCTGAGGGGCTGTAGTAATGATTAATAGGGATAGTTGGGGGCATTAGTACTTGACTGTCAGAGGTGAAATTCTCCGATTTGTTAAAGACTAACTTATGCGAAAGCATTTGCCAAGGATGTTTTCATTA	Alveolata	Dinoflagellata	Dinophyceae	Gymnodiniales	Gymnodiniaceae	Gymnodinium	Gymnodinium_sp.	Heterotroph	114	469	577	41	42	22	199	23	240	1576	168	0	0	1576	5047
ASV109	TAGCGTATATTAAAGTTGTTGCGGTTAAAAAGCTCGTAGTTGGATTTCTGTTGAGGACGACCGGTCCGCCCTCTGGGTGAGTATCTGGCTCGGCCTTGGCATCTTCTTGGAGCACGTAGCTGCACTTGACTGTGTGGTGCGGTATCCAGGACTTTTACTTTGAGGAAATTAGAGTGTTTCAAGCAGGCATACGCCTTGAATACATTAGCATGGAATAATAAGATAGGGCCTTGGTTCTATTTTGTTGGCTTCTAGAGCCGAGGTAATGATTAATAGGGATAGTTGGGGGCATTTGAATTTAACTGTCAGAGGTGAAATTCTTGGATTTGTTAAAGACGGACTACTGCGAAAGCATTTGCCAAGGATGTTTTCATTG	Hacrobia	Haptophyta	Prymnesiophyceae	Prymnesiophyceae_Clade_D	Prymnesiophyceae_Clade_D_X	Prymnesiophyceae_Clade_D_XX	Prymnesiophyceae_Clade_D_XX_sp.	Mixotroph	93	87	1115	984	0	1500	7	583	24	109	60	90	261	109	5022
ASV81	TAGCGTATATTAAAGTTGTTGCGGTTAAAAAGCTCGTAGTTGGATTTCTGTCGGTGAGGTTCAGTCCGCCCAAGTGGTTGGTACGTGATCCGCCACCGGCATCTTCCTGGGGAATGTGTCTGCTCTTAATTGGGTGGTACATAAGCCAGGACTTTTACTTTGAAGAAATGAGAGTGTTTCAAGCAGGCATGCGCCGTGAATACGTTAGCATGGGATAATAGCATCGGACCTCGTTCCAAAGCTGTTGGTTTCTTGGACCGAGGTAAAGGTGAATAGGGATTGTTGGGGGCATTCGTATTTGACTGTCAGAGGTGAAATTCTTGGATTTGTTGAAGACGGACTACTGCGAAAGCATCTGCCAAAGATGTTCTCATTG	Alveolata	Dinoflagellata	Syndiniales	Dino-Group-II	Dino-Group-II-Clade-10-and-11	Dino-Group-II-Clade-10-and-11_X	Dino-Group-II-Clade-10-and-11_X_sp.	Parassite	10	0	1131	89	2396	1272	20	69	0	3	0	0	0	3	4993
ASV158	TAGCGTATATTAAAGTTGTTGCAGTTAAAAAGCTCGTAGTTGGATTTCTGGCAGGGGGCAACAGCCCGCTTGCAGCGTGTGCTTGCCGTCCCCTACCATCCTTCTGTTAACGCGCCAGGACATTCACTTGTCGGGCGCGGGCTCAGATAATTTACCTTGAGAAAATTAGAGTGTTTCAGGCAGGCTGACGCCGGGATACATTAGCATGGAATAATGGAATAGGACTTTCGCCTCTTCTGTTGGTCTGAGGGGTGATCGTAATGATTAATAGGGATAGTTGGGGGCATTAGTACTTAACTGTCAGAGGTGAAATTCTCGGATTTGTTAAAGACTAACTTATGCGAAAGCATTTGCCAAGGATGTTTTCATTA	Alveolata	Dinoflagellata	Dinophyceae	Gymnodiniales	Gymnodiniaceae	Gyrodinium	Gyrodinium_fusiforme	Heterotroph	5	53	59	40	1732	1437	19	50	32	375	502	161	123	375	4963
ASV149	TAGCGTATATTAAAGTTGTTGCGGTTAAAAAGCTCGTAGTTGGATCTCGGCGGGTAGAAGGCGGTGCACTTGCTAGTGCTACTGCCTTATTACCCGTAGTTTTTGCTAGAGGTTTCAGGGTGCTCTTAATCGAGTGTCTTGGAATGCTAGCAGGTTTACTTTGAAAAAATTAGAGTGCTCAAAGCAGGCTTATTACGCTTGAATATTCGTGCATGGAATAATAGAATAGGAAGTCGTTTCTATTTTGTTGGTTTTCGGAAATCGACTTAATGATTAATAGGGACAGTCGGGGGCATTTGTATTCAAACGACAGAGGTGAAATTCTTGGACCGTTTGAAGACAAACTACTGCGAAAGCATTTGCCAAGAATGTTTTCATTA	Alveolata	Dinoflagellata	Dinophyceae	Gymnodiniales	NA	NA	NA	NA	26	69	24	382	606	2394	109	371	209	2	396	372	0	2	4962
ASV85	TAGCGTATATTAAAGTTGTTGCGGTTAAAAAGCTCGTAGTTGGATTTCTGCTGAGGACGACCGGTCCGCCCTCTGGGTGAGCATCTGGTTCGGCCTTGGCATCTTCTTGGGGAACGTAGCTGCACTTGACTGTGTGGTGCGGTATCCAGGACTTTTACTTTGAGGAAATTAGAGTGTTTCAAGCAGGCGCACGCCTTGAATACATTAGCATGGAATAATAAGATAGGACCTCGGTTCTATTTTGTTGGTTTCTAGAGCTGAGGTAATGATTAATAGGGATAGTTGGGGGCATTCGTATTTAACTGTCAGAGGTGAAATTCTTGGATTTGTTAAAGACGGACTACTGCGAAAGCATTTGCCAAGGATGTTTTCATTG	Alveolata	Ciliophora	Spirotrichea	Tintinnida	Tintinnida_X	Tintinnida_XX	Tintinnida_XX_sp.	Heterotroph	0	0	52	0	3823	377	426	0	0	0	196	49	0	0	4923
ASV77	TAGCGTATATTAATGTTGTTGCAGTTAAAAAGCTCGTAGTTGGATTTTGGTGTTTGACAAATGGTCTGCCTTCGGGTCTGCACTGTTTGTTGGCACTTCTTTTCTGGGGAACTCACTGCTCTTAATTGAGGGGTGCTGTAACGCAGATCGTTTACTTTGAAAAAATTAGAGTGTTCAAAGCAGGCCAACGCATTGAATACATTAGCATGGAATAATGGAATAGGACTTTGGTCTTATTTTGTTGGTTTCTAAGGCCGAGGTAATGATTAATAGGGATAGTTGGGGGCGTTTATATTCCGTTGTCAGAGGTGAAATTCTTGGATTTACGGAAGATAAACTACTGCGAAAGCATTCGCCAAGGATGTTTTCATTA	NA	NA	NA	NA	NA	NA	NA	NA	765	5	1005	146	2391	8	205	0	2	104	0	0	181	104	4916
ASV129	TAGCGTATATTAAAGTTGTTGCGGTTAAAAAGCTCGTAGTTGGATTTCTGCTGAAGCAAACCGGTCCGCCCTCTGGGTGAGCATCTGGCTTTATTTTGGCATATGCTTAGACTTTGCAGCTGCACTTGACTGTGTGGTGTGAAGGCTAAGCCATTTACTTTGAGGAAATCAGAGTGTTTCAAGCAGGCAATTGCCTTGAATACACTAGCATGGAATAATATGATATGACTGTGGTTTTATTTTGTTGGCTTCTAGAATTAGAGTAATGGTTAATAGGGATAGTTGGGGGCATTCATATTTAACTGTCAGAGGTGAAATTCTTGGATTTGTTAAGGATGAACGACTGCGAAAGCATTTGCCAAGGATGCTTTCATTG	Alveolata	Dinoflagellata	Syndiniales	Dino-Group-I	Dino-Group-I-Clade-1	Dino-Group-I-Clade-1_X	Dino-Group-I-Clade-1_X_sp.	Parassite	242	249	390	645	845	984	202	57	48	196	321	443	59	196	4877
ASV180	TAGCGTATATTAAAGTTGTTGCGGTTAAAAAGCTCGTAGTTGGATTTCTGTTGACAACGGCCGGTCCGCACTATGTGCGTGTATCTGGTTCGGTGTTGGCATCCTCGTGGGGATCGTTTCTGTGCTTGATTGCATGGGGCGGAATTCACGACTTTTACTTTGAGGAAATTAGAGTGTTCACGGCAAGCTATCGCTTTGAATACATTAGCATGGAATAATAATATAGGGCGTAAGTTCTATTTTGTTGGTTTCTAGGACGTACGCAATGATTAATAGGGATAATTGGGGGCATTCGTATTAACGCGTCAGAGGTGGAATTCTTAGATTGCGTTACGACGAACTACTGCGAAAGCATTTGCCAAGGATGTTTTCATTG	Alveolata	Dinoflagellata	Syndiniales	Dino-Group-I	Dino-Group-I-Clade-1	Dino-Group-I-Clade-1_X	Dino-Group-I-Clade-1_X_sp.	Parassite	45	41	67	781	239	2205	151	104	5	8	560	646	0	8	4860
ASV168	TAGCGTATATTAAAGTTGTTGCGGTTAAAAAGCTCGTAGTTGGATTTCTGCCGAGGACGACCGGTCCGCCCTCTGGGCGCGCATCTGGCTCGACCTGGGCATCTTCTTGGAGAACGTGGCTGCACTTGATTGTGTGGTGCGGTATCCAGGACTTTTACTTTGAGGAAATTAGAGTGTTTCAAGCAGGCACACGCCTTGAATACATTAGCATGGAATAATAAGATAGGACCTCGGTTCTATTTTGTTGGTTTCTAGAGCTGAGGTAATGATTAATAGGGATAGTTGGGGGCATTCGTATTTAACTGTCAGAGGTGAAATTCTTGGATTTGTTAAAGACGGACTACTGCGAAAGCATTTGCCAAGGATGTTTTCATTG	Alveolata	Dinoflagellata	Dinophyceae	Peridiniales	Thoracosphaeraceae	NA	NA	Mixotroph	0	64	208	0	946	372	231	952	35	12	921	946	118	12	4817
ASV118	TAGCGTATATTAAAGTTGTTGCAGTTAAAAAGCTCGTAGTTGGATTTCTAGCGGACGCCGATGGTCTGCTCCGCGAGGAGTCGGTACTGATTGGTCGTCTGTTATCCTTGGGATGATCGGGTCTGGCATTCAGTTGTCGGGTTCGGGAGTCCCATCGTTTACTGTGAAAAAATTAGAGTGTTCAAAGCAAGCTTAGGCTCTGAATATATTAGCATGGAATAATAAGATAGGACCTTGGTGGTCTATTTTGTTGGTTTGCACGCCGAGGTAATGATTAATAGGGATAGTTGGGGGTATTCGTATTCAATTGTCAGAGGTGAAATTCTTGGATTTATGGAAGACGAACTACTGCGAAAGCATTTACCAAGGATGTTTTCATTA	Alveolata	Dinoflagellata	Dinophyceae	Peridiniales	Thoracosphaeraceae	NA	NA	Mixotroph	0	0	117	600	500	150	1381	201	29	0	790	1041	0	0	4809
ASV613	TAGCGTATATTAAAGTTGTTGCGGTTAAAAAGCTCGTAGTTGGAGTTCTGCCAGGTGGCGCTCGTCCGCCCAAGTGGTGTGTACAGGGCGTGCATCTGGCCCTTTCAAGGGGAACGTGTCTGCACTTCATTGTGTGGTGCGAGATCCTTGACTTTTACTTTGAGGAAATAAGAGTGTTCCAAGCAGGCTCTCGTCGTGCATAGCTCAGCATGGAATAATAGCATTGGACTTCGTTTCTACGCTGTTGGTTGCAAGAAGCGAGGTAATGATGAAGAGGGATAGTTGGGGGCATTCGTATTTAACTGTCAGAGGTGAAATTCTTGGATTTGTTAAAGACGGACTACTGCGAAAGCATCTGCCATGGATGTTTTCATTG	Alveolata	Dinoflagellata	Syndiniales	Dino-Group-II	Dino-Group-II-Clade-10-and-11	Dino-Group-II-Clade-10-and-11_X	Dino-Group-II-Clade-10-and-11_X_sp.	Parassite	0	0	3	0	10	37	0	7	0	0	1974	2724	0	0	4755
ASV144	TAGCGTATATTAAAGTTGTTGCAGTTAAAAAGCTCGTAGTTGGATTTCGGAGTGGGCCAGTTGGTCCGCCGCAAGGTGTGTTACTGACTGGTCTGCTCTTCTTCGCAAAGACTGCGTGTGCTCTTGAGTGAGTGTGCGTAGGATTTACGACGTTTACTTTGAAAAAATTAGAGTGTTCAAAGCAGGCTATTGCTTGAATACATGAGCATGGAATAATGGAATAGGACTTTGGTCCCATTTTGTTGGTTTCTAGGACCGAAGTAATGATTAAGAGGGACAATTGGGGGCATCCGTATTTCGTTGTCAGAGGTGAAATTCTTGGATTTACGAAAGACGAACAACTGCGAAAGCACTTGCCAAGAGTGTTTTCATTA	Alveolata	Dinoflagellata	Dinophyceae	Gonyaulacales	Ceratiaceae	Tripos	Tripos_fusus	Mixotroph	326	799	364	62	349	39	895	0	157	481	453	219	73	481	4698
ASV205	TAGCGTATATTAAAGTTGTTGCAGTTAAAAAGCTCGTAGTTGGATTTCTGGTGGGAGGGATCGGTCCTGCATTCTTTGTAGGAACTTGTATCCTCTCCGGCCATCCTTGGGTGGATCTTGTCTGGCATTAAGTTGTCAGGCAGGGGATGCCCATCGTTTACTGTGAAAAAATTAGAGTGTTCAAAGCAGGCTTATGCCATTGAATATATTAGCATGGAATAATAAGATAGGGCCCTGGTACTATTTTGTTGGTTTGCGTACCGAGGTAATGATTAATAGGGACAGTTGGGGGTATTTGTATTCAGTATTCAGTGGTGAAATACTTAGACCTACGGAAGACAAACTACTGCGAAAGCATTTACCAAGGATGTTTTCATTA	Alveolata	Dinoflagellata	Syndiniales	Dino-Group-II	Dino-Group-II-Clade-29	Dino-Group-II-Clade-29_X	Dino-Group-II-Clade-29_X_sp.	Parassite	0	0	0	293	13	4172	0	124	0	0	38	57	0	0	4697
ASV93	TAGCGTATATTAAAGTTGTTGCGGTTAAAAAGCTCGTAGTTGGAGTTCTGCCAGGTGCCACCTGTCCGCCCCAGTGGTGAGTACGTGGTGCGCATTTGGCCCTTTCAAGGGGAGCGTATTTGCACTTAATTGTGTGGTGCGGGATCCTTGACTTTTACTTTGAGGAAATAAGAGTGTTCCAAGCAGGCTCTCGTCGTGCATAGCTCAGCATGGAATAATAGCATTGGACCTCGATTCTAAGCTGTTGGTTGCCAGAAGCGAGGTAATGATGAAGAGGGATAGTTGGGGGCATTCGTATTTAACTGTCAGAGGTGAAATTCTTGGATTTGTTAAAGACGGACTACTGCGAAAGCATCTGCCATGGATGTTTTCATTG	Alveolata	Ciliophora	Spirotrichea	Strombidiida	Tontoniidae_B	Pseudotontonia	Pseudotontonia_sp.	Mixotroph	0	0	67	1	2430	760	1051	8	3	0	160	55	102	0	4637
ASV92	TAGCGTATACTAATGTTGTTGCAGTTAAAAAGCTCGTAGTCGGATTTCAGTAGGAACAGGAAGTTCATTATGTAACGAACTGTTCTTACTTCTTTGACATAAACTCTTATGTTATTCATTTAGCGTGAGTTGCGACTGTCTCTTTTACTTTGAGAAAATTAGAGTGTTCAAAGCAGGTATCCGCCTGAATATTACTCTTGGAATAATGCTATAAGACTTTGGTTCTAATGTATTGGTGATTGGGACCAGAGTAATGATTGATAGGGACGGTTGGGGTCTCACGTACTGCAAAGCGAGAGGTGAAATTCTTGGACCTTTGTATGACGAACAACTGCGAAAGCATTTGACTAGGACGTTCCCGTTG	Alveolata	Dinoflagellata	Syndiniales	Dino-Group-I	Dino-Group-I-Clade-1	Dino-Group-I-Clade-1_X	Dino-Group-I-Clade-1_X_sp.	Parassite	240	261	542	537	1095	156	1120	91	37	104	118	168	0	104	4573
ASV107	TAGCGTATATTAAAGTTGTTGCGGTTAAAAAGCTCGTAGTTGGATTTCTGCTGAAAACGACTGGTCCGCTCTCTGAGCGTGTATGAAGCTTGGTTTCGGCATATTCGTAGGAAGTGTAGCTGCGCTTCGTTGCACGGCGCACCACCCGCGTACTTTACTTTGAGGAAATTAGAGTGTTCACGGCAGGCGATCGTTTTGGATACATTAGCATGGAATAATATGATAGAATTTTGGTTTTATTTTTTTGGTTACTAGAACTAAGGTAATTTTCAATAGGGATAGTCGGGGGCATTTGTATTAACGCGTCAGAGGTGGAATTCTTAGATTGCGTTACGACAAACGAATGCGAAAGCATTTGCCAAGGATGTTTTCATTG	Stramenopiles	Ochrophyta	Bacillariophyta	Bacillariophyta_X	Radial-centric-basal-Coscinodiscophyceae	Guinardia	Guinardia_flaccida	Autotroph	571	958	1519	417	0	0	44	0	111	443	19	3	36	443	4564
ASV104	CAGCGTATATTAAAGTTGTTGCGGTTAAAAAGCTCGTAGTTGGATTTCTGCTGAGGACGACCGGTCCGCCCTCTGGGTGAGTATCTGGCTCGGCTTTGGCATCTTTCTGGAGAGCGTTGCTGCACTTGACTGTGTGGTGCGATATCCAGGACATTTACTTTGAGGAAATTAGAGTGTTTCAAGCAGGCACACGCCTTGAATACATTAGCATGGAATAATAATCTAGGACCCCGGTTCTATTTTGTTGGTTTCTAGAGCTGAGGTAATGATTAATAGGGATAGTTGGGGGCATTCGTATTTAACTGTCAGAGGTGAAATTCTTGGATTTGTTAAAGACGGACTACTGCGAAAGCATTTGCCAAGGATGTTTTCATTG	Alveolata	Dinoflagellata	Dinophyceae	Gonyaulacales	Goniodomataceae	Goniodoma	Goniodoma_polyedricum	Mixotroph	327	192	1631	23	0	157	595	0	63	195	355	519	295	195	4547
ASV103	TAGCGTATATTAAAGTTGTTGCAGTTAAAAAGCTCGTAGTTGGATTTCTGGCGGGAGCGAACGGTCTATCATTCATTTGTTAGAACCTGATCGTCTCCTGCCATCCATGAAGAGAGCTTATCTGGCATTAAGTTGTCGGATTAGTAATCTTCATCTTTTACTGTGAAAAAATTAGAGTGTTCAAAGCAGGCTTATGCCATTGAATATATTAGCATGGAATAATAAGATAGGACTATGGTACTATTTTGTTGGTTTGTGCACCATAGTAATGATTAATAGGGACAGTTGGGGGTATTCGTATTCCATTGTCAGAGGTGAAATTCTTGGATTTATGGAAGACGAACTACTGCGAAAGCATTTACCAAGGATGTTTTCATTA	Alveolata	Dinoflagellata	Dinophyceae	NA	NA	NA	NA	NA	736	36	694	370	871	1510	139	123	3	17	0	0	0	17	4516
ASV183	TAGCGTATATTAAAGTTGTTGCAGTTAAAAAGCTCGTAGTTGGATTTCTGGTAGGAGCGGCCGGTCCGCCCCGTAATGGGGTGCGCACTAGAGCCGCCTCCGGCCATCCTTGGGGGAACTGCTATGGCATTAACTTGTCGTGGTATGGAACCCATCGTTTACTGTGAAAAAATTAGAGTGTTTAAAGCAGGCTTAGGCCGTTGAATACATTAGCATGGAATAATAAGATAGGACCTTACGGACCTCTTGTTGGTTTGCGCCGAAAGGTAATGATTAATAGGGATAGTTGGGGGTATTCGTATTTAATTGTCAGAGGTGAAATTCTTGGATTTATGAAAGACGAACTTCTGCGAAAGCATTTACCAAGGATGTTTTCATTA	Alveolata	Dinoflagellata	Syndiniales	Dino-Group-II	Dino-Group-II-Clade-10-and-11	Dino-Group-II-Clade-10-and-11_X	Dino-Group-II-Clade-10-and-11_X_sp.	Parassite	0	1	175	0	126	3566	87	393	0	6	57	75	0	6	4492
ASV160	TAGCGTATATTAAAGTTGTTGCGGTTAAAAAGCTCGTAGTTGGATTTCTGCCGAGGATGACCGGTCCGCCCTCTGGGTGAGTATCTGGCTCAGCCTGGGCATCCTCTTGGGGAACGTAGCTGCACTTGACTGTGTGGTGCGGTACCCAGGACTTTTACTTTGAGGAAATTAGAGTGTTTCAAGCAGGCTTACGCCTTGAATACATTAGCATGGAATAATAAGATAGGACCTTGGTTCTATTTTGTTGGTTTCTAGAGCTGAGGTAATGATTAATAGGGATAGTTGGGGGCATTCGTATTTAACTGTCAGAGGTGAAATTCTTGGATTTGTTAAAGACGGACTACTGCGAAAGCATTTGCCAAGGATGTTTTCATTG	Alveolata	Dinoflagellata	Syndiniales	Dino-Group-II	Dino-Group-II-Clade-7	Dino-Group-II-Clade-7_X	Dino-Group-II-Clade-7_X_sp.	Parassite	35	23	115	2460	0	1349	10	187	3	18	36	54	161	18	4469
ASV331	TAGCGTATATTAAAGTTGTTGCGGTTAAAAAGCTCGTAGTTGGATTTCTGCCGAGGATGACCGGTCCGCCCTCTGGGTGAGTATCTGGCTCAGCCTGGGCATCTTCTTGGGGAACGTAGCTGCACTTGACTGTGTGGTGCGGTATCCAGGACTTTTACTTTGAGGAAATTAGAGTGTTTCAAGCAGGCTTACGCCTTGAATACATTAGCATGGAATAATAAGATAGGACCTTGGTTCTATTTTGTTGGTTTCTAGAGCTGAGGTAATGATTAATAGGGATAGTTGGGGGCATTCGTATTTAACTGTCAGAGGTGAAATTCTTGGATTTGTTAAAGACGGACTACTGCGAAAGCATTTGCCAAGGATGTTTTCATTG	Alveolata	Dinoflagellata	Dinophyceae	Gymnodiniales	NA	NA	NA	NA	0	0	220	1	1	565	360	0	0	107	1243	1865	0	107	4469
ASV100	TAGCGTATATTAAAGTTGTTGCGGTTAAAAAGCTCGTAGTTGGATTTCTGCTGAGGACGACCGGTCCGCCCTCTGGGTGAGTATCTGGCTCGGCCTGGGCATCTTCTTGGAGAGCGTAGCTGCACTTGACTGTGTGGTGCGGTATCCAGGACTTTTACTTTGAGGAAATTAGAGTGTTTCAAGCAGGCACACGCCTTGAATACATTAGCATGGAATAATAAGATAGGACCTTGGTTCTATTTTGTTGGTTTCTAGAGCTGAGGTAATGATTAATAGGGATAGTTGGGGGCATTCGTATTTAACTGTCAGAGGTGAAATTCTTGGATTTGTTAAAGACGGACTACTGCGAAAGCATTTGCCAAGGATGTTTTCATTG	Alveolata	Dinoflagellata	Syndiniales	Dino-Group-I	Dino-Group-I-Clade-1	Dino-Group-I-Clade-1_X	Dino-Group-I-Clade-1_X_sp.	Parassite	0	0	1205	2475	0	758	2	0	0	0	0	0	0	0	4440
ASV96	TAGCGTATATTAAAGTTGTTGCGGTTAAAAAGCTCGTAGTTGGATTTCTGCTGAGGACGACCGGTCCGCCCTCTGGGCGTGCATCTGGCTCGGCCTGGGCATCTTCTTGGAGAACGTAGCTGCACTTGACTGTGTGGTGCGGTATCCAGGACTTTTACTTTGAGGAAATTAGAGTGTTTCAAGCAGGCACACGCCTTGAATACATTAGCATGGAATAATAAGATAGGACCTCGGTTCTATTTTGTTGGTTTCTAGAGCTGAGGTAATGATTAATAGGGATAGTTGGGGGCATTCGTATTTAACTGTCAGAGGTGAAATTCTTGGATTTGTTAAAGACGGACTACTGCGAAAGCATTTGCCAAGGATGTTTTCATTG	Alveolata	Dinoflagellata	Syndiniales	Dino-Group-II	Dino-Group-II-Clade-10-and-11	Dino-Group-II-Clade-10-and-11_X	Dino-Group-II-Clade-10-and-11_X_sp.	Parassite	325	39	1013	890	443	1340	328	4	2	11	16	8	7	11	4437
ASV128	TAGCGTATATTAAAGTTGTTGCGGTTAAAAAGCTCGTAGTTGGATTTCTGTTGAGGACGACCGGTCCGCCCTCTGGGTGAGTATCTGGCTCGGCCTTGGCATCTTCTTGGAGAACGTAACTGCACTTGACTGTGTGGTGCGGTATCCAGGACTTTTACTTTGAGGAAATTAGAGTGTTTCAAGCAGGCGTACGCCTTGAATACATTAGCATGGAATAATGAGATAGGACCTTGGTTCTATTTTGTTGGTTTCTAGAGCTGAGGTAATGATTAATAGGGATAGTTGGGGGCATTCGTATTTAATTGTCAGAGGTGAAATTCTTGGATTTATTAAAGACGGACTACTGCGAAAGCATTTGCCAAGGATGTTTTCATTG	Alveolata	Dinoflagellata	Syndiniales	Dino-Group-I	Dino-Group-I-Clade-3	Dino-Group-I-Clade-3_X	Dino-Group-I-Clade-3_X_sp.	Parassite	0	0	2	0	0	3005	1408	0	0	0	0	0	0	0	4415
ASV224	TAGCGTATATTAAAGTTGTTGCAGTTAAAAAGCTCGTAGTTGGATTTCTGGTGGGAGCGATCGGTCTGGCGCTTAGCGCGAGTACTTGCATCGTCTCCGGCCATCCTTGGGGAGAGTCTGTCTGGCATTAAGTTGTCGGGCAGAGGATCCTCATCGTTTACTGTGAAAAAATTAGAGTGTTCAAAGCAGGCTTATGCCGTTGAATATATTAGCATGGAATAATAAGATAGGACTTTGGTACTATTTTGTTGGTTTGCGCACCAAAGTAATGATTAATAGGGACAGTTGGGGGTATTCGTATTCCGTTGTCAGAGGTGAAATTCTTGGATTTACGGAAGACGAACTACTGCGAAAGCATTTACCAAGGATGTTTTCATTA	Alveolata	Dinoflagellata	Syndiniales	Dino-Group-II	Dino-Group-II-Clade-36	Dino-Group-II-Clade-36_X	Dino-Group-II-Clade-36_X_sp.	Parassite	0	15	63	15	0	3961	7	83	3	0	33	50	177	0	4407
ASV122	TAGCGTATCTTAATGTTGTTGCAGTTAAAAAGCTCGTAGTCGAATTTCTGGCCGAGGCAGGAGAGCGTGCTCTTCCCAGCCTCAGGCCATCCGCTTGAAAATACTGATGGTGTTTTATCGCTCCTCTTTAGGATCAGGCATTTTACTTTGAAGAAATTAGAGTGTTTCAGGCAGGCTTTCGCTTGAATACACCAGCATGGAATAATGGAATAGGACCTCTATCCTTTACTGGTTAATGATATAGGTAATGATTAATAGGGACAGTTGGGGGCATTCGTACTTGATAGTCAGAGGTGAAATTCTTCGATTTATCAAAGACGAACTAATGCGAAGGCATCTGCCAAGGATGTTTTCATTG	Stramenopiles	Opalozoa	MAST-3	MAST-3E	MAST-3E_X	MAST-3E_XX	MAST-3E_XX_sp.	Autotroph	4	2	246	75	358	2423	1175	50	0	2	11	0	45	2	4393
ASV94	TAGCGTATATTAAAGTTGTTGCGGTTAAAAAGCTCGTAGTTGGATTTCTGTTGAGGACGGCCGGTCCGCACTATGTGCGTGTATCTGGTTCGGCCTTGGCATCCTCTTGAGGAACGTTCCTGCGCTTGATTGCGTGGGGCGGTATTCAAGACTTTTACTTTGAGGAAATTAGAGTGTTCACGGCAGGCAAGCGCCTTGAATACATTAGCATGGAATAATAATATAGGATCTTGGTTCTATTTGTTGGTTTCTAGGGCTAAGGTAATGATTAATAGGGATAATTGGGGGCATTTGTATTAACGCGTCAGAGGTGGAATTCTTGGATTGCGTTACGACAAACTACTGCGAAAGCATTTGCCAAGGATGTTTTCATTG	Alveolata	Dinoflagellata	Dinophyceae	Gymnodiniales	Warnowiaceae	Erythropsidinium	Erythropsidinium_agile	Heterotroph	0	0	0	2317	34	0	1915	108	0	0	0	0	0	0	4374
ASV84	TAGCGTATATTAAAGTTGTTGTGGTTAAAAAGCTCGTAGTTGGATCTCAACAGTCCTGTGTCGGTCTACTTTGTGTAGTACTGATTCCGGTCTGTGCTTTTGCCGGAGGTTTAGGGGTGCTCTTAACCGAGTGTCTCTGAGTGCCGGCAGGTTTACTTTGAAAAAATTAGGGTGTTTAAAGCAGGCTGTTATGCCTGAATATTTGTGCATGGAATAATAGAATAGGATGTTGATCTTATTTTGTTGGTTTTCGAGACTTGACATAATGATTAATAGGGACAGTCGGGGGCATTTGTATTCAAATGACAGAGGTGAAATTCTTGGACCATTTGAAGACAAACTACTGCGAAAGCATTTGCCAAGAATGTTTTCATTA	Alveolata	Dinoflagellata	Syndiniales	Dino-Group-II	Dino-Group-II-Clade-16	Dino-Group-II-Clade-16_X	Dino-Group-II-Clade-16_X_sp.	Parassite	0	0	1645	249	1848	339	45	25	0	1	161	57	0	1	4371
ASV232	GCGTATATTAAAGCTGTTGCAGTTAAAAAGCTCGTAGTTGGATCTTGGGCGCAGGGCTGTGGTCCGCCGCGAGGCGTGCTACTGCAGTCTTGTTCCTTCCTCTCGGTTGTCGCCCGGTGCTCTTAGCTGAGTGCCGGGAGAGACCGGAACGTTTACTTTGAAAAAATTGGAGTGTTCAAAGCAGGCCCAGGCGCCTGAACAAGACAGCATGGAATAATGGAAAAGGACCTCGGTTCTATTGCGTTGGTTTTCGGAAGTCGAGGTAATGATTAAGAGGGACTGACGGGGGCATTCGTATTGCGGTGTGAGAGGTGAAATTCTTGGATCTTCGCAAGACGACCGACTGCGAAAGCATTTGCCAAGAATGTTTTCATTA	Alveolata	Dinoflagellata	Syndiniales	Dino-Group-I	Dino-Group-I-Clade-5	Dino-Group-I-Clade-5_X	Dino-Group-I-Clade-5_X_sp.	Parassite	0	0	0	0	0	4350	0	0	0	0	0	0	0	0	4350
ASV218	TAGCGTATATTAAAGTTGTTGCAGTTAAAAAGCTCGTAGTCGGATTTTGGCATCACGCCGAACTGTCAGCCGATTGGTTTGTACGGTTTGGCGGGTGCTCTCCTTCCGGAAGCTCGTTCCCTTCTTAGTTGACGGGTTCGATGGTTCCGGGTCTTTTACTTTGAAAAAATTAGAGTGTTCAAAGCAGGCCTATGCTCTGAATAGGTTAGCATGGAATAATAGAATAGGACTTTGGTTCTATTTTGTTGGTTTCTAGGACCGAAGTAATGATTAATAGGGACAGTTGGGGGCATTCATATTCCAATGTCAGAGGTGAAATTCTTGGATTATCGGAAGATGAACTTCTGCGAAAGCATCTGCCAAGGATGTTTTCATTG	Alveolata	Dinoflagellata	Syndiniales	Dino-Group-I	Dino-Group-I-Clade-5	Dino-Group-I-Clade-5_X	Dino-Group-I-Clade-5_X_sp.	Parassite	36	31	67	65	0	3834	5	117	4	8	66	35	0	8	4276
ASV227	TAGCGTATATTAAAGTTGTTGCGGTTAAAAAGCTCGTAGTTGGATTTCTGTCGATGAGGTTCAGTCCGCCCAAGTGGTTGGTACGTGATCCGCCATCGGCATCTTCCTGGGGAATGTGTCTGCTCTTAATTGGGTGGTACATAAGCCAGGACTTTTACTTTGAAGAAATGAGAGTGTTTCAAGCAGGCATGCGCCGTGAATACGTTAGCATGGGATAATAGCATCGGACCTCGTTCCAAAGCTGTTGGTTTCTTGGACCGAGGTAAAGGTGAATAGGGATTGTTGGGGGCATTCGTATTTGACTGTCAGAGGTGAAATTCTTGGATTTGTTGAAGACGGACTACTGCGAAAGCATCTGCCAAAGATGTTCTCATTG	Alveolata	Ciliophora	Spirotrichea	Strombidiida	Tontoniidae_B	Pseudotontonia	Pseudotontonia_simplicidens	Mixotroph	111	41	243	148	627	1047	225	18	30	173	137	152	251	1039	4242
ASV253	TAGCGTATATTAAAGTTGTTGCGGTTAAAAAGCTCGTAGTTGGATTTCTGCTGAGGACGACCGGTCCGCCCTCTGGGTGAGTATCTGGCTCGGCCTTGGCATCTTCTTGGAGAACGTAACTGCACTTGACTGTGTGGTGCGGTATTCAGGACTTTTACTTTGAGGAAATTAGAGTGCTTCAAGCAGGCGATTGCCTTGAATACATTAGCATGGAATAATGAGATAGGACCTTGGTTCTATTTTGTTGGTTTCTAGAGCTGAGGTAATGATTAATAGGGATAGTTGGGGGCATTCGTATTTAACTGTCAGAGGTGAAATTCTTGGATTTGTTAAAGACGGACTACTGCGAAAGCATTTGCCAAGGATGTTTTCATTG	Alveolata	Dinoflagellata	Syndiniales	Dino-Group-II	Dino-Group-II-Clade-26	Dino-Group-II-Clade-26_X	Dino-Group-II-Clade-26_X_sp.	Parassite	0	50	0	0	184	3279	15	11	0	3	0	0	696	3	4241
ASV132	TAGCATATATTAAAGTTGTTGCGGTTAAAAAGCTCGTAGTTGGATTTCTGCTGAGGACGATCGGTCCGCCCTCTGGGTGAGTATCTGGCTCGGCCTTCGCATCTTCTTGGAGAACGTAACTGCACTTGACTGTGTGGTGCGGTATGCAAGACTTTTACTTTGAGGAAATTAGAATGTTTGAAGTAGGCACATGCCTTGAATACATTAGCATGGAATAATGAGATAGGACCTTAGTTCTATTTTGTTGGTTTCTAGAACTGAGGTAATGATTAATAGGGATAGTTGGGGGCATTCGTATTTAACTGTCAGAGGTGAAATTCTTGGATTTGTTAAAGACGGACTACTGCGAAAGCATTTGCCAAGGATGTTTTCATTG	Alveolata	Ciliophora	Spirotrichea	Tintinnida	Tintinnidae	Tintinnidae_X	Tintinnidae_X_sp.	Heterotroph	526	234	117	237	459	1302	723	162	50	54	80	81	213	0	4238
ASV179	TAGCGTATATTAAAGTTGTTGCGGTTAAAAAGCTCGTAGTTGGATTTCTGTCAGTGAGGTTCAGTCCGCCCCAGCGGTTGGTACGTGATCCGCCACTGGCATCTTCTTGGGGAATGTGTCTGCTCTTAATTGGGTGGTACATAAACCAAGACTTTTACTTTGAAGAAATGAGAGTGTTTCAAGCAGGCATGCGCCGTGAATACGTTAGCATGGGATAATAGCATCGGACCTCGTTCCAAAGCTGTTGGTTTCTTGGACCGAGGTAAAGGTGAATAGGGATTGTTGGGGGCATTCGTATTTGACTGTCAGAGGTGAAATTCTTGGATTTGTTGAAGACGGACTACTGCGAAAGCATCTGCCAAAGATGTTCTCATTG	Alveolata	Ciliophora	Spirotrichea	Strombidiida_F	Strombidiida_F_X	Strombidiida_F_XX	Strombidiida_F_XX_sp.	Mixotroph	290	7	1074	4	24	0	33	0	8	2759	0	0	0	0	4199
ASV154	TAGCGTATACTAACGTTGTTGCAGTTAAAAAGCTCGTAGTTGGATTTCTGTGTTGGTGAGGCGGCCGGCCACTCGTGGTTGTAGCTAGTTATCACCGGCGCATCTTGTCACAAGCCACGCTGGCTTTAATTAGTTGGCGTTGGGGACTGACTCGTTTACTTTGAGAAAATTAGAGTGTTCAAAGCAGGCTATCGCCTTGAATATGTTAGCATGGAATAATGATATAGGACTTTGGTTCTATTTTGTTGGTTGTTCGAGAACCGAAGTAATGATTGATAGGGACAGTTGGGGGCATCAGTATTCTGAAGCGAGAGGTGAAATTCTTGGACCTTCGGAAGACTAACAACTGCGAAAGCATTTGCCTAGGATGTTCTCTTTA	Alveolata	Dinoflagellata	Syndiniales	Dino-Group-I	Dino-Group-I-Clade-5	Dino-Group-I-Clade-5_X	Dino-Group-I-Clade-5_X_sp.	Parassite	48	11	161	0	13	2470	840	581	3	0	24	36	0	0	4187
ASV155	TAGCGTATATTAAAGTTGTTGCGGTTAAAAAGCTCGTAGTTGGATCTCGGCGAGTAGGGGGCGGTTCATTATCTGATGCTACTGCCCCATTTACTCGTGTTTTTGACAGCCGGTTGGTGGTCCCCTTAAATGGGTGTCGCCAGTCACTGTCAGGTTTACTTTGAAAAAATTAGAGTGCTCAAAGCAGGCTTATAACGCTTGAATATTCGTGCATGGAATAATAGAATAGGAAGTCGTTTCTATTTTGTTGGTTTTCGGAAAATGACTTAATGATTAATAGGGACAATCGGGGGCATTAGTATTCAAACGACAGAGGTGAAATTCTTGGACCGTTTGAAGACTAACTACTGCGAAAGCATTTGCCAAGAGTGTTTTCATTA	Alveolata	Dinoflagellata	Dinophyceae	Peridiniales	NA	NA	NA	Mixotroph	1	0	0	0	37	2791	1096	258	0	0	0	1	0	0	4184
ASV139	TAGCGTATATTAAAGTTGTTGCGGTTAAAAAGCTCGTAGTTGGATTTCTGCTGAGGACGACCGGTCCGCCCTCTGGGTGAGTATCTGGCTCGGCCTTGGCATCTTCTTGGAGAACGTAACTGCACTTGACTGTGTGGTGCGGTATTCAGGACTTTTACTTTGAGGAAATTAGAGTGTTTCAAGCAGGCACATGCCTTGAATACATTAGCATGGAATAATGAGATAGGACCTTGGTTCTATTTTGTTGGTTTCTAGAGCTGAGGTAATGATTAATAGGGATAGTTGGGGGCATTCGTATTTAACTGTCAGAGGTGAAATTCTTGGATTTGTTAAAGACGGACTACTGCGAAAGCATTTGCCAAGGATGTTTTCATTG	Hacrobia	Haptophyta	Prymnesiophyceae	Prymnesiales	Chrysochromulinaceae	Chrysochromulina	Chrysochromulina_sp.	Mixotroph	198	21	241	48	1404	2076	49	76	5	6	37	8	2	6	4177
ASV120	TAGCGTATATTAAAGTTGTTGCAGTTAAAAAGCTCGTAGTTGGATTTCTGGGTCAAGCTCCTGGTCCGCCGCTAGTCGGTGCAGACTGTGTGCAGCGTTGGCTCATCCTTGTGGGAAAGGCAGTGCGTCGTTCATTCGTCAGCTGTCGGAACCGCATCTTTTACTGTGAAAAAATTAGAGTGTTCAAAGCAGGCTTACGCTGTGAATACATTAGCATGGAATAATAAGATAGGACTTTGGTTCTATTTTGTTGGTTGGAGGCCAAGGTAATGATTAATAGGGATAGTTGGGGGTATTCATATTTAATTGTCAGAGGTGAAATTCTTGGATTTATGAAAGATGAACTTATGCGAAAGCATTTACCAAGGATGTTTTCATTA	Alveolata	Dinoflagellata	Dinophyceae	Gonyaulacales	Ceratiaceae	Tripos	NA	Mixotroph	1408	0	1154	220	0	0	46	0	31	545	0	0	171	545	4120
ASV167	TAGCGTATATTAAAGTTGTTGCGGTTAAAAAGCTCGTAGTTGGATTTCTGCTTGGGACAACCGGTCCGCCCTCTGGGTGAGTATCTGGCTTGGCCCGGGCATCTTCTTGGGGAACGTTACTGCACTTGACTGTGTGGTGCGGAGCCCAGGACCTTTACTTTGAGGAAATTAGAGTGTTTCAAGCAGGCATTTGCCTTGAATACATTAGCATGGAATAATAAGATAGGACCTCGTCCCTACCTTGTTGGTTCGTATGGATGAGGTAATGATTAATAGGGATAGTCGGGGGCATTCGTACTTAACTGTCAGAGGTGAAATTCTTGGATTTGTTAAAGACGGACTACTGCGAAAGCATTTGCCAAGGATGTTTTCATTG	Stramenopiles	Ochrophyta	Bacillariophyta	Bacillariophyta_X	Polar-centric-Mediophyceae	Bacteriastrum	Bacteriastrum_jadranum	Autotroph	1269	64	508	15	479	19	57	13	20	44	173	226	1118	44	4049
ASV222	TAGCGTATATTAAAGTTGTTGCGGTTAAAAAGCTCGTAGTTGGATTTCTGCCGAGGACGACCGGTCCGCCCTCCGGGTGAGCATCTGGCTCGGCCTTGACATCTTCTTGGTGAACGTAGCTGCACTTGACTGTGTGGTGCGGTACCCAGGACTTTTACTTTGAGGAAATTAGAGTGTTTCAAGCAGGCATACGCCTTGAATACATTAGCATGGAATAATAAGATAGGACCTTGGTTCTATTTTGTTGGTTTCTAGAGCTGAGGTAATGATTAATAGGGATAGTTGGGGGCATTCGTATTTAACTGTCAGAGGTGAAATTCTTGGATTTGTTAAAGACGGACTACTGCGAAAGCATTTGCCAAGGATGTTTTCATTG	Alveolata	Ciliophora	Spirotrichea	Strombidiida	Tontoniidae_B	Pseudotontonia	Pseudotontonia_sp.	Mixotroph	732	47	325	27	94	158	362	0	3	288	30	0	1922	45	4033
ASV271	TAGCGTATATTAAAGTTGTTGCGGTTAAAAAGCTCGTAGTTGGATTTCTGTCAGTGAGTGAGGCTCCGCCCACCGTGGTGATGTAGTCCTCATACCGCTGGCATCTTCTTGGGGAGTGTATCTGCACTTCACTGTGTGGTGCACAAGCCAGGACTTTTACTTTGAGGAAATGAGAGTGTTTCAAGCAGGCGCACGCCCTGAATACGTTAGCATGGAATAATAGCATCGGACCTCGTTCCAAAGCTGTTGGTTTCTTGGGTCGAGGTAAAGGTGAATAGGGATTGTTGGGGGCATTCGTATTTAACTGTCAGAGGTGAAATTCTTGGATTTGTTGAAGACGGACTACTGCGAAAGCATCTGCCAAAGATGTTCTCATTG	NA	NA	NA	NA	NA	NA	NA	NA	968	29	65	166	74	568	19	0	83	1029	0	0	0	1029	4030
ASV106	TAGCGTATATTAAAGTTGTTGCGGTTAAAAAGCTCGTAGTTGGATTTCTGCTGAAGCAAACCGGTCCGCCCTCTGGGTGAGCATCTGGTTTTGTTTTGGCATATGCTTAGACTTTGCAGCTGCACTTGACTGTGTGGTGCGAGGGCTGAGCCTTTTACTTTGAGGAAATCAGAGTGTTTCAAGCAGGCCATTGCCTTGAATACACTAGCATGGAATAATATGATATGACTGTGGTTTTATTTTGTTGGCTTTTAGAATTAGAGTAATGGTTAATAGGGATAGTTGGGGGCATTCATATTTAACTGTCAGAGGTGAAATTCTTGGATTTGTTAAGGATGAACGACTGCGAAAGCATTTGCCAAGGATGCTTTCATTG	Alveolata	Dinoflagellata	Dinophyceae	NA	NA	NA	NA	NA	429	24	718	86	1475	629	214	241	4	13	77	74	0	13	3997
ASV219	TAGCGTATATTAATGTTGTTGCAGTTAAAAAGCTCGTAGTTGGATATCTGGCCTTTCGTACTTGGCCCGCCCTTCGGGGTTGTTGTGCCGAGTGTCGTGGGTCTTTTTTCCGGTTTGTGACCCCTTCGGGGGTTCACGGTCCGGATCATTTACTTTGAAAAAATCCGAGTGTTCATAGCAGGCTTACGCCGTGAAGATTGCAGCATGGAATAATAACATAAGACTTGGCGTCTTATTTGTTGGTTCTGAGAGCTAAGTAATGATTGATAGGGACAGTTGGGGGTGCTGCTATAGACTGGCCAGAGGTGAAATTCTAAGACTCAGTCTAGAGCAACTTATGCGAAAGCATTCACCAAGGATGTCTTCTTTA	Alveolata	Dinoflagellata	Syndiniales	Dino-Group-II	NA	NA	NA	Parassite	1	0	1	841	101	3026	4	23	0	0	0	0	0	0	3997
ASV236	TAGCGTATATTAAAGTTGTTGCAGTTAAAAAGCTCGTAGTTGGATTTCTGGCAGGGCGCCGATGCCCGCTTGTTGCGTGTGCAGAGCGCCCTACCATCCTTCTGTTAACTCTAATAGGCATTGATTTGTCTGTAGAGGGCTCAGATATTTTACCTTGAGAAAATTAGAGTGTTTCAGGCAGGCTTGCGCCGGAATACATTAGCATGGAATAATAGAATAGGACTTGAACCTCTTCTGTTGGTCTGAGGGGTTGAAGTAATGATTAATAGGGATAGTTGGGGGCATTAGTACTTAACTGTCAGAGGTGAAATTCTCGGATTTGTTAAAGACTAACTTATGCGAAAGCATTTGCCAAGGATGTTTTCATTA	Alveolata	Dinoflagellata	Dinophyceae	Dinophyceae_X	Dinophyceae_XX	Dinophyceae_XXX	Dinophyceae_XXX_sp.	Mixotroph	0	0	190	380	516	774	92	130	88	0	995	530	271	0	3966
ASV185	TAGCGTATATTAAAGTTGTTGCGGTTAAAAAGCTCGTAGTTGGATTTCTGCTTGGGGCGGCCGATGTGCCTTCTGGGTTACAGCCGGTTCGGCCTGAGCATCTTCTTGGGAATCGTGTCTGCACTTGATTGTGTGGCACGGGTTCCAGGACTTTTACTTTGAGGAAATTAGAGTGTTTCACGCAGGCGTCCGCCTTGAATACGTTAGCATGGAATAATGCGACAGGACCTCGGTCCATTTTGTTGGTTTCTTGGGTTGAGGTAATGATTAACAGGGATGGTTGGGGGCATTCGTATTTAACTGTCAGAGGTGAAATTCTTGGATTTGTTAAAGACGATCTACTGCGAAAGCATTTGCCAAGGATGTTTTCATTG	Alveolata	Dinoflagellata	Dinophyceae	Prorocentrales	Prorocentraceae	Prorocentrum	Prorocentrum_sp.	Mixotroph	25	3	74	318	50	2516	489	399	0	3	40	44	0	3	3964
ASV105	TAGCGTATATTAAAGTTGTTGCGGTTAAAAAGCTCGTAGTTGGATTTCTGCCGAGGACGACTGGTCCGCCCTCTGGGTGAGCATCTAGTTCGGCCTGGGCATCTTCTTGGAGAACGTAGCTGCACTTGACTGTGTGGTGCGGTATCCAGGACTTTTACCTTGAGGAAATTAGAGTGTTTCAAGCAGGCACACGCCTTGAATACATTAGCATGGAATAATAAGATAGGACCTCGGTTCTATTTTGTTGGTTTCTAGAGCTGAGGTAATGATTAATAGGGATAGTTGGGGGCATTCGTATTTAACTGTCAGAGGTGAAATTCTTGGATTTGTTAAAGACGGACTACTGCGAAAGCATTTGCCAAGGATGTTTTCATTG	Stramenopiles	Ochrophyta	Bacillariophyta	Bacillariophyta_X	Polar-centric-Mediophyceae	Skeletonema	Skeletonema_sp.	Autotroph	3071	178	498	13	1	0	0	0	27	69	0	0	0	69	3926
ASV247	TAGCGTATATTAAAGTTGTTGCAGTTAAAAAGCTCGTAGTTGGATTTCTGGGGGGCGCAGATTGTCCGCAGACGCGTGTGCAGATGCGCCCTTTCATCCTTCTGTTAACGTCTCTTGACATTCATTTGTTGGTGGCGGGCTCAGATATTTTACCTTGAGAAAATTAGAGTGTTTCAGGCAGGCTCGCGTCGGAATACATTAGCATGGAATAATAGAATAGGACTCAGTCCTCCTTTGTTGGTTTGAGGGGTCAGAGTAATGGTTAATAGGGATAGTTGGGGGCATTAGTATTTGACTGTCAGAGGTGAAATTCTCGGATTTGTTAAAGACTAACTTATGCGAAAGCATTTGCCAAGGATGTTTTCATTA	Archaeplastida	Chlorophyta	Mamiellophyceae	Mamiellales	Mamiellaceae	Micromonas	Micromonas_commoda_A1	Autotroph	205	487	720	220	0	0	0	0	60	51	853	1279	0	51	3926
ASV162	TAGCGTATATTAAAGTTGTTGCGGTTAAAAAGCTCGTAGTTGGATTTCTGTCGGTGAGGTGCAGTCCGGCCTTTGTGTTGTGTACTTGTACCGCCACCGGCATCTTCCTAGGGACTGTGTCTGCTCTTCATTGAGTGGCGCATAATCTAGGACTTTTACTTTGAGGAAATAGGAGTGTTTCAAGCAGGCATGCGCCGTGAACACGTTAGCATGGAATAATAGCATCGGACCTCGCTCCAAAGCTGTTGGTTTCTTGGAACGAGGTAAAGGTGAATAGGGATTGTTGGGGGCATTCGTATTTAACTGTCAGAGGTGAAATTCTTGGATTTGTTGAAGACGGACTACTGCGAAAGCATCTGCCAAAGATGTTCTCATTG	Alveolata	Dinoflagellata	Dinophyceae	Prorocentrales	Prorocentraceae	Prorocentrum	Prorocentrum_sp.	Mixotroph	20	4	141	585	17	2218	593	320	0	2	19	1	0	2	3922
ASV170	TAGCGTATATTAATGTTGTTGTGGTTAAAAAGCTCGTAGTTGGATTTCGGCGGGTATTGGCCGGTTTGAATTGTTTCAATACTGGTTATATTGCCCGTGTGTATTGCCAGAATTCAACGGGTGAACTTCGCCGTTTGTCCGTTTGGAGCTGGCAGGTTTACTTTGAAAAAATTAGAGTGCTCAAAGCAAGCTTTTATGCTTGAATATTCGTGCATGGAATAATAGAATAGGAAGTCGTTTCTATTTTGTTGGTTTTCAGAATCGACTTAATGATTAATAGGGATAGTCGGGGGCATTTGTATTCAAACGACAGAGGTGAAATTCTTGGACCGTTTGAAGACAAACTACTGCGAAAGCATTTGCCAAGAATGTTTTCATTA	Stramenopiles	Ochrophyta	Bacillariophyta	Bacillariophyta_X	Raphid-pennate	Pseudo-nitzschia	Pseudo-nitzschia_pseudodelicatissima	Autotroph	353	33	146	3	1637	167	220	0	16	57	413	549	266	57	3917
ASV173	TAGCGTATATTAAAGTTGTTGCAGTTAAAAAGCTCGTAGTTGGATTTCGGAGTGGGCGAGTTGGTCCGCCGCAAGGTGTGTTACTGGCTCGTTTGCTCTTCTTCGCAAAGACTGCGTGTGCTCTTCGTTGAGTGTGCGTAGGATTTACGACGTTTACTTTGAAAAAATTAGAGTGTTCAAAGCAGGCTATTGCTTGAATACATGAGCATGGAATAATGGAATAGGACTTTGGTCCCATTTTGTTGGTTTCTAGGACCGAAGTAATGATTAAGAGGGACAATTGGGGGCATCCGTATTTCGTTGTCAGAGGTGAAATTCTTGGATTTACGAAAGACGAACAACTGCGAAAGCACTTGCCAAGAGTGTTTTCATTA	Alveolata	Dinoflagellata	Dinophyceae	Prorocentrales	Prorocentraceae	Prorocentrum	Prorocentrum_sp.	Mixotroph	24	7	252	241	204	1724	17	1252	0	7	81	96	0	7	3912
ASV152	TAGCGTATATTAAAGTTGTTGCGGTTAAAAAGCTCGTAGTTGGATTTCTGCCGAGGACGACCGGTCCGCCCTCCGGGTGAGCATCTGGTTCGGCCTTGACATCTTCTTGGTGAACGTAGCTGCACTTGACTGTGTGGTGCGGTACCCAGGACTTTTACTTTGAGGAAATTAGAGTGTTTCAAGCAGGCATACGCCTTGAATACATTAGCATGGAATAATAAGATAGGACCTTGGTTCTATTTTGTTGGTTTCTAGAGCTGAGGTAATGATTAATAGGGATAGTTGGGGGCATTCGTATTTAACTGTCAGAGGTGAAATTCTTGGATTTGTTAAAGACGGACTACTGCGAAAGCATTTGCCAAGGATGTTTTCATTG	Alveolata	Dinoflagellata	Syndiniales	Dino-Group-III	Dino-Group-III_X	Dino-Group-III_XX	Dino-Group-III_XX_sp.	Parassite	81	0	256	273	788	1759	441	226	0	0	35	20	0	0	3879
ASV302	GCGTATATTAATGTTGTTGCAGTTAAAAAGCTCGTAGTTGGATTTCTAGCAGACATGCGTGGTCCGGACCACTTTGTGGAGCTGAGTATCGCTGTGTGTCTGTTATCTTACTAGTTTCAGATCCTCTGGGTCTTGACTGGTTCTTTTACTTTGAAAAAATTAGAGTGTTTAAAGCAGGCTTGCGCAATGAATACATTAGCATGGAATAATAACATAAGACTTTGGTTTTATTTTGTTGGTTCATAGCACTAGAGTAATGATTGATAGGGATAGTTGGGGGTGCTAGTATTGAGCGGCCAGAGGTGAAATTCGGGGATTCGCTCAAGACTAACTTATGCGAAAGCATTCACCAAGGATGTCTTCTTTA	Alveolata	Dinoflagellata	Syndiniales	Dino-Group-II	Dino-Group-II-Clade-10-and-11	Dino-Group-II-Clade-10-and-11_X	Dino-Group-II-Clade-10-and-11_X_sp.	Parassite	49	14	32	1	28	214	38	1377	2	26	831	1162	50	26	3850
ASV110	TAGCGTATATTAAAGTTGTTGCAGTTAAAAAGCTCGTAGTCGGATTTCGGGGCGGGGCGACCGGTCTGCCGATGGGTATGCACTGGTCGGCGCGTCCTTCCTTCCGGAGACCGTGCCTACTCTTAACTGAGCGGGGGCGGGAGACGGATCGTTTACTTTGAAAAAATCAGAGTGTTTCAAGCAGGCGTCTCGCCTTTGCATGGATTAGCATGGGATAATGAAATAGGACTTTGGTGCTATTTTGTTGGTTTCGAACACCGAAGTAATGATTAACAGGGACAGTCAGGGGCACTCGTATTCCGTCGAGAGAGGTGAAATTCTCAGACCAATGGAAGACGAACAACTGCGAAAGCATTTGCCAGGGATGTTTTCACTG	Alveolata	Dinoflagellata	Dinophyceae	Gonyaulacales	Ceratiaceae	Tripos	Tripos_candelabrus	Mixotroph	243	439	2071	165	0	0	0	0	0	461	0	0	0	461	3840
ASV189	TAGCGTATATTAAAGTTGTTGCAGTTAAAAAGCTCGTAGTTGGATTTCGGGACGGAGCGACCGGTCCGCCGCTGTGCGGTGTGTACTTGGGTTTACGCCTCTGTCCTTCCTTGCAGGGAAGCGCGTTCGGCCTTAGTTGGTCGGCGCGGGGAACTGCATCGTTTACTGTGAAAAAATTAGAGTGTTTAAAGCAGGCGTTGATTGCTGTGAATACATTAGCATGGAATAATAAGATAGGACTTTGGGACTATTTTGTTGGTTGGAGGCCAAGGTAATGATTAATAGGGATAGTTGGGGGTATTCATATTTAATTGTCAGAGGTGAAATTCTTGGATTTATGAAAGATGAACTTATGCGAAAGCATTTACCAAGGATGTTTTCATTA	Alveolata	Dinoflagellata	Syndiniales	Dino-Group-I	Dino-Group-I-Clade-5	Dino-Group-I-Clade-5_X	Dino-Group-I-Clade-5_X_sp.	Parassite	5	0	172	1312	16	1966	113	250	0	0	0	0	0	0	3834
ASV126	TAGCGTATATTAAAGTTGTTGCAGTTAAAAAGCTCGTAGTTGGATTTCTGGTGGGAGGGATCGGTCTTGCATTCTTTGTAAGCACTTGTATCCTCTCCGGCCATCCTTGGGTGGATCTTGTCTGGCATTAAGTTGTCAGGCAGGGGATGCCCATCGTTTACTGTGAAAAAATTAGAGTGTTCAAAGCAGGCTTATGCCATTGAATATATTAGCATGGAATAATAAGATAGGGCCCTGGTACTATTTTGTTGGTTTGCGTACCGAGGTAATGATTAATAGGGACAGTTGGGGGTATTTGTATTCAGTATTCAGTGGTGAAATACTTAGACCTACGGAAGACAAACTACTGCGAAAGCATTTACCAAGGATGTTTTCATTA	Alveolata	Dinoflagellata	Syndiniales	Dino-Group-I	Dino-Group-I-Clade-5	Dino-Group-I-Clade-5_X	Dino-Group-I-Clade-5_X_sp.	Parassite	0	0	149	0	2719	933	5	18	0	0	0	0	0	0	3824
ASV125	TAGCGTATATTAAAGTTGTTGCGGTTAAAAAGCTCGTAGTTGGAGTTCTGCCAGGTGACACTCGTCCGCCCAAGTGGTGTGTACAGGGTGTGCATCTGGCCCTTTCAAGGGGAACGTGTCTGCACTTAATTGTGTGGTGCGAGATCCTTGACTTTTACTTTGAGGAAATAAGAGTGTTCCAAGCAGGCTCTCGTCGTGCATAGCTCAGCATGGAATAATAGCATTGGACTTCGTTTCTACGCTGTTGGTTGCAAGAAGCGAGGTAATGATGAAGAGGGATAGTTGGGGGCATTCGTATTTAACTGTCAGAGGTGAAATTCTTGGATTTGTTAAAGACGGACTACTGCGAAAGCATCTGCCATGGATGTTTTCATTG	Alveolata	Dinoflagellata	Syndiniales	Dino-Group-I	Dino-Group-I-Clade-5	Dino-Group-I-Clade-5_X	Dino-Group-I-Clade-5_X_sp.	Parassite	0	0	2	0	24	1746	2021	13	0	5	0	0	0	5	3816
ASV116	TAGCGTATATTAAAGTTGTTGCGGTTAAAAAGCTCGTAGTTGGATTTCTGTTGAGGACGACCGGTCCGCCCTCTGGGTGAGTATCTGGCTTGGCCTTGGCATCTTCTTAGAGAACGTGGCTGCACTTGACTGTGTGGCGCGGTATCTTGGACATTTACTTTGAGGAAATTAGAGTGTTTCGAGCAGGCGATCGCCGTGAATACATTAGCATGGAATAATAATATAGGACCTTGGTACTTTTTTGTTGGTTTCTAGAGCTGAGGTAATGATTGATAGGGATAGTTGGGGGTATTTGTATTTAATTGTCAGAGGTGAAATTCTTGGATTTGTTAAAGACGGACTACTGCGAAAGCATTTACCAAGGATGTTTTCATTG	Stramenopiles	Ochrophyta	Bacillariophyta	Bacillariophyta_X	Raphid-pennate	Pseudo-nitzschia	NA	Autotroph	0	0	16	0	3132	366	207	30	0	13	0	0	0	13	3777
ASV259	TAGCGTATATTAAAGTTGTTGCAGTTAAAAAGCTCGTAGTTGGATTTCTGGCTGGGCGCCGATGTGACACAAAGTGCTCACAAGGCACCGGCCATCCTTCTGTAAACTAGGTTAGTCTTTGATTAGACTGCTTAGGGATCAGATAATTTACCTTGAGAAAATTAGAGTGTTTCAGGCAGGCTTAGCCGGAATACATTAGCATGGAATAATGGAATAGGACTATGGTCTCGTTGTTGGTTTGAGGGATCGCAGTAATGATTAATAGGGATAGTTGGGGGCATTAGTATTTATTAGCTAGAGGTGGAATTCTCTAATTTAATAAAGACTAACTTATGCGAAAGCATTTGCCAAGGATGTTTTCATTA	Alveolata	Dinoflagellata	Syndiniales	Dino-Group-II	Dino-Group-II-Clade-20	Dino-Group-II-Clade-20_X	Dino-Group-II-Clade-20_X_sp.	Parassite	0	1	1	0	11	3443	8	257	0	0	0	0	0	0	3721
ASV112	TAGCGTATATTAAAGTTGTTGCGGTTAAAAAGCTCGTAGTTGGATTTCTGTCGTTGGTTGACGCTCCGCCCTTAGTGGTGAGTAGACGTCACGCCGTCGGCATCATCCTGGGGAGTACTGTTGCACTTAACTGTGTGACGTATTAGCCAGGACTTTTACTTTGAGGAAATGAGAGTGCTTCAAGCAGGCGTACGCCGTGAATATGTTAGCATGGAATAATAGCATCGGACCTCGAGCCACAGCTGTTGGATCCTTGGAACGAGGTAAAGGTGAATAGGGATTGTTGGGGGCATTCGTATTTAACTGTCAGAGGTGAAATTCTTGGATTTGTTGAAGACGGACTACTGCGAAAGCATCTGCCAAAGATGTTCTCATTG	Alveolata	Dinoflagellata	Syndiniales	Dino-Group-I	Dino-Group-I-Clade-4	Dino-Group-I-Clade-4_X	Dino-Group-I-Clade-4_X_sp.	Parassite	2	8	194	111	3330	22	37	0	3	3	1	2	0	3	3716
ASV164	TAGCGTATATTAAAGTTGTTGCGGTTAAAAAGCTCGTAGTTGGATTTCTGCCGAGGACGACCGGTCCGCCCTCTGGGTGAGCATCTGGATCGGCCTGGGCATCCTCTTGGGGAACGTAGCTGCACTTGACTGTGTGGTGCGGTATCCAGGACTTTTACTTTGAGGAAATTAGAGTGTTTCAAGCAGGCTCACGCCTTGAATACATTAGCATGGAATAATAAGATAGGACCTCGGTTCTATTTTGTTGGTTTCTAGAGCTGAGGTAATGATTAATAGGGATAGTTGGGGGCATTCGTATTTAACTGTCAGAGGTGAAATTCTTGGATTTGTTAAAGACGGACTACTGCGAAAGCATTTGCCAAGGATGTTTTCATTG	Alveolata	Dinoflagellata	Dinophyceae	NA	NA	NA	NA	NA	7	16	148	2	1390	1851	98	126	0	9	58	0	0	9	3714
ASV95	TAGCGTATATTAAAGTTGTTGCGGTTAAAAAGCTCGTAGTTGGATTTCTGCTGAGGACGACCGGTCCGCCCTCTGGGTGAGTATCTGGCTCGGCCTTTGCATCTTCTTGAAGAACGTAACTGCACTTGACTGTGTGGTGCGGCATTCAAGACTTTTACTTTGAGGAAATTAGAGTGTTTGAAGCAGGCGTATGCCTTGAATACATTAGCATGGAATAATGAGATAGGACCTTTATTCTATTTTGTTGGTTTCTAGAATTGAGGTAATGATTAATAGGGATAGTTGGGGGCATTCGTATTTAACTGTCAGAGGTGAAATTCTTGGATTTGTTAAAGACGGACTACTGCGAAAGCATTTGCCATGGATGTTTTCATTG	Alveolata	Dinoflagellata	Dinophyceae	Dinophyceae_X	Dinophyceae_XX	Dinophyceae_XXX	Dinophyceae_XXX_sp.	Mixotroph	29	0	984	1	2613	0	85	0	0	0	0	0	0	0	3712
ASV267	TAGCGTATATTAAAGTTGTTGCGGTTAAAAAGCTCGTAGTTGGATTTCTGCCGAGGACGACCGGTCCGCCCTCAGGGTGAGCATCTGGATCGGCCTGGGCATCCTCTTGGGGAACGTAGCTGCACTTGACTGTGTGGTGCGGTATCCAGGACTTTTACTTTGAGGAAATTAGAGTGTTTCAAGCAGGCTCACGCCTTGAATACATTAGCATGGAATAATAAGATAGGACCTCGGTTCTATTTTGTTGGTTTCTAGAGCTGAGGTAATGATTAATAGGGATAGTTGGGGGCATTCGTATTTAACTGTCAGAGGTGAAATTCTTGGATTTGTTAAAGACGGACTACTGCGAAAGCATTTGCCAAGGATGTTTTCATTG	Alveolata	Dinoflagellata	Syndiniales	Dino-Group-II	Dino-Group-II-Clade-10-and-11	Dino-Group-II-Clade-10-and-11_X	Dino-Group-II-Clade-10-and-11_X_sp.	Parassite	1	1	0	0	0	3586	0	124	0	0	0	0	0	0	3712
ASV260	TAGCGTATATTAAAGTTGTTGCGGTTAAAAAGCTCGTAGTTGGATTTCTGCTGAGGACGACCGGTCCGCCCACTGGGTGAGTATCTGGCTCGGCCTTGGCATCTTCTTGGAGAACGTATCTGCACTTGACTGTGTGGTGCGGTAACCAGGACCTTTACTTTGAGGAAATTAGAGTGTTTCAAGCAGGCGTGCGCCTTGAATACATTAGCATGGAATAATAAGATAGGACCTTAGTTCTATTTTGTTGGTTTCTAGAGCTGGGGTAAAGATTAATAGGGATAGTTGGGGGCATTCGTATTTAACTGTCAGAGGTGAAATTCTTGGATTTGTTAAAGACGGACTACTGCGAAAGCATTTGCCAAGGATGTTTTCATTG	Alveolata	Ciliophora	Spirotrichea	Choreotrichida	Leegaardiellidae_B	Leegaardiella	Leegaardiella_sp.	Heterotroph	409	596	59	92	8	1706	30	0	247	283	0	0	242	33	3705
ASV150	TAGCGTATACTAAAGTTGTTGCAGTTAAAAAGCTCGTAGTTGGATTTCTGCGGGAGCGGGGCGGCACATCGTCTATGACGGTTGTAGCTAGCACTTCTCCTGCATCCTGCCGCGAACCGTGCTACCATTAGTTTGGTGGCGCCGGGGATCGGCTCGTTTACTTTGAGAAAAATAGAGTGTTCAAAGCAGGCCACACGCCTTGAATAAGTTAGCATGGAATAATGATTAAGGACTTCGGTTCTATTTTGTTGGTGTTCGGGACTGAAGTAATGATTGATAGGGACAGTTGGGGCGGTCTGTATTCCAAAGCGAGAGGTGAAATTCTTAGACCTTCGGAAGACAAACAGCTGCGAAAGCGTTCCGCAAGGATGTTCCCTTTG	Alveolata	Dinoflagellata	Syndiniales	Dino-Group-I	Dino-Group-I-Clade-4	Dino-Group-I-Clade-4_X	Dino-Group-I-Clade-4_X_sp.	Parassite	0	21	126	24	1588	1064	465	161	1	6	103	121	0	6	3686
ASV239	TAGCGTATATTAAAGTTGTTGCGGTTAAAAAGCTCGTAGTTGGATTTCTGCTGAAGACAACCGGTCTGCCCTCTGGGTGAGCATCTGGTTTGGATTCGGCATCATCTTAGAGAACGTAGCTGCACTTGACTGTGTGGTGCGGTATCTTAGACTTTTACTTTGAGGAAATCAGAGTGCTTCAAGCAGGCGAATGCCTTGGATACATTAGCATGGAATAATATTTTAGGACCTTGGTTCTATTTTGTTGGTTTCTAGAATTGAGGTAACGTTTAATAGGGATAATTGGGGGCATTCGTATTTAACTGTCAGAGGTGAAATTCTTGGATTTGTTAAAGACGGACCAATGCGAAAGCATTTGCCAAGGATGTTTTCTTTG	Alveolata	Dinoflagellata	Syndiniales	Dino-Group-V	Dino-Group-V_X	Dino-Group-V_XX	Dino-Group-V_XX_sp.	Parassite	5	0	37	865	0	2662	3	72	0	0	14	21	0	0	3679
ASV115	TAGCGTATATTAAAGTTGTTGCGGTTAAAAAGCTCGTAGTTGGATTTCTGCTGAAACAAACCGGTCCGCCCTCTGGGTGAGCATCTGGTTTTGTTTTGGCATATGCTTAGACTTTGCAGCTGCACTTGACTGTGTGGTGCGAAGGCTGAGCCTTTTACTTTGAGGAAATCAGAGTGTTTCAAGCAGGCCATTGCCTTGAATACACTAGCATGGAATAATATGATATGACTGTGGTTTTATTTTGTTGGCTTTTAGAATTAAAGTAATGGTTAATAGGGATAGTTGGGGGCATTCATATTTAACTGTCAGAGGTGAAATTCTTGGATTTGTTAAGGATGAACGACTGCGAAAGCATTTGCCAAGGATGCTTTCATTG	Alveolata	Dinoflagellata	Dinophyceae	NA	NA	NA	NA	NA	0	2	0	0	3650	0	4	0	0	0	0	0	0	0	3656
ASV494	TAGCGTATATTAAAGTTGTTGCAGTTAAAAAGCTCGTAGTTGGATTTCTGGTTGGGGCCAACGGCGCACGTCGTGCGCCCGCGTCCCCTGCCATCCGTCTGTTAAACCAGTATGGCATTCTCTTGCTGACTGGCGGCTCAGACAATTTACCTTGAGAAAATTAGAGTGTTTCAGGCAGGCTAGCGCCGGGATACATTAGCATGGAATAATAGAACAGGACTTGATTCTCTTCTGTTGGTTTGAGGGAGTTAAGTAATGATTAATAGGGATAGTTGGGGGCATTAGTACTTAACTGTCAGAGGTGAAATTCTTGGATTTGTTAAAGACTAACTTATGCGAAAGCATTTGCCAAGGATGTTTTCATTA	Stramenopiles	Ochrophyta	Bacillariophyta	Bacillariophyta_X	Araphid-pennate	Asterionellopsis	Asterionellopsis_glacialis	Autotroph	8	92	329	6	0	0	0	0	492	1361	0	0	0	1361	3649
ASV131	TAGCGTATATTAAAGTTGTTGCGGTTAAAAAGCTCGTAGTTGGATTTCCGTTCGAGCCCGCACCTCCCCTTGGGGGTTGGTGCCGAGCTCGAGCCTTTCTAGGTGTATACGTGCGTACTTCACTGTATGGCGTATTCAACCCGGACTTTTACTTTGAGGAAATTAGAGTGTTTCAGGCAGGCAAACGCCTTGAATACATTAGCATGGAATAATAAGATAAGACTTTGGTCTTGTTTGTTGGTTCATAGACCGAAGTAATGATTAATAGGGATAGTTGGGGGCATTCGTATTTAACTGTCAGAGGTGAAATTCTTGGATTTGTTAAAGACGAACTACTGCGAAAGCATTTGCCAAGGATGTTTTCATTG	Alveolata	Dinoflagellata	Dinophyceae	Gymnodiniales	Warnowiaceae	Warnowia	Warnowia_sp.	Heterotroph	54	4	27	0	2503	28	411	0	107	241	30	0	0	241	3646
ASV274	TAGCGTATACTAAAGTTGTTGCAGTTAAAAAGCTCGTAGTTGGATTTCTGGTCGAAGCAGCCGCTCAGCTTCTAGTAAGTTTGTAGCAGGCGCTTCGTCCATTTTTGTAAAGACTATATCTGTCATTAAGTTGGTGGGTATAGGACTTGCATCATTTACTGTGAGCAAAATAGAGTGTTCAAAGCAGGCTTAGGCCATGAATATCTTAGCATGGAATAATAAGATAAGACCTTGGTCTATTTTGTTGGTTAGCATTCCGAGGTAATGATTAATAGGGATAGTTGGGGGTATTCGTATTCAATTGTCAGAGGTGAAATTCTTGGATTTATTGAAGACGAACTACTGCGAAAGCATTTACCAAGGATGTTTTCATTA	Alveolata	Dinoflagellata	Syndiniales	Dino-Group-I	Dino-Group-I-Clade-8	Dino-Group-I-Clade-8_X	Dino-Group-I-Clade-8_X_sp.	Parassite	0	0	0	0	17	3615	5	8	0	0	0	0	0	0	3645
ASV191	TAGCGTATGTTAAAGTTGTTGCGGCTAAAAAGCTCGTAGTTGGATTTCTAGATGAGAGGAGTGGTCCACTCTATGAGTGTGTATCTACTTCCGCTCGTCTATCCGCTCTGCAAACGTGTCTGCGCTTGACTGCGTGGCGCGGAGGTAGGGCCTTTTACTTTGAGGAAATTAGAGTGTTCACGGCAGGCAATCGCCTTGAATATATTAGCATGGAATAATAACATAGGATCTTGGTCCTATTTTGTTGGTTTCTAGGGCTAAGATAATGATTAATAGGGACAATTGGGGGCATTCGTATCGCGGTGTCAGAGGTGGAATTCTTGGATTACTGCGCGACGAACTACTGCGAAAGCATTTGCCAAGGATGTTTTCATTG	Alveolata	Dinoflagellata	Dinophyceae	Prorocentrales	Prorocentraceae	Prorocentrum	Prorocentrum_sp.	Mixotroph	37	0	143	86	988	1491	84	412	2	0	225	155	3	0	3626
ASV111	TAGCGTATATTAAAGTTGTTGCGGTTAAAAAGCTCGTAGTTGGATCTCGGCGGCTAGAGGGCGGTATGCTTTGTAGCATTACTGCCCTATTAGCCGTAGTTTTGCTAGAGGTTCCTGGGTGCTCTTAATCGAGTGTCTAGGGATGCTAGCAGGTTTACTTTGAAAAAATTAGAGTGCTCAAAGCAGGCTATTACGCTTGAATATTCGTGCATGGAATAATAGAATAGGAAGTTGTTTCTATTTTGTTGGTTTTCGGAAATCGACTTAATGATTAATAGGGACAGTCGGGGGCATTTGTATTCAAACGACAGAGGTGAAATTCTTGGACCGTTTGAAGACAAGCTACTGCGAAAGCATTTGCCAAGAATGTTTTCATTA	Stramenopiles	Ochrophyta	Bacillariophyta	Bacillariophyta_X	Polar-centric-Mediophyceae	Chaetoceros	Chaetoceros_cf_tortissimus	Autotroph	109	4	1163	28	302	663	945	44	7	1	115	103	107	1	3592
ASV99	TAGCGTATATTAAAGTTGTTGCGGTTAAAAAGCTCGTAGTTGGATCTCGGCAGCCAGGGGGCGGTTCGCACTTTGTCGCTACTGCCCCATTTGGCTGTGTGATTGGCGGAGGTTTCGGGGTGCCCTTCATTGAGTGACCCGGAGCGCCGTCAGGTTTACTTTGAAAAAATTAGAGTGCTCAAAGCAGGCTTATCACGCTTGAATATTCGTGCATGGAATAATGGAATAGGAACTCGTTTCTATTTTGTTGGTTTTCGGAAATCGAGTTAATGATTAATAGGGACAATTGGGGGCATTAGTATTCAGACGACAGAGGTGAAATTCTTGGACCGTCTGAAGACTAACTACTGCGAAAGCATTTGCCAAGAGTGTTTTCATTA	Stramenopiles	Ochrophyta	MOCH-2	MOCH-2_X	MOCH-2_XX	MOCH-2_XXX	MOCH-2_XXX_sp.	Autotroph	2	0	606	0	706	520	1757	0	0	0	0	0	0	0	3591
ASV275	TAGCGTATACTAAAGTTGTTGCAGTTAAAAAGCTCGTAGTTGGATTTCTGCGGGAGCGGGGCGGCACACCGGCTATGTCGGTTGTAGCTAGCACTTCTCCCGCATCCTGCCGCGAACCGTGCTACCATTAGTTTGGTGGCGCCGGGGATCGGCTCGTTTACTTTGAGAAAAATAGAGTGTTCAAAGCAGGCCACACGCCTTGAATAAGTTAGCATGGAATAATGATTAAGGACTTCGGTTCTATTTTGTTGGTGTTCGGGACTGAAGTAATGATTGATAGGGACAGTTGGGGCGGTCTGTATTCCAAAGCGAGAGGTGAAATTCTTAGACCTTCGGAAGACAAACAGCTGCGAAAGCGTTCCGCAAGGATGTTCCCTTTG	Alveolata	Ciliophora	Spirotrichea	Choreotrichida	Strobilidiidae_I	Pelagostrobilidium	Pelagostrobilidium_sp.	Heterotroph	1	12	10	0	184	3104	7	1	0	6	176	83	0	0	3584
ASV140	TAGCGTATATTAAAGTTGTTGCAGTTAAAAAGCTCGTAGTTGGATTTCTGGCCGGGGCCAAGGAAGCATTTGCGTGCGTCCGCGACCCTTGTCATCCGTCTGTTAAGCCGGTATTGCATTTGCTTGCAGACCGGGGGCTCAGGCAATTTACCTTGAGAAAATTAGAGTGTTTCAGGCAGGCTAGCGCCGGGATACATTAGCATGGAATAATGGAACAGGACTTGAGTCTCTTCTGTTGGTTCGAGGGATTCAGTAATGATTAATAGGGATAGTTGGGGGCATTAGTACTTTACTGTCAGAGGTGAAATTCTTGGATTTGTAAAAGACTAACTTATGCGAAAGCATTTGCCAAGGATGTTTTCATTA	Alveolata	Dinoflagellata	Dinophyceae	NA	NA	NA	NA	NA	19	7	412	31	1762	961	90	129	0	0	157	8	0	0	3576
ASV316	TAGCGTATATTAAAGTTGTTGCGGTTAAAAAGCTCGTAGTTGGATCTCGGCAGGTAGGGGGCGGTTCGTTTCTGACGGCACTGCCCCATTTACCTGTGTTTTTGACGGAGGTCTCAAGGTGGCTTTAACCAGCTGTCTTGGAACGCCGTCAGGTTTACTTTGAAAAAATTAGAGTGCTCAAAGCAGGCTACAAAGCTTGAATATTTGTGCATGGAATAATGGAATAGGTCGTAGATTCTATTTTGTTGGTTTTCGGAATTTTACGAAATGATTAACAGGAACAGCCGGGGACATTAGTACTCAGACGACAGAGGTGAAATTCTTGGACCGTTTGAGGACTAACTACTGCGAAAGCATTTGTCAAGAGTGTTTTCATTA	Alveolata	Dinoflagellata	Dinophyceae	Gymnodiniales	Ceratoperidiniaceae	Ceratoperidinium	Ceratoperidinium_falcatum	Mixotroph	0	0	34	1	631	70	391	55	0	2	1100	1266	0	2	3552
ASV119	TAGCGTATATTAAAGTTGTTGCGGTTAAAAAGCTCGTAGTTGGATTTCTGCTGAGGACGACCGGTCCGCCCTCTGGGTGAGTATCTGGCTCGGCCTTGGCATCTTCTTGGAGAACGTAACTGCACTTGACTGTGTGGTGCGGTATTCAAGACTTTTACTTTGAGGAAATTAGAGTGTTTCAAGCAGGCGCACGCCTTGAATACATTAGCATGGAATAATGAGATAGGACCTTGGTTCTATTTTGTTGGTTTCTAGAGCTGAGGTAATGATTAATAGGGATAGTTGGGGGCATTCGTATTTAACTGTCAGAGGTGAAATTCTTGGATTTGTTAAAGACGGACTACTGCGAAAGCATTTGCCAAGGATGTTTTCATTG	Hacrobia	Cryptophyta	Cryptophyceae	Cryptomonadales	Cryptomonadales_X	Plagioselmis	Plagioselmis_prolonga	Mixotroph	1721	75	796	93	217	452	14	47	2	27	26	40	0	27	3537
ASV295	TAGCGTATATTAAAGTTGTTGCGGTTAAAAAGCTCGTAGTTGGATTTCTGTCGAGGACGGTCGGTCCACACTTTGTGTGAGTATCTGATTCGGCCTTGGCATCCTCCTGGGGAACGTTTCTGCGCTTGATTGCGTGGAGCGGAATTCAGGACTTTTACTTTGAGGAAATTAGAGTGTTCACGGCAGGCAAACGCCTTGAATATATTAGCATGGAATAATAATATAGGACCTTTGTTCTATTTTGTTGGTTTCTAGAGCGAAGGTAATGATTAATAGGGATAATTGGGGGCATTTGTATTAACGCGTCAGAGGTGGAATTCTTGGATTGCGTTACGACAAACTACTGCGAAAGCATTTGCCAAGGATGTTTTCATTG	Alveolata	Dinoflagellata	Syndiniales	Dino-Group-I	Dino-Group-I-Clade-5	Dino-Group-I-Clade-5_X	Dino-Group-I-Clade-5_X_sp.	Parassite	0	0	0	0	0	3516	0	5	0	0	0	0	0	0	3521
ASV157	TAGCGTATATTAAAGTTGTTGCGGTTAAAAAGCTCGTAGTTGGATTTCTGCCGAGGACGACCGGTCCGCCCTCTGGGTGAGTATCTGGCTCGGCCTGGGCATCTTCTTGGAGAACGTAGCTGCACTTGACTGTGTGGTGCGGTATCCAGGACTTTTACTTTGAGGAAATTAGAGTGTTTCAAGCAGGCACACGCCCTGAATACATTAGCATGGAATAATAAGATAGGACCTCGGTTCTATTTTGTTGGTTTCTAGAGCTGAGGTAATGATTAATAGGGATAGTTGGGGGCATTCGTATTTAACTGTCAGAGGTGAAATTCTTGGATTTGTTAAAGACGGACTACTGCGAAAGCATTTGCCAAGGATGTTTTCATTG	Hacrobia	Cryptophyta	Cryptophyceae	Cryptomonadales	Cryptomonadales_X	Teleaulax	Teleaulax_sp.	Mixotroph	1239	237	587	377	0	561	1	152	15	9	131	197	0	9	3515
ASV290	TAGCGTATATTAAAGTTGTTGCGGTTAAAAAGCTCGTAGTTGGATTTCTGCTGAGGACGACCGGTCCGCCCTCTGGGTGAGCATCTGGCTCGGCCTCGGCATCTTCTTGGAGAACGTAACTGCACTTGACTGTGTGGTGCGGTACTCAAGACTTTTACTTTGAGGAAATTAGAGTGTTTCAAGCAGGCGCATGCCTTGAATACATTAGCATGGAATAATGAGATAGGACCTTGGTTCTATTTTGTTGGTTTCTAGAGCTGAGGTAATGATTAATAGGGATAGTTGGGGGCATTCGTATTTAACTGTCAGAGGTGAAATTCTTGGATTTGTTAAAGACGGACTACTGCGAAAGCATTTGCCAAGGATGTTTTCATTG	Alveolata	Dinoflagellata	Syndiniales	Dino-Group-I	Dino-Group-I-Clade-5	Dino-Group-I-Clade-5_X	Dino-Group-I-Clade-5_X_sp.	Parassite	1	9	0	0	3	3427	4	69	0	1	0	0	0	1	3515
ASV291	TAGCGTATATTAAAGTTGTTGCGGTTAAAAAGCTCGTAGTTGGATTTCTGTCGGTGAATATCAGTCCGCCCACAGCGGTAGGTACGTGATATTTCACCGGCATCTTCCTGGGGAATGTGTCTGCTCTTTATTGAGTGGTACATAAGCCAGGACTTTTACTTTGAAGAAATGAGAGTGTTTCAAGCAGGCATGCGCCGTGAATACGTTAGCATGGGATAATAGCATCGGACCTCGTTCCAAAGCTGTTGGTTTCTTGGACCGAGGTAAAGGTGAATAGGGATTGTTGGGGGCATTCGTATTTGACTGTCAGAGGTGAAATTCTTGGATTTGTTGAAGACGGACTACTGCGAAAGCATCTGCCAAAGATGTTCTCATTG	Alveolata	Dinoflagellata	Syndiniales	Dino-Group-I	Dino-Group-I-Clade-5	Dino-Group-I-Clade-5_X	Dino-Group-I-Clade-5_X_sp.	Parassite	4	0	0	34	27	3417	8	2	0	0	0	0	2	0	3494
ASV97	TAGCGTATATTTTAGTTGTTGCAGTTAAAAAGCTCGTAGTCGGATTTCTGGTGGGAGAGTGCGGTCCGACCTTCTAGGTGGGTACTTGCTCTCTCCGGCCATCCTTGGGAGGAGCCTGTCTGGCATTAAGTTGTCGGGCTGGGGATTCCCATCATTTACTGTGAGTTAATTGGAGTGTTCAAAGCAGACTTATGTCGTTGAACATATTAGCATGGAATAATAAGATAGGACTACAGTACTATTTTGTTGGTTTGCGTACCGTAGTAATGATAAATAGGGACAGTTGTGGGTATTCGTATTCAGTTGTCAGAGGTGAAATTCTTAGATTAACGGAAGACGAACTACTGCGAAAGCATTTACCAGGGATGTTTTCATTG	Alveolata	Dinoflagellata	Syndiniales	Dino-Group-II	Dino-Group-II-Clade-10-and-11	Dino-Group-II-Clade-10-and-11_X	Dino-Group-II-Clade-10-and-11_X_sp.	Parassite	3	7	1857	858	616	22	73	1	1	0	0	0	0	0	3438
ASV840	TAGCGTATATTAAAGTTGTTGCGGTTAAAAAGCTCGTAGTTGGATTTCTGCCGAGGACGACCGGTCTGCCCTCTGGGCTAGCATCTGGCTCGACCTGGGCATCTTCTTGGAGAACGTGGCTGCACTTGATTGTGTGGTGCGGTATCCAGGACTTTTACTTTGAGGAAATTAGAGTGTTTCAAGCAGGCACACGCCTTGAATACATTAGCATGGAATAATAAGATAGGACCTCGGTTCTATTTTGTTGGTTTCTAGAGCTGAGGTAATGATTAATAGGGATAGTTGGGGGCATTCGTATTTAACTGTCAGAGGTGAAATTCTTGGATTTGTTAAAGACGGACTACTGCGAAAGCATTTGCCAAGGATGTTTTCATTG	Alveolata	Ciliophora	Spirotrichea	Strombidiida	Strombidiidae_G	Strombidiidae_G_X	Strombidiidae_G_X_sp.	Mixotroph	0	0	0	0	0	18	0	0	0	0	1367	2050	0	0	3435
ASV123	TAGCGTATATTAAAGTTGTTGCAGTTAAAAAGCTCGTAGTTGGATTTGTGGTGTGTCCAGTCGGCCTTTGCTCTTTGAGTGATTGTGTTGACTGGTCTGCCATGTTTGGGTGGAATCTGTGTGGCATTAAGTTGTCGTGCAGGGGATGCCCATCGTTTACTGTGAAAAAATTAGAGTGTTCAAAGCAGGCTTATGCCGTTGAATATATTAGCATGGAATAATGATATAGGACCTTGGTACTATTTTGTTGGTTTGCGCACTAAGGTAATGATTAAGAGGGACAGTTGGGGGTATTTGTATTCCATTGTCAGAGGTGAAATTCTTGGATTTTTGGAAGACAAACTACTGCGAAAGCATTTACCAAGGATGTTTTCATTA	Alveolata	Dinoflagellata	Dinophyceae	Gymnodiniales	Warnowiaceae	Warnowia	Warnowia_sp.	Heterotroph	0	0	419	0	280	0	1993	0	0	353	0	0	3	353	3401
ASV172	TAGCGTATATTAAAGTTGTTGCGGTTAAAAAGCTCGTAGTTGGATTTCTGTTGAGGAAGTCCGGTCCGCACTTTGTGCGTGATCTGGTTCTGCCTCGGCATCCTCGCGGGGAACATGCTGCGCTTGATTGCGTGGTGTGGTATTCGCGACTTTTACTTTGAGGAAATTAGAGTGTTCACGGCAGACAATTGTCTTGAATACGTTAGCATGGAATAATAATATAGGACCTTGGTTCTATTTTGTTGGTTTCTAGAACTAAGGTAATGATTAATAGGGATAATTGGGGGCATTTGTATTAACACGTCAGAGGTGAAATTCTTGGATTGTGTTACGACAAACTACTGCGAAAGCATTTGCCAAGGATGTTTTCATTG	Alveolata	Dinoflagellata	Dinophyceae	Gymnodiniales	Ceratoperidiniaceae	Ceratoperidinium	Ceratoperidinium_falcatum	Mixotroph	0	0	20	1	2240	605	9	0	0	0	514	0	0	0	3389
ASV321	TGGCATATATTAAAGTTGTTGCGGTTAAAAAGCTCGTAGTTGGACTTCTGCTGAGGACGACCGGACCGCCTTCCGGGTGAGTATCTGGATCGGCTTTTGCATCTTCTTGGAGAAAGCAGCTGCACTTGACTGTGTGGTGCTGTTCTCGAGACTTTTACTTTGAGGAAATTAAAGTGTTTGAAGCAGGCGTCTGCCTTGAATACATTAGCATGGAATAATAAGCCACGACCATGGTTCCCCATTGTTGGTTCCTGGAATTATGGTGTATGCGAATAGGGATAGTTGGGGGCATTTGTATTTAATAGTCAGAGGTGAAATTCTTGGATTTGTTAAAGGCGGACTACTGCGAAAGCATTTGCCAGGGATGTTTTCATTG	Alveolata	Ciliophora	Spirotrichea	Strombidiida	Tontoniidae_B	Tontoniidae_B_X	Tontoniidae_B_X_sp.	Mixotroph	367	131	32	0	9	1770	63	88	0	7	231	311	364	0	3373
ASV143	TAGCGTATATTAAAGTTGTTGCAGTTAAAACGCTCGTAGTCGGATTTCAGGGCCTGCCTGCCGGTCTGCCGATGGGTATGCACTGGCAGGCGCGTCCTTCCTTCCGGAGACTGTCCCTACTCTTAGCTGAGCGGGGTCGGGAGACGGATCGTTTACTTTGAAAAAATCAGAGTGTTTCAAGCAGGCAGCTCGCTCTTGCATGGATTAGCATGGGATAATGAAATAGGACTTTGGTGCTATTTTGTTGGTTTCGATCACCGAAGTAATGATTAACAGGGACAGTCAGGGGCACTCGTATTCCGCCGAGAGAGGTGAAATTCTCAGACCAGCGGAAGACGAACCACTGCGAAAGCATTTGCCAGGGATGTTTTCACTG	Alveolata	Dinoflagellata	Syndiniales	Dino-Group-I	Dino-Group-I-Clade-5	Dino-Group-I-Clade-5_X	Dino-Group-I-Clade-5_X_sp.	Parassite	24	1	4	4	18	1383	1916	14	0	0	0	0	0	0	3364
ASV297	TAGCGTATACTAAAGTTGTTGCAGTTAAAAAGCTCGTAGTCGAATGTAGGTTTAGTTACCACGCGGTCCCTAGGGTGTTACTCAAGTGGACTGCGTAGAACGACCTTCCTTGATATAATAATCGTTACGTTTGATATCCAAATGTAATGATTATTATATCCATTACTGTGAACAAAATAGAGTGTTCATGGCAGGCCAATTAAGGCTTGGATACCTCAGCATGGAATAATAGAATAGGACTTCTGGTTCTATTTTGTTGGTTTTTGGAGCCGAAGTAATGATTAATAGGGATAGTTGGGGGCACTCGTACTCCGTTGTCAGAGGTGAAATTCTTGGATTGACGGAAGACGAACAACTGCGAAAGCATCTGCCAAGGATGTTTTCATTG	Alveolata	Ciliophora	Spirotrichea	Tintinnida	Tintinnida_X	Tintinnida_XX	Tintinnida_XX_sp.	Heterotroph	414	132	55	9	551	265	52	0	49	1629	45	6	0	143	3350
ASV252	TAGCGTATATTAAAGTTGTTGCGGTTAAAAAGCTCGTAGTTGGAGTTCTGCCAGGTGACTTTCGTCCGCCCAAGTGGTGTGTACAGGGAGTGCATCTGGCCCTTTCAAGGGGAACGTGTCTGCACTTCATTGTGTGGTGCGAGATCCTTGACTTTTACTTTGAGGAAATAAGAGTGTTCCAAGCAGGCTCTCGTCGTGCATAGCTCAGCATGGAATAATAGCATTGGACTTCGTTTCTACGCTGTTGGTTGCAAGAAGCGAGGTAATGATGAAGAGGGATAGTTGGGGGCATTCGTATTTAACTGTCAGAGGTGAAATTCTTGGATTTGTTAAAGACGGACTACTGCGAAAGCATCTGCCATGGATGTTTTCATTG	Alveolata	Dinoflagellata	Syndiniales	Dino-Group-II	Dino-Group-II-Clade-36	Dino-Group-II-Clade-36_X	Dino-Group-II-Clade-36_X_sp.	Parassite	29	29	30	752	60	2230	4	171	0	0	16	24	0	0	3345
ASV133	TAGCGTATATTAAAGTTGTTGCAGTTAAAAAGCTCGTAGTTGGAGTTCAGAGTGAGCTCAGCCGGTCGGCCTAATGGGTCAGAACTGGTTGACTCTCTCTTGTTTGTGGATCCCTCCGGAGTTAACTCTTCGGATGTGGAGTCCACATCGTTTACCTTGAAAAAATTAGAGTGTTCAAAGCAGGCGTTTGCTTGAATATATTAGCATGGAATAATGGAATAGGACGCTGGTTCTATTTTGTTGGTTTTGAGAACCAGAGTAATGATTAATAGGGACAGTTGGGGGCATTCATATTTCATTGTCAGAGGTGAAATTCTTGGATTTATGAAAGATGAACTTCTGCGAAAGCATTTGCCAAGGATGTTTTCATTA	Alveolata	Ciliophora	Spirotrichea	Strombidiida	Strombidiidae_L	Strombidiidae_L_X	Strombidiidae_L_X_sp.	Mixotroph	0	0	97	0	2766	14	229	0	0	0	0	0	0	184	3290
ASV184	TAGCGTATATTAAAGTTGTTGCAGTTAAAAAGCTCGTAGTTGGATTTCGGAGTGGGCCAGTCGGTCGGCCGCAAGGTCTGTTACTGACTGGTCTGCTCTTCTTCGCAAAGACTGCGTGTGCTCTTGACTGAGTGTGCGTAGGATTTACGACGTTTACTTTGAAAAAATTAGAGTGTTCAAAGCAGGCTATGGCTTGAATACATGAGCATGGAATAATGGAATAGGACTTTGGTTCTATTTTGTTGGTTTCTAGGACCGAAGTAATGATTAAGAGGGACAATTGGGGGCATCCGTATTTCGTTGTCAGAGGTGAAATTCTTGGATTTACGAAAGACGAACAACTGCGAAAGCACTTGCCAAGAGTGTTTTCATTA	Alveolata	Dinoflagellata	Syndiniales	Dino-Group-V	Dino-Group-V_X	Dino-Group-V_XX	Dino-Group-V_XX_sp.	Parassite	6	0	9	278	16	1704	1158	103	0	0	14	0	0	0	3288
ASV286	TAGCGTATATTAAAGTTGTTGCAGTTAAAAAGCTCGTAGTCGGATTTCGGGGCGGGGCGAGCGGTCTGCCGATGGGTATGCACTGTTCGGCGCGTCCTTCTTTCCGGAGACCGGTCCTACTCTTAGCTGAGCGGGGTCGGGAGACGGAATATTTACTTTGAAAAAATCAGAGTGTTTAACGCGGGCATCTCGCTTTTGAATGGATTAGCATGGGATAATGAAATAGGACTCGGGTGCTATTTTGTTGGTTTCGAAAACCGGAGTAATGATTAAAAGGGACAGTCAGGGGCACTAGTATTCTGTTGAGAGAGGTGAAATTCTCAGACCAATGGAAGACGAACCACTGCGAAAGCATTTGCCAGGGATGTTTTCACTG	Alveolata	Dinoflagellata	Syndiniales	Dino-Group-V	Dino-Group-V_X	Dino-Group-V_XX	Dino-Group-V_XX_sp.	Parassite	10	3	23	252	0	2598	1	324	4	0	27	27	1	0	3270
ASV146	TAGCGTATATTAAAGTTGTTGCAGTTAAAAAGCTCGTAGTTGGATTTCTAGATAAGTGGGTACTTGTACTTTGCTTGTCTACCAGTCATAGACTGTTACTGTGAGAAAATTAGAGTGTTTCAAGCAGGCTGTTGCAGGAATACATTAGCATGGAATAACGAATGTGTCTGGAATATTGGTTAATTCTAGATTACGATTAATAGGGACAGTTGGGGGCATTAGTATTTAATTGTCAGAGGTGAAATTCTTGGATTTATTAAAGACTAACGTATGCGAAAGCATTTGCCAAGGATGTTTTCATTA	Hacrobia	Telonemia	Telonemia_X	Telonemia_XX	Telonemia-Group-2	Telonemia-Group-2_X	Telonemia-Group-2_X_sp.	Heterotroph	25	0	559	426	345	1032	712	61	0	0	72	32	0	0	3264
ASV300	TAGCGTATATTAAAGTTGTTGCAGTTAAAAAGCTCGTAGTTGGATTTCTGGGAGGGTGCCAATGTCCGCCGACGTGCGTGCGCAGCGGCGCCCTTCCATCCTTCTGTTAACGCCTCTTGGCATTCATTTGCTGGTGGCGGGCTCAGATATTTTACCTTGAGAAAATTAGAGTGTTTCAGGCAGGCTAGGCCGGAATACATTAGCATGGAATAATAGAATAGGACTACGGTCTCTTTGTTGGTTTGAGGGACTGCAGTAATGATTAATAGGGATAGTTGGGGGCATTAGTATTTAATTGTCAGAGGTGGAATTCTCGGATTTGTTAAAGACTAACTTATGCGAAAGCATTTGCCAAGGATGTTTTCATTA	Alveolata	Ciliophora	Spirotrichea	Strombidiida	Tontoniidae_B	Pseudotontonia	Pseudotontonia_sp.	Mixotroph	129	0	98	22	681	239	251	145	7	24	197	295	1167	0	3255
ASV246	TAGCGTATATTAAAGTTGTTGCGGTTAAAAAGCTCGTAGTTGGATTTCTGTCAGTGGGCGATGCTCCGTCCCTCGTGGCGAGTAGTCATCGATACGCTGGCATCTTCTTGGGGAGCGTATCTGCACTTCACTGTGTGGTGCGCAAGCCAGGACTTTTACTTTGAGGAAATGAGAGTGTTTCAAGCAGGCGCACGCCGTGAATACGTTAGCATGGAATAATAGCATCGGACCTCGCTCCAAAGCTGTTGGTTTCTTGGGTCGAGGTAAAGGTGAATAGGGATTGTTGGGGGCATTCGTATTTAACTGTCAGAGGTGAAATTCTTGGATTTGTTGAAGACGGACTACTGCGAAAGCATCTGCCAAAGATGTTCTCATTG	Alveolata	Dinoflagellata	Syndiniales	Dino-Group-I	Dino-Group-I-Clade-8	Dino-Group-I-Clade-8_X	Dino-Group-I-Clade-8_X_sp.	Parassite	165	597	470	664	0	516	0	2	81	349	22	33	0	349	3248
ASV213	TAGCGTATATTAAAGTTGTTGCAGTTAAAAAGCTCGTAGTTGGATTTGTGGCTGTCGCCTGCGGCTCGGCATTCGTGCTGTTGCTTATAGCGTCGCCATCCTTGGGTGGAACCTGTGTGGCATTAGGTTGTCGTGCAGGGGATGCCCATCGTTTACTGTGAAAAAATTAGAGTGTTCAAAGCAGGCTTATGCCGTTGAATATATTAGCATGGAATAATAAGATAGGACCTTGGTACTATTTTGTTGGTTTGCGCACCAAGGTAATGATTAATAGGGACAGTTGGGGGTATTCGTATTCCATTGTCAGAGGTGAAATTCTTGGATTTTTGGAAGACGAACTACTGCGAAAGCATTTACCAAGGATGTTTTCATTA	Hacrobia	Picozoa	Picozoa_X	Picozoa_XX	Picozoa_XXX	Picozoa_XXXX	Picozoa_XXXX_sp.	Heterotroph	1	0	201	572	693	1659	2	50	0	3	49	1	0	3	3234
ASV130	TAGCGTATCTTAATGTTGTTGCAGTTAAAAAGCTCGTAGTCGAATATCTGGCCGGGAAAACCGAACTTCGTTTGGAGCTTTCCTAGGCCATCCGCCTGAAAAATTAGTGATCGTTAATAGCCTTTGCTTATGGATCAGGCACTTTACTTTGAAGAAATTAGAGTGTTTCAGGCAGGCTATCGCTTGAATACACCAGCATGGAATAATGGAATAGGACTTTCATCAGTTACTGGTTAATGATGTTTGTAATGATTAATAGGGACAGTTGGGGGCATTCGTACTTGACAGTCAGAGGTGAAATTCTTCGATTTGTCAAAGACGAACTAATGCGAAGGCATCTGCCAAGGATGTTTTCATTG	Alveolata	Ciliophora	Spirotrichea	Tintinnida	Eutintinnidae	Eutintinnidae_X	Eutintinnidae_X_sp.	Heterotroph	0	0	0	0	3233	0	0	0	0	0	0	0	0	0	3233
ASV142	TAGCGTATATTAAAGTTGTTGCGGTTAAAAAGCTCGTAGTTGGATTTCTGCTGAGGACGACCGGTCCGCCCTCTGGGCGTGTATCTGGCTCGGCCTGGGCATCTTCTTGGAGAACGTAGCTGCACTTGACTGTGTGGTGCGGTATCCAGGACTTTTACTTTGAGGAAATTAGAGTGTTTCAAGCAGGCACACGCCTTGAATACATTAGCATGGAATAATAAGATAGGACCTCGGTTCTATTTTGTTGGTTTCTAGAGCTGAGGTAATGATTAATAGGGATAGTTGGGGGCATTCGTATTTAACTGTCAGAGGTGAAATTCTTGGATTTGTTAAAGACGGACTACTGCGAAAGCATTTGCCAAGGATGTTTTCATTG	Alveolata	Ciliophora	Litostomatea	Haptoria_4	Didiniidae	Didiniidae_X	Didiniidae_X_sp.	Heterotroph	0	0	6	0	2458	27	493	1	0	0	162	74	0	0	3221
ASV91	TAGCGTATATTAAAGTTGTTGCAGTTAAAAAGCTCGTAGTTGGATTTCTGCGAGGGTGCCAATGTCCGCCGACGCGCGTGCGCAGCGGCGCCCTCGCATCCTTCTGTTACCACCTCTCGGCATTGACTTGCCGGTGGTCGGCTCAGAGAATTTACCTTGAGAAAATTAGAGTGTTTCAGGCAGGCTAGGCCGGAATACATTAGCATGGAATAATGGAATAGGACTACGGTCTCGTTGTTGGTTTGAGGGACTGCAGTAATGATTAATAGGGATAGTTGGGGGCATTAGTATTTAATTGTCAGAGGTGAAATTCTCAGATTTGTTAAAGACTAACTTATGCGAAAGCATTTGCCAAGGATGTTTTCATTA	Alveolata	Dinoflagellata	Dinophyceae	Peridiniales	NA	NA	NA	Mixotroph	41	0	2129	0	7	0	831	13	7	11	61	92	0	11	3203
ASV220	GCGTATATTAAAGTTGCTGCAGTTAAAAAGCTCGTAGTCGGATCTCGGGATCGTGTCGGCGGCTTTGTCGCTTCTCCGTGCGTTTCGGCGTGCGGGGTTGTGGCGAGTCGTCGGCCCTGTCGGCGAGGTCCCCACCTTTGGTGGGGTTCCACCTCGCTCGTGCAGCCCGCCGTCGCGTTTTGGCGGGTGTCCTTAATTGGATGCCCGTCTCGAACGTGGCCCCTTTACCTTGAACAAATCGGAGTGCTCAAAGCAGGCTCTTCATCGCTCGAACGGTAGCGCATGGAATAATGGAAGAGGACCGGCTTCCGCTTCTGTTGGTCTCACGGAGGCAGGTAATGATCAAGAGGGACGGATGGGGGCAGAGGTATGGCTCGGCGAGAGGTGAAATTCTTGGAC…	Alveolata	Dinoflagellata	Syndiniales	Dino-Group-I	Dino-Group-I-Clade-5	Dino-Group-I-Clade-5_X	Dino-Group-I-Clade-5_X_sp.	Parassite	2	0	36	1722	21	706	11	693	0	0	2	3	0	0	3196
ASV148	TAGCGTATATTAAAGTTGTTGCGGTTAAAAAGCTCGTAGTTGGATTTCTGCCGAGGACGACCGGTCCGCCCTGTGGGTGAGCATCTGGATCGGCCTGGGCATCTTCTTGGGGAACGTAGCTGCACTTGACTGTGTGGTGCGGAATCCAGGACTTTTACCTTGAGGAAATTAGAGTGTTTCAAGCAGGCGCACGCCTTGAATACATTAGCATGGAATAATAAGATAGGACCTCGGTTCTATTTTGTTGGTTTCTAGAGCTGAGGTAATGATTAATAGGGATAGTTGGGGGCATTCGTATTTAACTGTCAGAGGTGAAATTCTTGGATTTGTTAAAGACGGACTACTGCGAAAGCATTTGCCAAGGATGTTTTCATTG	Alveolata	Dinoflagellata	Dinophyceae	Gymnodiniales	Kareniaceae	Karlodinium	Karlodinium_sp.	Mixotroph	731	9	560	28	739	700	267	67	0	5	53	16	0	5	3180
ASV198	TAGCGTATATTAAAGTTGTTGCGGTTAAAAAGCTCGTAGTTGGATTCCTGTATGGAAGGGGCGTCCCCACCCTTTGGATGGGGGTTGCTACCTTCTTTGCATCTTCCGGAGTAGATGTTCCTCACTTAACTGTGAGGACATCGTGCTCGGGTCATTTACTTTGAGGAAAAGAGAGTGCTCCAAGCAGGCAAACGCCTGAATACGTTAGCATGGAATAATAGCATCGGATCATCGTTCAGCTGTTGGTGTCTGGACGAGGATAAAGGTGAACAGGGATTGTTGGGGGCATTCGTATTTAACTGTCAGAGGTGAAATTCTTGGATTTGTTGAAGACGAGCTACTGCGAAAGCATTTGCCAAAGATGTTCTCATTG	Alveolata	Dinoflagellata	Syndiniales	Dino-Group-I	Dino-Group-I-Clade-1	Dino-Group-I-Clade-1_X	Dino-Group-I-Clade-1_X_sp.	Parassite	115	101	286	65	1254	482	157	15	49	238	113	43	0	238	3156
ASV195	TAGCGTATATTAAAGTTGTTGCAGTTAAAAAGCTCGTAGTTGGATTTCTGCGAGGGTGCCAATGTCCGCCGACGCGCGTGCGCAGCGGCGCCCTCGCATCCTTCTGTTACCACCTCTCGGCATTCGCTTGCCGGTGGTCGGCTCAGAGAATTTACCTTGAGAAAATTAGAGTGTTTCAGGCAGGCTAGGCCGGAATACATTAGCATGGAATAATGGAATAGGACTACGGTCTCGTTGTTGGTTTGAGGGACTGCAGTAATGATTAATAGGGATAGTTGGGGGCATTAGTATTTAATTGTCAGAGGTGAAATTCTCAGATTTGTTAAAGACTAACTTATGCGAAAGCATTTGCCAAGGATGTTTTCATTA	Alveolata	Dinoflagellata	Dinophyceae	Gymnodiniales	NA	NA	NA	NA	13	11	333	233	876	1221	48	338	0	0	54	23	1	0	3151
ASV282	TAGCGTATATTAAAGTTGTTGCAGTTAAAAAGCTCGTAGTTGGATCTCAGGCGCAGGCGGGCGGTCCGGCTCGCGCCGGTTCACTGCCCGTATCTCCTGCCCTACCGTTTGCCGGCTCTCTCCCGTGGGTGCTCTTCACTGAGCGTCCCGGGTGGCCGGTGCGTTTACTTTGAAAAAATTAGAGTGTTCAAAGCAGGCCTCGGCAGCCTGAATAATGGTGCATGGAATAATGGAATAGGACCTCGGTTCTATTTTGTTGGTTTTCGGAACGGAGGTAATGATTAACAGGGACAAACGGGGGCATTCGTATTGCGGCGTTAGAGGTGAAATTCTTGGATCGCCGCAAGACGAGCTACTGCGAAAGCATTTGTCAAGAATGTTTTCATT	Alveolata	Dinoflagellata	Syndiniales	Dino-Group-II	Dino-Group-II-Clade-20	Dino-Group-II-Clade-20_X	Dino-Group-II-Clade-20_X_sp.	Parassite	12	0	47	535	54	2421	17	57	0	0	0	0	0	0	3143
ASV229	TAGCGTATATTAAAGTTGTTGCGGTTAAAAAGCTCGTAGTTGGATTTCTGTCGAGGGTGGACGGTCCGCACTATGTGCGTGTATCTGTTACGGCCTTGGCATCCTCTTGGGGAACGTGTCTGTGCTTGATTGCATGGCGCGGTATTCAAGACTTTTACTTTGAGGAAATTAGAGTGTTCACGGCAAGCATAAGCTTTGAATACATTAGCATGGAATAATAATATAGGACGTTCGCCCTATTTTGTTGGTTTCTAGAGTGAGCGTAATGATTAATAGGGATAATTGGGGGCATTCGTATTAACGCGTCAGAGGTGGAATTCTTGGATTGCGTTACGACGAACTACTGCGAAAGCATTTGCCAAGGATGTTTTCATTG	Hacrobia	Katablepharidophyta	Katablepharidaceae	Katablepharidales	Katablepharidales_X	Katablepharidales_XX	Katablepharidales_XX_sp.	Autotroph	20	0	107	50	8	2130	661	39	0	5	102	5	0	5	3132
ASV153	TAGCGTATATTAAAATTGTTGCGGTTAAAACGCTCGTAGTTGGATATCTGCTAAGGGGTTCCGGTCCTTCCCAGTGAAGAATACGCGGAACTCTTCTTGGCATTTATTCAGGGAAGGTGTTTGCACTTTGTTGTGTGTCACGTGATCTGAATTTTTACTTTGAGGAAATGAGAGTGTTTCAAGCAGGCTTTCGCCGTGAATATGATAGCATGGAATAATAGCACAGGACCCCTTTCCAAAGCTGTTGGTTTTTGGAACGAGGTAATCAGAATAAGGATAGTTGGGGGTATTCGTATTTAACTGTCAGAGGTGAAATTCTTGGATTTTTTAAAGACGAACTATTGCGAAGGCATCTGCCCAGGATGTTTTTATTG	Alveolata	Dinoflagellata	Dinophyceae	Prorocentrales	Prorocentraceae	Prorocentrum	Prorocentrum_sp.	Mixotroph	7	0	72	47	637	924	1301	136	0	0	0	0	0	0	3124
ASV176	TAGCGTATATTAAAGTTGTTGCGGTTAAAAAGCTCGTAGTTGGATTTCTGTCGAAAACGGCCGGTCCGCACTATGTGCGTGTATCTGGTTCGGTTTTGGCATCCTCTTGAAGAACGTGTCTGCGCTTGATTGCGTGGCGCGGTATTCAAGACTTTTACTTTGAGGAAATTAGAGTGTTCACGGCAGGCAAGCGCCTTGAATATATTAGCATGGAATAATAATATAGGATTTTGGTTCTATTTTGTTGGTTTCTAGGACTAAAATAATGATTAATAGGGATAATTGGGGGCATTTGTATTAACGCGTCAGAGGTGGAATTCTTGGATTGCGTTACGACAAACTACTGCGAAAGCATTTGCCAAGGATGTTTTCATTG	Hacrobia	Haptophyta	Prymnesiophyceae	Isochrysidales	Noelaerhabdaceae	Gephyrocapsa	Gephyrocapsa_oceanica	Mixotroph	1184	110	438	353	139	337	25	176	27	119	17	26	51	119	3121
ASV217	TAGCGTATATTAAAGTTGTTGCAGTTAAAAAGCTCGTAGTTGGATTTCTGGTAGGAGCGGCCGGTCCGCCCCGTAATGGGGTGTGCACTAGAGCCGCCTCCGGCCATCCTTGGGGGAACTGCCATGGCCTTAATTGGTTGTGGTATGGAACCCATCGTTTACTGTGAAAAAATTAGAGTGTTTAAAGCAGGCTTAGGCCGTTGAATACATTAGCATGGAATAATAAGATAGGACCTTATGGACCTCTTGTTGGTTTGCGCCGTAAGGTAATGATTAATAGGGATAGTTGGGGGTATTCGTATTTAATTGTCAGAGGTGAAATTCTTGGATTTATGAAAGACGAACTTCTGCGAAAGCATTTACCAAGGATGTTTTCATTA	Hacrobia	Picozoa	Picozoa_X	Picozoa_XX	Picozoa_XXX	Picozoa_XXXX	Picozoa_XXXX_sp.	Heterotroph	13	12	304	1145	209	1229	83	18	0	0	0	0	96	0	3109
ASV223	TAGCATATATTAAAGTTGTTGCAGTTAAAAAGCTCGTAGTTGGATTTCTGTGAGAGTATGATGTCCTAACGTGTTTAGAGCGCAGAAAACTCTTGCATCCTTCTGTTACCTCCACGTGGCATTCGCTTGCCAGTGGTTGGCTCAGAGAATTTACCTTGAGAAAATTAGAGTGTTTCAGGCAGGCTTAGTCGGAATACATTAGCATGGAATAATAGAATAGGACTCCGGTCTCGTTGTTGGTTTGAGGGACTGTAGTAATGATTAATAGGGATAGTTGGGGGCATTAGTATTCGGTTGTCAGAGGTGAAATTCTCAGATTTATTGAAGACTAACTTATGCGAAAGCATTTGCCAAGGATGTTTTCATTA	Alveolata	Dinoflagellata	Dinophyceae	NA	NA	NA	NA	NA	36	8	257	413	453	1666	35	176	0	1	23	26	0	1	3095
ASV188	TAGCATATATTAAAGTTGTTGCGGTTAAAAAGCTCGTAGTTGGATTTCTGCTGAGGACGATCGGTCCGCCCTCTGGGTGAGTATCTGGCTCGGCCTTTGCATCTTCTTGAAGAACGCAACTGCACTTGACTGTGTGGGGCGGTATACAAGACTTTTACTTTGAGGAAATTAGAATGTTTAAAGTAGGCATATGCCTTGAATACATTAGCATGGAATAATGAGATAGGACCTTGGTTCTATTTTGTTGGTTTCTAGAATTGAGGTAATGATTAATAGGGATAGTTGGGGGCATTCGTATTTAACTGTCAGAGGTGAAATTCTTGGATTTGTTAAAGACGGACTACTGCGAAAGCATTTGCCAAGGATGTTTTCATTG	Stramenopiles	Opalozoa	MAST-3	MAST-3G	MAST-3G_X	MAST-3G_XX	MAST-3G_XX_sp.	Autotroph	6	10	52	530	35	1268	1121	18	5	2	10	14	0	2	3073
ASV272	TAGCGTATATTAAAGTTGTTGCAGTTAAAAAGCTCGTAGTTGGATTTCTGGCCGGGGTCAACGGCGCGCGACGCGCGCCCGCGTCCCCGCCCATCCGTCTGTTAAGCCGGTATGGCATTCTTTTGCTGACCGGTGGCTCAGACAATTTACCTTGAGAAAATTAGAGTGTTTCAGGCAGGCTCGCGCCGGGATACATTAGCATGGAATAATAGAACATGACTTGAGTCTCTTCTGTTGGTTTGAGGGATGCAAGTAATGATTAATAGGGATAGTTGGGGGCATTAGTACTTAACTGTCAGAGGTGAAATTCTTGGATTTGTTAAAGACTAACTTATGCGAAAGCATTTGCCAAGGATGTTTTCATTA	Alveolata	Dinoflagellata	Syndiniales	Dino-Group-I	Dino-Group-I-Clade-8	Dino-Group-I-Clade-8_X	Dino-Group-I-Clade-8_X_sp.	Parassite	0	18	7	507	754	1051	0	76	3	6	318	323	0	6	3069
ASV228	TAGCGTATATTAAAGTTGTTGCGGTTAAAAAGCTCGTAGTTGGATTTCTGTTGAGGTCGGCCGGTGTACATTACGTGTATTATTTGGTTTGGTCTCGGCATCCTCTGAGGCACGAGGGACTTTATTGGCTCTCGAGTTTTCAGACTTTTACTTTGAGGAAATTAGAGTGTTCACGGCAAGCAAGCGCTTTGAATACATTAGCATGGAATAATAATATAGGACCTTCGTTCTATTTTGTTGGTTTCTAGAACTTGGGTAATGATTAATAGGGACAATTGGGGGCATTCGTATTAACGCGTCAGAGGTGAAATTCTTAGATTGCGTTACGGCGAACTACTGCGAAAGCATTTGCCAAAGATGTTTTCATTG	Stramenopiles	Ochrophyta	Bacillariophyta	Bacillariophyta_X	Raphid-pennate	Nitzschia	Nitzschia_sp.	Autotroph	231	27	236	139	1267	37	34	2	14	12	270	366	381	12	3028
ASV186	TAGCGTATATTAAAGTTGTTGCGGTTAAAAAGCTCGTAGTTGGATTTCTGCCGAGGACGACCGGTCCGCCCTGTGGGTTGGCATCTGGATCGGCCTGGGCATCTTCTTGGGGAACGTAGCTGCACTTGACTGTGTGGTGCGGTATCCAGGACTTTTACCTTGAGGAAATTAGAGTGTTTCAAGCAGGCGCACGCCTTGAATACATTAGCATGGAATAATAAGATAGGACCTCGGTTCTATTTTGTTGGTTTCTAGAGCTGAGGTAATGATTAATAGGGATAGTTGGGGGCATTCGTATTTAACTGTCAGAGGTGAAATTCTTGGATTTGTTAAAGACGGACTACTGCGAAAGCATTTGCCAAGGATGTTTTCATTG	Alveolata	Dinoflagellata	Dinophyceae	NA	NA	NA	NA	NA	12	0	208	55	259	1283	1009	83	0	3	0	0	110	3	3025
ASV215	TAGCGTATATTAAAGTTGTTGCGGTTAAAAAGCTCGTAGTTGGATTTCTGCCGAGGACGACCGGTCCGCCCTCTGGGTGAGTATCTGGTTCGGCCTGGGCATCTTCTTGGAGAACGTATCTGCACTTGACTGTGTGGTGCGGTATCCAGGACTTTTACTTTGAGGAAATTAGAGTGTTTCAAGCAGGCACACGCCTTGAATACATTAGCATGGAATAATAAGATAGGACCTTGGTTCTATTTTGTTGGTTTCTAGAGCTGAGGTAATGATTAATAGGGATAGTTGGGGGCATTCGTATTTAACTGTCAGAGGTGAAATTCTTGGATTTGTTAAAGACGGACTACTGCGAAAGCATTTGCCAAGGATGTTTTCATTG	Stramenopiles	Ochrophyta	Bacillariophyta	Bacillariophyta_X	Polar-centric-Mediophyceae	Chaetoceros	Chaetoceros_rostratus	Autotroph	212	147	870	734	0	12	0	0	10	77	356	528	0	77	3023
ASV135	TAGCGTATATTAAAGTTGTTGCAGTTAGAACGCTCGTAGTCGGATTTCGGGGCGGGCCGACCGGTCTGCCGATGGGTACGCACTGGTCGGCGCGTCCTTCCTTCCGGAGACCGTGCCTACTCTTAACTGAGCGGGGGCGGGAGACGGATCGTTTACTTTGAAAAAATCAGAGTGTTTCAAGCAGGCAGCTCGCTCTTGCATGGATTAGCATGGGATAATGAAATAGGACTTTGGTGCTATTTTGTTGGTTTCGAACACCGAAGTAATGATTAACAGGGACAGTCAGGGGCACTCGTATTCCGCCGAGAGAGGTGAAATTCTCAGACCAGCGGAAGACGAACTACTGCGAAAGCATTTGCCAGGGATGTTTTCACTG	Alveolata	Dinoflagellata	Dinophyceae	Peridiniales	NA	NA	NA	Mixotroph	37	0	317	5	2459	30	165	7	0	0	0	0	0	0	3020
ASV127	TAGCGTATATTAAAGTTGTTGCAGTTAAAAAGCTCGTAGTTGGATTTCTGGGAGGGTGCCAATGTCCGTCAACGTGCGTGTGCAGCGGCGCCCTTCCATCCTTCTGTTAACGCCTCTGGGCATTTATTTGCTGGTGGCGGGCTCAGATATTTTACCTTGAGAAAATTAGAGTGTTTCAGGCAGGCTAGGCCGGAATACATTAGCATGGAATAATAGAATAGGACTATGGTCTCTTTGTTGGTTTGAGGGACTATGGTAATGATTAATAGGGATAGTTGGGGGCATTAGTATTTAATTGTCAGAGGTGGAATTCTCAGATTTGTTAAAGACTAACTTATGCGAAAGCATTTGCCAAGGATGTTTTCATTA	Alveolata	Dinoflagellata	Dinophyceae	Gymnodiniales	Gymnodiniaceae	Margalefidinium	Margalefidinium_fulvescens	Heterotroph	3	0	656	0	2305	0	42	0	0	0	0	0	0	0	3006
ASV201	GTGTATATTAAAGTTGTTGCGGTTAAAAAGCTCGTAGTTGACATCTTACTGAAATTGGCTTTTCATTTCGATGACTTTGAAATAGCTTTCATTTCGTAATAACTTCATGAATCTGTGTTGAATTTGAATATTCGACTCGGCTCTAAGTTTTACCTTGAAGAAATTAGAATGCTTAAATTGGATACATGTAATGAATACTTTAGCATGGAATAATAAAATTGAGTTTGGAAAGATTTCGTTGGTACATCATTCCAATGTAACGATTAATAGGAATAGTTAGGGGTACTCGTATTTGATTGTCAGAGGTGAAATTCTTGGATTAATCAAAGACTATCTAGAGCGAAAGCATTTGCCAGAGATGTTTTAATTG	Alveolata	Dinoflagellata	Dinophyceae	Peridiniales	Amphidomataceae	Azadinium	Azadinium_trinitatum	Mixotroph	44	0	310	523	926	1034	27	63	0	4	70	0	0	4	3005
ASV208	TAGCGTATATTAAAGTTGTTGCAGTTAAAAAGCTCGTAGTTGGATTTCTGGGCTGAGCGACCGGTCCGCCGCTGTGCGGTGTGTACTCGGGTGCGTCTCGGCTCATCCTTGCAGGGAACGGCATTCGGCCTTAATTGGTCGAGGTCGGGAATTGCATCGTTTACTGTGAAAAAATTAGAGTGTTTAAAGCAGGCTTATGCTGTGAATACATTAGCATGGAATAATAAGATAGGACTTTGGTTCTATTTTGTTGGTTGGAGGCCAAGGTAATGATTAATAGGGATAGTTGGGGGTATTCATATTTAATTGTCAGAGGTGAAATTCTTGGATTTATGAAAGATGAACTTATGCGAAAGCATTTACCAAGGATGTTTTCATTA	Alveolata	Ciliophora	Spirotrichea	Tintinnida	Xystonellidae	Dadayiella	Dadayiella_ganymedes	Heterotroph	258	326	69	12	0	0	1360	57	7	48	3	0	858	0	2998
ASV156	TAGCGTATATTAAAGTTGTTGCAGTTAAAAAGCTCGTAGTTGGATTTGTGGTGTGTCCAGTCGGCCTTCGCTTTTAGTGACAGCGCTGCACTGGTCTGCCATGTTTGGGTGGAATCTGTGTGGCATTAGGTTGTCGTGCAGGGGATGCCCATCGTTTACTGTGAAAAAATTAGAGTGTTCAAAGCAGGCTTATGCCGTTGAATATATTAGCATGGAATAATAATATAGGACCTTGGTACTATTTTGTTGGTTTGCGCACTAAGGTAATGATTAAGAGGGACAGTTGGGGGTATTTGTATTCCATTGTCAGAGGTGAAATTCTTGGATTTTTGGAAGACAAACTACTGCGAAAGCATTTACCAAGGATGTTTTCATTA	Hacrobia	Haptophyta	Prymnesiophyceae	Prymnesiales	Prymnesiaceae	Prymnesium	Prymnesium_sp.	Mixotroph	10	0	284	7	1227	583	808	3	2	17	12	0	1	17	2971
ASV134	TAGCGTATATTAAAGTTGTTGCAGTTAAAAAGCTCGTAGTTGGATTTCTGGCGGGGACCCGCGTACCCCTGGTGGGTGTGCTCGGGCCCGGCCATCCTTCTGTCAACTTTCGCGCGTCCTTCACCGGTCGGCAAAGGGATCAGATAATTTACCTTGAGAAAATTAGAGTGTTTCAGGCAGGCTTAGCCGGAATACATTAGCATGGAATAATGGAATAGGACTGAGGTCTCGTTGTTGGTTACGTGGACTACAGTAATGATTAATAGGGACAGTTGGGGGCATTAGTATTTATTAGCTAGAGGTGGAATTCTCTAATTTGATAAAGACTAACTTATGCGAAAGCATTTGCCAAGGATGTTTTCATTA	Alveolata	Dinoflagellata	Dinophyceae	Gymnodiniales	NA	NA	NA	NA	6	0	563	18	2306	31	13	0	0	0	0	0	0	0	2937
ASV165	TAGCGTATATTAAAATTGTTGCGGTTAAAACGCTCGTAGTTGGATATCTGCTAAGGGGTTCCGGTCCTTCCAAGTGGAGAATACGCGGAACTCTTCTTGGCATTTGTTCAGGGAAGATGTTTGCACTTCATTGTGTGTCATTTGATCTGAATTTTTACTTTGAGGAAATGAGAGTGTTTCAAGCAGGCTTTCGCCGTGAATATGATAGCATGGAATAATAGCAAAGACCGTGTGTCAGCGCTGTTGGTTGTTGGCACGTGGTAAGTTTTAATAAGGATAGTTGGGGGTATTCGTATTTAACTGTCAGAGGTGAAATTCTTGGATTTTTTAAAGACGAACTATTGCGAAGGCATTTACCCAGGATGTTTTTATTG	Alveolata	Dinoflagellata	Dinophyceae	Gymnodiniales	Gymnodiniaceae	Gymnodinium	Gymnodinium_sp.	Heterotroph	2854	17	18	0	0	8	0	0	3	17	0	0	0	17	2934
ASV298	TAGCGTATATTTAAGTTGTTGCAGTTAAAAAGCTCGTAGTTGGATTTTGGGTCGGAGCGACCGGTCCGCCGTTCCGGTGTGCACTGGTGGCTTCTTCCTTCTTGCCGGGGACTGCGTCTGGCATTCATTTGCTGGGCGTAGGAGTCGGCGTGGTTACTTTGAGTAAATTAGAGTGTTCAAAGCAAGCTTGTGCTCTGCATACTTTAGCATGGAATAACATTATAGGACTCTGGTTCTATTTTGTTGGTTTTCGGAACCGGAGTAATGATTAATAGGGACAGTCGGGGGCATCCGTATTTCATTGTCAGAGGTGAAATTCTTGGATTTATGAAAGACGAACTTCTGCGAAAGCATTTGCCAAGGATGTTTTCATTA	Stramenopiles	Ochrophyta	Dictyochophyceae	Dictyochophyceae_X	Dictyochales	Dictyocha	Dictyocha_sp.	Autotroph	1046	284	176	88	0	90	11	3	107	344	24	36	380	344	2933
ASV151	TAGCGTATATTAAAGTTGTTGCAGTTAAAAAGCTCGTAGTCCGATTTCTGGTTTAAAGGATCTGTCTTGCCTCACGGCAAGAACTGTGTCCCTTGAACCATCCTTGGACGGATCCTACCTGGTATTAACTTATTGGGTTGGCTAAGTTCATCATTTACTGTGAGAAAATTAGGGTGTTCAAAGCAGGCTTATGCCTGAATATATTAGCATGGAATAACAATATAGGACCTCGGTACTATTTTGTTGGTTTGCGCACTGGGGTAATGGTCAATAGGGATAGATTGTGGGTATTGGTATTCCAGTGTCAGAGGTGAAATTCTTAAATTACTGGAAGACTAACTACTGCGAAAGCATTTACCAAGGATGTTTTCATTG	Alveolata	Dinoflagellata	Dinophyceae	Gymnodiniales	Warnowiaceae	Warnowia	Warnowia_sp.	Heterotroph	1	0	2	0	2301	0	619	1	0	0	0	0	0	0	2924
ASV320	TAGCGTATATTAAAGTTGTTGCGGTTAAAAAGCTCGTAGTTGGATTTCTGCCGAAGACAACCGGTCCGCCCTCTGGGTGAGCATCTGGCTTGGCTTTGGCATCTTTCTGGACAACGCAGCTGCACTTGACTGTGTGGTGCGGGGCCCAGGACTTTTACTTTGAGGAAATTAGAGTGTTTCAAGCAGGCATGCGCCTTGAATACATTAGCATGGAATAATAACATAGGACTTCGGTTTTATTTTGTTGGTTTCTAGAGCTGAAGTAATGATTAATAGGGATAGTTGGGGGCATTCGTATTTAACTGTCAGAGGTGAAATTCTTGGATTTGTTAAAGACGGACGACTGCGAAAGCATTTGCCAAGGATGTTTTCATTG	Alveolata	Dinoflagellata	Syndiniales	Dino-Group-I	Dino-Group-I-Clade-7	Dino-Group-I-Clade-7_X	Dino-Group-I-Clade-7_X_sp.	Parassite	0	1	0	0	0	2335	142	408	6	0	0	0	0	0	2892
ASV206	TAGCGTATATTAAAGTTGTTGCAGTTAAAAAGCTCGTAGTTGAATTTCTGGTCAGTTTTAGTGCCGGCTTCGGTCGCGCTAAGGTTGGCCATCCGTTTGCAAGCTATTCTCGGCCTTCACTGGTTCGGAGTAGTGAGCTGACATTTTACTTTGAAAAAATTAGAGTGTTTCAGGCAGGCTTTTGCCCGAATACATTAGCATGGAATAATGGAATCGGACTTTGGTCCATTTGGTTGGTTATTGGATCTGAGTAATGGTTAATAGGGACAGTTGGGGGCATTAGTATTTAATTGTCAGAGGTGAAATTCTTGGATTTATTAAAGACTAACTTATGCGAAAGCATTTGCCAAGGATGTTTTCATTG	Archaeplastida	Chlorophyta	Mamiellophyceae	Mamiellales	Bathycoccaceae	Ostreococcus	Ostreococcus_clade_B	Autotroph	10	94	838	1332	0	1	0	2	10	63	202	274	0	63	2889
ASV210	TAGCGTATATTAAAGTTGTTGCGGTTAAAAAGCTCGTAGTTGGATTTCCGTTCGAGCTCGCACCTCCCCTTGGGGGTGGGTGTCGAGCTTGAGCCTTTCTGGGTGAATACGTGCGTGCTTCACTGTATGGCGAATTCAGCCCGGACTTTTACTTTGAGGAAATTAGAGTGTTTCAGGCAGGCAAACGCCTTGAATACATTAGCATGGAATAATAAGATAAGACTTTGGTCTTGTTTGTTGGTTCATTGATCGAAGTAATGATTAATAGGGATAGTTGGGGGCATTCGTATTTAACTGTCAGAGGTGAAATTCTTGGATTTGTTAAAGACGAACTACTGCGAAAGCATTTGCCAAGGATGTTTTCATTG	Alveolata	Dinoflagellata	Dinophyceae	NA	NA	NA	NA	NA	35	0	194	0	449	1173	684	152	3	10	133	40	0	10	2883
ASV336	TAGCGTATATTAAAGTTGTTGCGGTTAAAAAGCTCGTAGTTGGATTTCTGTTGAAGACTGCCGGTCCGCTCTATGAGCGTGTATCTGGTTAGGCTTTGGCATCCTCTTGAAGAACGTTGCTGTGCTTGATTGCATGGCGCGGTATTCAAGACTTTTACTTTGAGGAAATTAGAGTGTTCACGGCAGGCAAGCGCCTTGAATATATTAGCATGGAATAATAATATAGGATCTTGGTTCTATTTTGTTGGTTTCTAGAACTAGGATAATGATTAATAGGGATAATTGGGGGCATTTGTATTAACGCGTCAGAGGTGGAATTCTTGGATTGCGTTACGACAAACTACTGCGAAAGCATTTGCCAAGGATGTTTTCATTG	Alveolata	Dinoflagellata	Syndiniales	Dino-Group-I	Dino-Group-I-Clade-5	Dino-Group-I-Clade-5_X	Dino-Group-I-Clade-5_X_sp.	Parassite	0	0	23	255	0	2532	5	14	0	0	8	13	0	0	2850
ASV230	TAGCGTATATTAAAGTTGTTGCAGTTAAAAAGCTCGTAGTTGGATTTCTGGTGGCGAGCCGCCGCCCCTTTGAGGGCGCGGAGGCTCTCCACCATCCTTCTGTTAACCCTCCTCGGTCTTCATTGGCCGGCTGGGAGCCCAGATATTTTACCTTGAGAAAATTAGAGTGTTTCAGGCAGGCTCGCGCCCGGATACATTAGCATGGAATAATGGAATAGGACTTTTGCCCTTTCTGTTGGTCTGAGGGGTCGAAGTAATGATTAATAGGGATAGTTGGGGGCATTAGTACTGAACTGTCAGAGGTGAAATTCTTGGATTTGTTCAAGACTAACTTATGCGAAAGCATTTGCCAAGGATGTTTTCATTA	Stramenopiles	Ochrophyta	Dictyochophyceae	Dictyochophyceae_X	Pedinellales	Pedinellales_X	Pedinellales_X_sp.	Autotroph	0	2	181	39	0	1721	717	164	0	1	9	0	0	1	2835
ASV178	TAGCGTATATTGAAGTTGTTGCGGTTAAAAAGCTCGTCGTTGGATTTCTGTTGAGGTCGAACAGTGCCGCCCTATGGGTGAGCAACTGGATCGGCTTCGGCATCTTCTTGGAGAGCGCATCTGCACTTAACTGTGTGGATCGTACTTCAAGTCAGTTACTTTGAGGAATTGTGAGTGTTTCAAGCAGGCTTACGCCGTTGAATCCGTTAGCATGGAATAATAGAATAGGACCTCGGTTCTATTTTGTTGGTTTTGAGAGCTGGGGCAGCGATTGATAGGGACGGATGGGGGCGTCCGAACTTTACTGTCAGAGGTGAAATTCTTAGATCGGTCAAAGGCGAACTACTGCGAACGCATTCGCCAAGAATGTTTTCTTTA	Stramenopiles	Ochrophyta	Bacillariophyta	Bacillariophyta_X	Polar-centric-Mediophyceae	Bacteriastrum	Bacteriastrum_jadranum	Autotroph	713	0	539	4	1073	1	16	0	0	0	17	26	406	0	2795
ASV484	GGGTGTATATTCATGTTGCTGCGGTTAAAATGTTCGTAGTCGAATATGTGGTTGGCCAAATCTGGTGTGAAAGCTAGAGATGTGATACCTGACCATGGGTGAGGAGAATTCTAGGGTTCCGTATTTTCCGTGGTGTCACTGTGAGTAAATTGTAGCGTTTAAGGCAAGTTTGTCTGGAATACCTTAGCATGGAATGGAATTTGCTGTCTCTATCTATGTCTTTTTGATAGATTGGGACTTGGATTAAAAGAAGCAGTTGGGGGCATTCGTATTTCAAAGTTAGAGGTAAAATTCTTAGATCTTTGTAGGACGTACATTTGCGAAAGCATCTGTCCAGGATGTTTTCATTG	Stramenopiles	Ochrophyta	Bacillariophyta	Bacillariophyta_X	Polar-centric-Mediophyceae	Chaetoceros	Chaetoceros_socialis_debilis	Autotroph	34	97	385	89	0	0	9	0	223	564	34	51	724	564	2774
ASV486	TAGCATATATTAAAGTTGTTGCAGTTAAAAAGCTCGTAGTTGGATTTCTGTGAGAGTATGATGTCCGAACGTGTTTCGAGCGCAGAAAACTCTTGCATCCTTCTGTTACCTCCACCGGGCATTTGCTTGCCAGTGGTTGGCTCAGAGAATTTACCTTGAGAAAATTAGAGTGTTTCAGGCAGGCTTAGTCGGAATACATTAGCATGGAATAATAGAATAGGACTCCGGTCTCGTTGTTGGTTTGAGGGACTGTAGTAATGATTAATAGGGATAGTTGGGGGCATTAGTATTCGGTTGTCAGAGGTGAAATTCTCAGATTTATTGAAGACTAACTTATGCGAAAGCATTTGCCAAGGATGTTTTCATTA	Alveolata	Ciliophora	Spirotrichea	Strombidiida	Strombidiidae_H	Strombidiidae_H_X	Strombidiidae_H_X_sp.	Mixotroph	78	1129	9	24	0	200	34	0	143	279	17	26	833	0	2772
ASV204	TAGCGTATATTAAAGTTGTTGCGGTTAAAAAGCTCGTAGTTGGATTTCTGCCGAGGACGACCGGTCCGCCCTCCGGGCGCGCATCTGGCTCGACCTGGGCATCTTCTTGGAGAACGTGGCTGCACTTGATTGTGTGGTGCGGTATCCAGGACTTTTACTTTGAGGAAATTAGAGTGTTTCAAGCAGGCACACGCCTTGAATACATTAGCATGGAATAATAAGATAGGACCTCGGTTCTATTTTGTTGGTTTCTAGAGCTGAGGTAATGATTAATAGGGATAGTTGGGGGCATTCGTATTTAACTGTCAGAGGTGAAATTCTTGGATTTGTTAAAGACGGACTACTGCGAAAGCATTTGCCAAGGATGTTTTCATTG	Alveolata	Dinoflagellata	Syndiniales	Dino-Group-I	Dino-Group-I-Clade-5	Dino-Group-I-Clade-5_X	Dino-Group-I-Clade-5_X_sp.	Parassite	4	0	846	866	0	1009	4	6	0	0	0	0	0	0	2735
ASV330	TAGCGTATATTAAAGTTGTTGCAGTTAAAAAGCTCGTAGTTGGATTTCTGGCAGGGAGTGAGGACCCGCACGCAGCGTGGCGCCTCCTCTCCCTACCATCCTTCTGTTAAACCGTCGGGTCTTCACCGACCAGGCGGCGGCTCAGATAATTTACCTTGAGAAAATTAGAGTGTTTCAGGCAGGCCGACGCCGGGATACATTAGCATGGAATAATGGAATAGGACTGTCGCCTCTTCTGTTGGTCTGAGGGGTGGCCGTAATGATTAATAGGGATAGTTGGGGGCATTAGTACTTAACTGTCAGAGGTGAAATTCTCGGATTTGTTAAAGACTAACTTATGCGAAAGCATTTGCCAAGGATGTTTTCATTA	Alveolata	Dinoflagellata	Syndiniales	Dino-Group-I	Dino-Group-I-Clade-5	Dino-Group-I-Clade-5_X	Dino-Group-I-Clade-5_X_sp.	Parassite	2	0	127	197	32	2268	13	66	0	10	0	0	1	10	2726
ASV197	TAGCGTATATTTAAGTTGTTGCAGTTAAAAAGCTCGTAGTCGGATTTTGGCTGAGAACGAACGGTCCGCCGTTAGGTGTGCACTGTTTGGTCTCAGCTTCCTGGTGAGGAGGTGTGCTTCACGGCCACTTAGTCACCGTGGTTACTTTGAAAAAATTAGAGTGTTCAAAGCGGGCTTACGCTTGAATATATTAGCATGGAATAACACCATAGGACTCCTGTCCTATTTCGTTGGTCTCGGGACGGGAGTAATGATTAAGAGGAACAGTTGGGGGCATTCGTATTTCATTGTCAGAGGTGAAATTCTTGGATTTATGAAAGACGAACTTCTGCGAAAGCATTTGCCAAGGATGTTTTCATTG	Alveolata	Ciliophora	CONThreeP	CONThreeP_X	CONThreeP_XX	Askenasia	Askenasia_sp.	Heterotroph	21	0	27	40	2105	447	35	0	0	0	33	12	0	0	2720
ASV214	TAGCGTATATTAAAGTTGTTGCGGTTAAAAAGCTCGTAGTTGGATTTCTGCCGAGGACGACCGGTCTGCCCATTGGGTACGTATCTGGCTCGGCCTGGGCATCTTCTTGGAGAACGTATCTGCACTTGACTGTGTGGTGCGGTATCCAGGACTTTTACTTTGAGGAAATTAGAGTGTTTCAAGCAGGCACACGCCTTGAATACATTAGCATGGAATAATAAGATAGGACCTCGGTTCTATTTTGTTGGTTTCTAGAGCTGAGGTAATGATTAATAGGGATAGTTGGGGGCATTCGTATTTAACTGTCAGAGGTGAAATTCTTGGATTTGTTAAAGACGGACTACTGCGAAAGCATTTGCCAAGGATGTTTTCATTG	Alveolata	Dinoflagellata	Syndiniales	Dino-Group-II	Dino-Group-II-Clade-6	Dino-Group-II-Clade-6_X	Dino-Group-II-Clade-6_X_sp.	Parassite	98	137	81	26	1879	132	1	0	13	104	56	84	0	104	2715
ASV194	TAGCGTATATTAAAGTTGTTGCGGTTAAAAAGCTCGTAGTTGGATTTCTGCTGAGGACGACCGGTCCGCCCTCTGGGTGAGTATCTGGTTCGGCCTTGGCATCTTCTTGGAGAACGTAACTGCACTTGACTGTGTGGTGCGAAATTCAAGACTTTTACTTTGAGGAAATTAGAATGTTTCAAGCAGGCGCATGCCTTGTATACATTAGCATGGAATAATAAGATAGGACCTTGGTTCTATTTTGTTGGTTTCTAGAGCTGAGGTAATGATTAATAGGGATAGTTGGGGGCATTCGTATTTAACTGTCAGAGGTGAAATTCTTGGATTTGTTAAAGACGGACTACTGCGAAAGCATTTGCCAAGGATGTTTTCATTG	Alveolata	Ciliophora	Spirotrichea	Choreotrichida	Strombidinopsidae	Parastrombidinopsis	Parastrombidinopsis_sp.	Heterotroph	2383	206	0	0	0	0	0	0	5	116	0	0	0	0	2710
ASV299	TAGCGTATATTAAAGTTGTTGCGGTTAAAAAGCTCGTAGTTGGATTTCTGCTGAGGACGACCGGTCCGCCCTCTGGGTGAGTATCTGGCTCGGCCTGGGCATCCTCCTGGGGAACGTAGCTGCACTTGACTGTGTGGTGCGGTATCCAAGACTTTTACTTTGAGGAAATTAGAGTGTTCCAAGCAGGCTCATGCCTTGAATATATTAGCATGGAATAATAAGATGGGACCTGGGTTCTATTTTGTTGGTTTCTAGAGCTGAGGTAATGATTGATAGGGATAGTTGGGGGCATTCGTATTTAATTGTCAGAGGTGAAATTCTTGGATTTGTTAAAGACGGACCACTGCGAAAGCATTTGCCAAGGATGTTTTCATTG	Alveolata	Dinoflagellata	Dinophyceae	Gymnodiniales	Gymnodiniaceae	Gymnodinium	Gymnodinium_sp.	Heterotroph	74	13	69	636	167	1283	69	223	0	85	0	1	0	85	2705
ASV190	TAGCGTATATTAAAGTTGTTGCGGTTAAAAAGCTCGTAGTTGGAGTTCTGCCAGGTGACGCTCGTCCGCCCAAGTGGTGTGTACAGGGCGTGCATCTGGCCCTTTCAAGGGGAACGTGTCTGCACTTTATTGTGTGGTGCGAGATCCTTGACTTTTACTTTGAGGAAATCAGAGTGTTCCAAGCAGGCTCTCGTCGTGTATAGCTCAGCATGGAATAATAGCATTGGACTTCGTTTCTAAGCTGTTGGTTGCAAGAAGCGAGGTAATGATGAAGAGGGATAGTTGGGGGCATTCGTATTTAACTGTCAGAGGTGAAATTCTTGGATTTGTTAAAGACGGACTACTGCGAAAGCATCTGCCATGGATGTTTTCATTG	Archaeplastida	Chlorophyta	Mamiellophyceae	Mamiellales	Mamiellaceae	Micromonas	Micromonas_bravo_B1	Autotroph	466	1072	992	60	0	0	0	1	0	0	44	67	0	0	2702
ASV454	TAGCGTATATTAAAGTTGTTGCAGTTAGAACGCTCGTAGTCGGATTTCGGGGCGGGCCGACCGGTCTGCCGATGGGTACGCACTGGTCGGCGCGTCCTTCCTTCCGGAGACCGTGCCTACTCTTAACTGAGCGGGGGCGGGAGACGGAACGTTTACTTTGAAAAAATCAGAGTGTTTCAAGCAGGCAGCTCGCTCTTGCATGGATTAGCATGGGATAATGAAATAGGACTTTGGTGCTATTTTGTTGGTTTCGAACACCGAAGTAATGATGAGAAGGGACAGTCAGGGGCACTCGTATTCCACCGAGAGAGGTGAAATTCTCAGACCAGTGGAAGACGAACCACTGCGAAAGCATTTGCCAGGGATGTTTTCACTG	Alveolata	Dinoflagellata	Dinophyceae	Gymnodiniales	Ceratoperidiniaceae	Ceratoperidinium	Ceratoperidinium_falcatum	Mixotroph	0	90	69	0	538	218	28	25	7	108	596	895	0	108	2682
ASV192	TAGCGTATATTAAAGTTGTTGCGGTTAAAAAGCTCGTAGTTGGATTTCTGCCGAGGACGACCGGTCCGCCCTCTGGGTGAGCATCTGGCTCGGCTTGGGCATCTTCTTGGAGAACGTAGCTGCACTTGACTGTGTGGTGCGGTATCCAGGACTTTTACTTTGAGGAAATTAGAGTGTTTCAAGCAGGCACACGCCTTGAATACGTTAGCATGGAATAATAAGATAGGACCCCAGTTCTATTTTGTTGGTTTCTAGAGCTGAGGTAATGATTAATAGGGATAGTTGGGGGCATTCGTATTTAACTGTCAGAGGTGAAATTCTTGGATTTGTTAAAGACGGACTACTGCGAAAGCATTTGCCAAGGATGTTTTCTTTG	Hacrobia	Haptophyta	Prymnesiophyceae	Prymnesiales	Prymnesiaceae	Prymnesiaceae_X	Prymnesiaceae_X_sp.	Mixotroph	34	1	108	23	1951	357	133	2	1	3	15	0	43	3	2674
ASV266	TAGCGTATACTAAAGTTGTTGCAGTTAAAAAGCTCGTAGTTGGATTTCTGGTCGAAGCAGCCGCTCTGTTACTAGTTAGCACGCAGCGTGCGCTTCGTCCATTTTTGTAAAGACTATGTCTGTCATTAAGTTGGTGGGCATAGGACTTGCATCATTTACTGTGAGCAAAATAGAGTGTTCAAAGCAGGCTTAGGCCATGAATATCTTAGCATGGAATAATAAGATAAGACCTTGGTCTATTTTGTTGGTTAGCATTCCGAGGTAATGATTAATAGGGATAGTTGGGGGTATTCGTATTCAATTGTCAGAGGTGAAATTCTTGGATTTATTGAAGACGAACTACTGCGAAAGCATTTACCAAGGATGTTTTCATTA	Alveolata	Dinoflagellata	Dinophyceae	Prorocentrales	Prorocentraceae	Prorocentrum	Prorocentrum_sp.	Mixotroph	12	3	40	44	11	1801	625	127	0	0	0	0	0	0	2663
ASV270	TAGCGTATATTAAAGTTGTTGCAGTTAAAAAGCTCGTAGTCGGATGTCGGGCTCGGGCAGGATGTCGGCTTCGGTCGGACGTCCAGCTCGGGTCTTTCTGCCTGAGGAACCGGCGGCATTAATTTGTCGTTTGGGGACGCAGGCCGTTTACTTTGAAAAAATTAGAGTGTTCAAAGCAGGCCTAGGCTTGAATACATTAGCATGGAATAATGGAATAGGACTTTGGTGCTATTTTGTTGGTTTATGGGACTGAAGTAATGATTAACAGGGACAGTTGGGGCCGTTTATATTTCGTTGTCAGAGGTGAAATTCTTGGATTTACGAAAGATAAACTTCTGCGAAAGCATTCGGCAAGGATGTTTTCATTG	Alveolata	Dinoflagellata	Syndiniales	Dino-Group-I	Dino-Group-I-Clade-1	Dino-Group-I-Clade-1_X	Dino-Group-I-Clade-1_X_sp.	Parassite	25	57	127	21	872	9	397	84	21	74	334	387	175	74	2657
ASV182	TAGCGTATATTAAAGTTGTTGCGGTTAAAAAGCTCGTAGTTGGATTTCTGTTGAGGACGGCCGGTCCGCACTATGTGCGTGTATCTGGTTCGGCCTTGGCATCCTCTTGAGGAACGTATCTGCGCTTGATTGCGTGGAGCGGTATTCAAGACTTTTACTTTGAGGAAATTAGAGTGTTCACGGCAGGCAAGCGCCTTGAATACGTTAGCATGGAATGATAATATAGGATCTTGGTTCTATTTTGTTGGTTTCTAGGGCTAAGGTAATGATTAATAGGGATAATTGGGGGCATTTGTATTAACGCGTCAGAGGTGGAATTCTTGGATTGCGTTACGACAAACTACTGCGAAAGCATTTGCCAAGGATGTTTTCATTG	Alveolata	Dinoflagellata	Syndiniales	Dino-Group-II	Dino-Group-II-Clade-3	Dino-Group-II-Clade-3_X	Dino-Group-II-Clade-3_X_sp.	Parassite	574	192	831	700	56	286	0	0	0	1	3	5	1	1	2650
ASV175	TAGCGTATATTAAAGTTGTTGCAGTTAAAAAGCTCGTAGTTGGATCTCGGGTCCAGGCTTCCGGTCCGCCTCGCGGCTGTGACTGGTTGTCCTGACCTCCCAGCCGGTTTCGCCCAGGTCCTCTTAACTGAGTGTCTGGGTGTGCCGGAATTTTTACTTTGAAAAAATTAGAGTGTTCAAAGCAGGCAATTCCGCCTGAATAATGGTGCATGGAATAATGGAATAGGACCTCGGTTCTATTTTGTTGGTTTTCGGAACTCGAGGTAATGATTAAGAGGGACAGGCGGGGGCATTCGTATTACGGTGTTAGAGGTGAAATTCTTGGATCGCCGTAAGACGAACTACTGCGAAAGCATTTGCCAAGTATGTTTTCATTA	Archaeplastida	Chlorophyta	Pyramimonadales	Pyramimonadales_X	Pyramimonadales_XX	Halosphaera	Halosphaera_sp.	Autotroph	0	0	123	0	2423	36	64	0	0	0	0	0	0	0	2646
ASV216	TAGCGTATATTAAAGTTGTTGCAGTTAAAAAGCTCGTAGTTGGATTTCTGCGAGGGTGCCAATGTCCGCCGACGCGCGTGCGCAGCGGCGCCCTCGCATCCTTCTGTTACCACCTCTCGGCATTCACTTGCCGGTGGTCGGCTCAGAGAATTTACCTTGAGAAAATTAGAGTGTTTCAGGCAGGCTAGGCCGGAATACATTAGCATGGAATAATGGAATAGGACTACGGTCTCGTTGTTGGTTTGAGGGACTGCAGTAATGATTAATAGGGATAGTTGGGGGCATTAGTATTTAATTGTCAGAGGTGAAATTCTCGGATTTGTTAAAGACTAACTTATGCGAAAGCATTTGCCAAGGATGTTTTCATTA	Stramenopiles	Pseudofungi	MAST-1	MAST-1D	MAST-1D_X	MAST-1D_XX	MAST-1D_XX_sp.	Autotroph	5	9	178	735	7	742	784	114	2	9	17	26	0	9	2637
ASV310	TAGCGTATATTAAAGTTGTTGCGGTTAAAAAGCTCGTAGTTGGATTTCTGCCGAGGACGACCGGTCCGCCCTCTGGGTGAGCATCTGGCTCGGCCTGGGCATCTTCTTGGAGAACGTAACTGCACTTGGCTGTGTGGTGCGGTATTCAGGACTTTTACTTTGAGGAAATTAGAGTGTTTCAAGCAGGCACACGCCTTGAATACATTAGCATGGAATAATAAGATAGGACCTCGGTTCTATTTTGTTGGTTTCTAGATCTGAGGTAATGATTAATAGGGATAGTTGGGGGCATTCGTATTTAACTGTCAGAGGTGAAATTCTTGGATTTGTTAAAGACGGACTACTGCGAAAGCATTTGCCAAGGATGTTTTCATTG	Alveolata	Dinoflagellata	Syndiniales	Dino-Group-II	Dino-Group-II-Clade-22	Dino-Group-II-Clade-22_X	Dino-Group-II-Clade-22_X_sp.	Parassite	0	5	264	311	0	1855	0	167	0	1	0	0	0	1	2604
ASV174	TAGCGTATATTAAAGTTGTTGCAGTTAAAACGCTCGTAGTCGGATTTCGGGGCGGGCCGACCGGTCTGCCGATGGGTATGCACTGGCCGGCGCGTCCTTCCACCCGGAGACCGCGCCTACTCTTAACTGAGCGGGCGCGGGAGACGGGTCTTTTACTTTGAAAAAATCAGAGTGTTTCAAGCAGGCAGTCGCTCTTGCATGGATTAGCATGGGATAATGAAATAGGACTCTGGTGCTATTTTGTTGGTTTCGAACACCGGAGTAATGATTAACAGGGACAGTCAGGGGCACTCGTATTCCGCCGAGAGAGGTGAAATTCTCAGACCAGCGGAAGACGAACCACTGCGAAAGCATTTGCCAGGGATGTTTTCACTG	NA	NA	NA	NA	NA	NA	NA	NA	59	5	115	0	65	527	1691	109	1	0	4	0	0	0	2576
ASV226	TAGCGTATATTAATGTTGTTGCAGTTAAAAAGCTCGTAGTTGGATTTTGGTGTTTGACAAACGGTCGGCCTTACGGTTGGTACTGTTTGTTGGCACTTCTTTTCTGGGGAACTCACTGTTCTTAATTGAAGGGTGTTGTAACGCAGATCGTTTACTTTGAAAAAATTAGAGTGTTCAAAGCAGGCCGTCGCATTGAATACATTAGCATGGAATAATGGAATAGGACTTTGGTCTTATTTTGTTGGTTTCTAAGGCCGAGGTAATGATTAATAGGGATAGTTGGGGGCGTTTATATTCCGTTGTCAGAGGTGAAATTCTTGGATTTACGGAAGATAAACTACTGCGAAAGCATTCGCCAAGGATGTTTTCATTA	Alveolata	Dinoflagellata	Syndiniales	Dino-Group-II	Dino-Group-II-Clade-7	Dino-Group-II-Clade-7_X	Dino-Group-II-Clade-7_X_sp.	Parassite	18	29	530	667	13	464	161	527	4	5	69	83	0	5	2575
ASV280	TAGCGTATATTAAAGTTGTTGCGGTTAAAAAGCTCGTAGTTGGATTTCTGCCGAGGGCGACCGGTCCGCCCTCTGGGTGAGTATCTGGCTCGGCCTGGGCATCTTCTTGGAGAGTGTATCTGCACTTGACTGTGTGGTGCAGTATCCAGGACTTTTACTTTGAGGAAATTAGAGTGTTTCAAGCAGGCACACGCCTTGAATACATTAGCATGGAATAATAAGATAGGACCTTGGTTCTATTTTGTTGGTTTCTAGGGCTGAGGTAATGATTAATAGGGATAGTTGGGGGCATTCGTATTTAACTGTCAGAGGTGAAATTCTTGGATTTGTTAAAGACGGACGACTGCGAAAGCATTTGCCAAGGATGTTTTCATTG	Alveolata	Ciliophora	Spirotrichea	Tintinnida	TIN_03	TIN_03_X	TIN_03_X_sp.	Heterotroph	191	344	136	141	414	819	210	0	59	41	38	0	172	0	2565
ASV901	TAGCGTATACTAAAGTTGTTGCAGTTAAAAAGCTCGTAGTTGGATTTCTGCGCGGGCGGGGCGTCCGCCGTCCTAAGGGCGGGTTGGGCAGCAACGCCCGCGCATCCTGCCACGATCCACGCTACCATTCATTTGGTGGCGTCTGGGGACTGGCTCGTTTACTTTGAGAAAAATAGAGTGTTCAAAGCAGGCAACTCGCCTTGAATAATGTAGCATGGAATAATGATAAAGGACTTTGGTTCTATTTTGTTGGTGTTCGGGACCGAAGTAATGATTGATAGGGACAGTTGGGGGCGTCTGTATTCTGAAGCGAGAGGTGAAATTCTTAGACCTTCGGAAGACAAACAGCTGCGAAAGCGTTCGCCAAGGATGTTCCCTTTG	Alveolata	Dinoflagellata	Syndiniales	Dino-Group-II	Dino-Group-II-Clade-10-and-11	Dino-Group-II-Clade-10-and-11_X	Dino-Group-II-Clade-10-and-11_X_sp.	Parassite	1	0	3	0	0	4	0	130	0	0	982	1443	0	0	2563
ASV200	TAGCGTATATTAAAGTTGTTGCAGTTAAAAAGCTCGTAGTTGAACTTCTGGCTATTCTTCCAGCTGGCTTCGGTCGCTGTAAGAGTGGTCATCCGCTTGGGAACTACGTTCGAACTTCACTGTTCGGCGTAAGGAACAGGCATTTTACTTAGAAAAAATTAGAGTGTTCAAGGCAGGCTATCGCCCTGAATACACAAGCTTGGAATAATGAAATAGGACTATTTCCATTTTATTGGTTATTGGAATTAGTAATGATTAATAGGGACAGTTGGGGACATTAGTATTTAATTGTCAGAGGTGAAATTCTTGGATTTATTAAAGACTAACTTATGCGAAAGCATTTGTCAAGGATGTTTTCATTA	NA	NA	NA	NA	NA	NA	NA	NA	0	200	0	0	1846	5	375	0	136	0	0	0	0	0	2562
ASV378	TAGCGTATATTAAAGTTGTTGCGGTTAAAAAGCTCGTAGTTGGATTTCTGTTGAGGACGACCGGTCCGCCCTCTGGGTGAGTATCTGGCTCGGCCTTGGCATCTTCTTGGAGCACGTAGCTGCACTTGACTGTGTGGTGCGGTATCCTGGACTTTTACTTTGAGGAAATTAGAGTGTTTCAAGCAGGCATATGCCTTGAATACATTAGCATGGAATAATAAGATAGGGCCTTGGTTCTATTTTGTTGGCTTCTAGAGCCGAGGTAATGATTAATAGGGATAGTTGGGGGCATTTGAATTTAACTGTCAGAGGTGAAATTCTTGGATTTGTTAAAGACGGACTACTGCGAAAGCATTTGCCAAGGATGTTTTCATTG	Alveolata	Dinoflagellata	Syndiniales	Dino-Group-II	Dino-Group-II-Clade-10-and-11	Dino-Group-II-Clade-10-and-11_X	Dino-Group-II-Clade-10-and-11_X_sp.	Parassite	15	88	13	194	0	1734	5	278	7	32	58	87	0	32	2543
ASV438	TAGCGTATATTAAAGTTGTTGCGGTTAAAAAGCTCGTAGTTGGATTTCTGCTGAGGACGACCGGTCCGCCCTCTGGGTGAGTATCTGGCTCGGCCTGGGCATCTTCTTGGAGAACGTAGCTGCACTTGACTGTGTGGTGCGGTATCCAGGACTTTTACTTTGAGGAAATTAGAGTGTTTCAAGCAGGCACACGCCTTGAATACATTAGCATGGAATAATAAGATAGGACCTTGGTTCTATTTTGTTGGTTTCTAGAGCTGAGGTAATGATTAATAGGGATAGTTGGGGGCATTCGTATTTAACTGTCAGAGGTGAAATTCTTGGATTTGTTAAAGACGGACTACTGCGAAAGCATTTGCCAAGGATGTTTTCATTG	Alveolata	Dinoflagellata	Dinophyceae	Gymnodiniales	Warnowiaceae	Warnowia	Warnowia_sp.	Heterotroph	0	0	1	487	6	310	0	0	360	0	1373	0	0	0	2537
ASV202	TAGCGTATATTAAAGTTGTTGCGGTTAAAAAGCTCGTAGTTGGATTTCTGCCGAGGACGACCGGTCCGCCCTCTGGGTGAGTATCTGGCTCGGCCTGGGCATCTTCTTGGAGAACGTAGCTGCACTTGACTGTGTGGTGCGGTATCCAGGACATTTACTTTGAGGAAATTAGAGTGTTTCAAGCAGGCATACGCCTTGAATACATTAGCATGGAATAATAAGATAGGACCTCGGTTCTATTTTGTTGGTTTCTAGAGCTGAGGTAATGATTAATAGGGATAGTTGGGGGCATTCGTATTTAACTGTCAGAGGTGAAATTCTTGGATTTGTTAAAGACGGACTACTGCGAAAGCATTTGCCAAGGATGTTTTCATTG	Stramenopiles	Ochrophyta	Bacillariophyta	Bacillariophyta_X	Polar-centric-Mediophyceae	Chaetoceros	Chaetoceros_tortissimus	Autotroph	0	0	182	0	2137	0	0	0	9	0	81	121	0	0	2530
ASV265	TAGCGTATATTAAAATTGTTGCGGTTAAAACGCTCGTAGTTGAATATTTGTCGAAGAATACTGGTCCACCCAAGTGGTGCGTACTCGGTGTACCTTCGTCACCTTTACCGGGGAGAGCATTTCCACTTCGTTGTGGGTGTGCAAGATCCGGAACTTTTACTTTGAGGAAATAAGAGTGTTTCAAGCAGGCATTGCCATGAATACGTTAGCATGGAATAATAGCATAGGACCCGGTGTCGTATCTGTTGGTTCACGGCGCTGGGTAATAACAAGAGGGATAGTTGGGGGCATTCGTACTGCAAAGTCAGAGGTGAAATTCTTGGATTTTTGCAAGACGGACTAGTGCGAAAGCATTTGCCAAGGATGTTTTTATTA	Alveolata	Dinoflagellata	Syndiniales	Dino-Group-I	Dino-Group-I-Clade-1	Dino-Group-I-Clade-1_X	Dino-Group-I-Clade-1_X_sp.	Parassite	55	79	292	421	76	528	500	5	20	125	83	106	95	125	2510
ASV277	TAGCGTATATTAAAGTTGTTGCGGTTAAAAAGCTCGTAGTTGGATTTCTGTTGAGGACGGCCGGTCCGCACTATGTGCGTGTATCTGGTTCGGCCTTGGCATCCTCTTGAGGAACGTATCTACGCTTGATTGCGTGGAGCGGTATTCAAGACTTTTACTTTGAGGAAATTAGAGTGTTCACGGCAGGCAAGCGCCTTGAATACATTAGCATGGAATAATAATATAGGATCTTGGTTCTATTTTGTTGGTTTCTAGAGCTAAGGTAATGATTAATAGGGATAATTGGGGGCATTTGTATTAACGCGTCAGAGGTGGAATTCTTGGATTGCGTTACGACAAACTACTGCGAAAGCATTTGCCAAGGATGTTTTCATTG	Stramenopiles	Ochrophyta	Chrysophyceae	Chrysophyceae_X	Chrysophyceae_Clade-G	Chrysophyceae_Clade-G_X	Chrysophyceae_Clade-G_X_sp.	Autotroph	1	0	341	1027	0	1077	0	2	0	0	22	33	0	0	2503
ASV147	TAGCGTATATTAAAGTTGTTGCGGTTAAAAAGCTCGTAGTTGGATTTCTGCCGAGGACGACCGGTCTGCCCTCTGGGTACGTATCTGGCTCGGCCTGGGCATCTTCTTGGAGAACGTATCTGCACTTGACTGTGTGGTGCGGTATCCAGGACTTTTACTTTGAGGAAATTAGAGTGTTTCAAGCAGGCACACGCCTTGAATACATTAGCATGGAATAATAAGATAGGACCTCGGTTCTATTTTGTTGGTTTCTAGAGCTGAGGTAATGATTAATAGGGATAGTTGGGGGCATTCGTATTTAACTGTCAGAGGTGAAATTCTTGGATTTGTTAAAGACGGACTACTGCGAAAGCATTTGCCAAGGATGTTTTCATTG	Alveolata	Dinoflagellata	Dinophyceae	Gymnodiniales	Gymnodiniaceae	Gyrodinium	Gyrodinium_helveticum	Heterotroph	0	0	784	306	303	0	1108	0	0	0	0	0	0	0	2501
ASV245	TAGCGTATATTAAAGTTGTTGCAGTTAAAAAGCTCGTAGTTGGATTTCTGGCAGAGTGTCCTCCGTCCAGCAGTTCGTTTGGTTCGGAGCGCTCTACCATCCTTCTGTTAACCTTTCCGGGATTTACTTTTCGGGCTGGGGCTCAGATATTTTACCTTGAGAAAATTAGAGTGTTTCAGGCAGGCTATTCGCCGGAATACATTAGCATGGAATAATGGAAAAGGACTGCAACCTCTTCTGTTGGTCTGGGAGGCTGAAGTAATGATTAATAGGGATAGTTGGGGGCATTAGTACTTTCCAGTCAGAGGTGAAATTCTCCAATTTGGTAAAGACTAACTTATGCGAAAGCATTTGCCAAGGATGTTTTCATTA	Alveolata	Dinoflagellata	Syndiniales	Dino-Group-III	Dino-Group-III_X	Dino-Group-III_XX	Dino-Group-III_XX_sp.	Parassite	474	49	270	487	391	516	16	136	6	31	36	55	0	31	2498
ASV199	TAGCGTATATTAAAGTTGTTGCAGTTAAAAAGCTCGTAGTTGGATTTCTGGCGTAAGTGATTAGTTCGACCTTAGGTGGATACCGATCATCTTACTCCATCCTTGGGTCTAGCCTTGCTGGTATTAAGTTACCGGCTTGTGCGATGCCCATCGTTTACTGTGAACAAAATAGAGTGCTCTAAGCAGGCTTATGCCGTTGAATATATTAGCATGGAATAATAAGATAGGACTTTGGTGCTATTTTGTTGGTTTGCGCATCAATGTAATGATAAAAAGGGACAGTTGTGGGTATTTGTATTTTGGTGTAAGAGGTGAAATTCTTAGATTACCAAAAGACAAACGACTGCGAAAGCATTTACCAAGGATGTTTTCATTA	Alveolata	Dinoflagellata	Dinophyceae	Peridiniales	NA	NA	NA	Mixotroph	1566	75	385	264	0	5	0	82	6	53	0	0	0	53	2489
ASV145	TAGCGTATATTAAAGTTGTTGCGGTTAAAAAGCTCGTAGTTGGATTTCTGTCGGTGAGTGGCGCTCCGCCCATGTGGTTGGCAGTCGTCATGCCCCCGGCATCTTCCTGGGGACTGTATCTGCACTTCACTGTGTGGTGCATAAACCAGGACTTTTACTTTGAGGAAATGAGAGTGTTTCAAGCAGGCATGCGCCGTGAATACGTTAGCATGGAATAATAGCATCGGACCTCGCTCCATAGCTGTTGGTTTCTTGGGTCGAGGTAAAGATGAATAGGGATTGTTGGGGGCATTCGTATTTAACTGTCAGAGGTGAAATTCTTGGATTTGTTGAAGACGGACTACTGCGAAAGCATCTGCCAAAGATGTTCTCATTG	Hacrobia	Haptophyta	Prymnesiophyceae	Prymnesiales	Prymnesiaceae	Haptolina	Haptolina_sp.	Mixotroph	70	1	1605	0	295	239	135	0	3	15	110	0	0	15	2488
ASV177	TAGCGTATATTAAAGTTGTTGCAGTTAAAAAGCTCGTAGTTGGATTTCGGGACGGGCCAGTTGGTCCGCCGCAAGGTGTGTTACTGACTGGTTTGTTCTTCTTCGCAAAGACTGCGTGTGCCCTTCACTGAGTGTGCGTAGGATTTACGACGTTTACTTTGAAAAAATTAGAGTGTTCAAAGCAGGCTATCGCTTGAATACATGAGCATGGAATAATGGAATAGGACTTTGGTCCTATTTTGTTGGTTTCTAGGACCGAAGTAATGATTAAGAGGGACAATTGGGGGCATCCGTATTTCGTTGTCAGAGGTGAAATTCTTGGATTTACGAAAGACGAACAACTGCGAAAGCATTTGCCAAGAGTGTTTTCATTA	Stramenopiles	Pseudofungi	MAST-1	MAST-1D	MAST-1D_X	MAST-1D_XX	MAST-1D_XX_sp.	Autotroph	3	2	67	47	221	438	1670	34	0	0	0	0	0	0	2482
ASV159	TAGCGTATATTAAAGTTGTTGCGGTTAAAAAGCTCGTAGTTGGAGTTCTGCCAGGTGACGCTCGTCCGCCCAAGTGGTGTGTACAGGGCGTGCATCTGGCCCTTTCAAGGGGAACGTGTCTGCACTTCATTGTGTGGTGCGAGATCCTTGACTTTTACTTTGAGGAAATAAGAGTGTTCCAAGCAGGCTCTCGTCGTGCATAGCTCAGCATGGAATAATAGCATTGGACTTCGTTTCTACGCTGTTGGTTGCAAGAAGCGAGGTAATGATGAAGAGGGATAGTTGGGGGCATTCGTATTTAACTGTCAGAGGTGAAATTCTTGGATTTGTTAAAGACGGACTACTGCGAAAGCATCTGCCATGGATGTTTTCATTG	Alveolata	Dinoflagellata	Syndiniales	Dino-Group-III	Dino-Group-III_X	Dino-Group-III_XX	Dino-Group-III_XX_sp.	Parassite	2	0	35	1	150	116	2140	0	0	0	14	0	0	0	2458
ASV241	TAGCGTATATTAAAGTTGTTGCGGTTAAAAAGCTCGTAGTTGGATTTCTGCTGGGAACGACCGGTCCGCCCTCTGGGTGTTGTATCTGGTACGGTCCGGGCATCTTCTTGAGGAACGTTGCTGCACTTGAGTGTGTGGTGCGGAACTCAAGACTTTCACTTTGAGGAAATTAGAGTGTTTCACGCAGGCTTTTGCCTTGAATACGCTAGCATGGAATGATAAGATAGGACCTCGTCCCTACCTTGTTGGTTTGTAGAGATGAGGTAATGATTAATAGGGATAGTCGGGGGCATTCGTACTTAACTGTCAGAGGTGAAATTCTTGGATTTGTTAAAGACGGACTACTGCGAAAGCATTTGCCAAGGATGTTTTCATTG	Alveolata	Dinoflagellata	Syndiniales	Dino-Group-V	Dino-Group-V_X	Dino-Group-V_XX	Dino-Group-V_XX_sp.	Parassite	0	0	579	899	44	770	8	133	0	1	3	5	0	1	2443
ASV171	TAGCGTATATTAAAGTTGTTGCAGTTAAAAAGCTCGTAGTTGGATCTCAGGCGCAGGCGGGCGGTCCGGCTCGCAGCCGGTTCACTGCTCGTTCCCTGCCCTAACCCCTGTCGGCTCTCTCCTGCGGGTGCTCTTCACTGAGCGTCCCAGGTGGCCGACGCGTTTACTTTGAAAAAATTAGAGTGTTCAAAGCAGGCCAACAAGCCTGAATAATGGTGCATGGAATAATAGAATAGGACCTCGGCCCTATTTTGTTGGTTTCCGGGACGGAGGTAATGATTAACAGGGACAAACGGGGGCATTCGTATTGCGGCGTTAGAGGTGAAATTCTTGGATCGCCGCAAGACGAGCTACTGCGAAAGCATTTGTCAAGAATGTTTTCATT	Alveolata	Dinoflagellata	Syndiniales	Dino-Group-II	Dino-Group-II-Clade-10-and-11	Dino-Group-II-Clade-10-and-11_X	Dino-Group-II-Clade-10-and-11_X_sp.	Parassite	0	0	750	29	1562	44	40	0	0	0	17	0	0	0	2442
ASV996	TAGCGTATATTAAAGTTGTTGCGGTTAAAACGCTCGTAGTTGTACTTCTGTTGAGAATAACCCGTCTGCCTTCTGGGTATGTATGTGGTCTATTCTTGGCATACTCTTGGGATCTTGTCTGCACTTGACTGTGTGGGTAATACTCCAGGACTTTTACTTTGAGGAAATTAGAGTGTTTCACGCAGGCTATGCTTGAATACATTAGCATGGAATAATGATAAAGAACCTATGTGCAACTTGTTGGTTTGTGCGTGTGGGTGTTGTTCAATAGGAACAGTTGGGGGCATTTGTATTTAACTGTCAGAGGTGAAATTCTTAGATTTGTTAAAGACAAACTTATGCGAAAGCATTTGCCAAGGATGTTTTCATTG	Stramenopiles	Ochrophyta	Pelagophyceae	Sarcinochrysidales	Sarcinochrysidaceae	Sarcinochrysidaceae_X	Sarcinochrysidaceae_X_sp.	Autotroph	0	0	0	0	43	4	0	0	0	0	970	1419	0	0	2436
ASV442	TAGCGTATATTTAAGTTGTTGCAGTTAAAAAGCTCGTAGTTGGATTTCGGATTAGTGCGACCGGTCCGCCGTTTCGGTGTGCACTGGTTGCGTTAGTCTTGCTGTCGGGGACGCGCTTCTGGCCTTAACTGGCTGGGACGTGGAGTCGGCGAAGTTACTTTGAAAAAATTAGAGTGTTCAAAGCAGGCCTACGCTCTGAATACATTAGCATGGAATAACGCGATAGGACTCTGGTCTTATTGTGTTGGTCTTCGAGACCGGAGTAATGATTAAGAGGGACAGTTGGGGGCATTCGTATTTCATTGTCAGAGGTGAAATTCTTGGATTTATGAAAGACGAACTTCTGCGAAAGCATTTGCCAAGGATGTTTTCATTA	Alveolata	Ciliophora	Spirotrichea	Choreotrichida	Leegaardiellidae_B	Leegaardiella	Leegaardiella_sp.	Heterotroph	0	0	0	0	15	2132	0	0	0	0	109	164	0	0	2420
ASV693	TAGCGTATATTAAAGTTGTTGCGGTTAAAAAGCTCGTAGTTGGATTTCTGCTGAGGACAACCGGTCCGCCCTCTGGGTGAGCATCTGGTTTGGCTTTGGCATCTTTCTGGATAGCGCAATGCACTTAACTGTGTGGTGCTAAGTCCAGGACTTTTACTTTGAGGAAATTAGAGTGTTTCAAGCAGGCACACGCCTTGAATACATTAGCATGGAATAATAAGACAGGATCTCGGTTCTATTTTGTTGGTTTCTAGAGCTGAGATAATGATTAATAGGGATAATCGGGGGCACTCGTATTTAACTGTCAGAGGTGAAATTCTTGGATTTGTTAAAGACGGACGACTGCGAAAGCATTTGCCAAGGATGTTTTCATTG	Alveolata	Ciliophora	Spirotrichea	Strombidiida	Strombidiidae_H	Strombidiidae_H_X	Strombidiidae_H_X_sp.	Mixotroph	0	269	0	348	0	23	19	0	82	90	0	0	1478	91	2400
ASV234	TAGCGTATATTAAAGTTGTTGCGGTTAAAAAGCTCGTAGTTGGATTTCTGCATGGAAGGAGCGGTCCACCCATTGGGCGAGTTACTGCTACCTTTGGTGCATCTTTCTGAGGACGTGTTCTTCACTTAATTGTGAGGGCGCAGGACTCAGAACATTTACTTTGAGGAAATGAGAGTGTTTCAAGCAGGCAAATGCCTTGAATACGTTAGCATGGAATAATAGCATCGGACCATCGTCCAGCTGTTGGTGTCTGGGCGAAGGTAAAGGTGAATAGGGATTGTTGGGGGCATTCGTATTTAACTGTCAGAGGTGAAATTCTTGGATTTGTTGAAGACGGACCACTGCGAAAGCATCTGCCAAAGATGTTCTCATTG	Alveolata	Dinoflagellata	Syndiniales	Dino-Group-I	Dino-Group-I-Clade-5	Dino-Group-I-Clade-5_X	Dino-Group-I-Clade-5_X_sp.	Parassite	129	15	473	1628	0	17	1	73	0	3	20	31	0	3	2393
ASV319	TAGCGTATACTTAAGTTGTTGCAGTTAAAAAGCTCGTAGTCGGATGTCGGGCTTGGGCAGGCTGTCGGCGTTTGTCGGACGGCAGGCTCGGGCCTTTCTGCCTGGGGACCTTGTTGCACTTCATTGTGGGGCAATGGGACGCAGGCCGTTTACTTTGAAAAAATTAGAGTGTTCAAAGCAGGCCTACGCTTGAATACATTAGCATGGAATAATGGAATAGGACTTTGGTGCCATTCTGTTGGTTTATGGAACCGAAGTAATGATTAATAGGGACAGTTGGGGCCGTTTATATTTCGTTGTCAGAGGTGAAATTCTTGGATTTACGAAAGATAAACTTCTGCGAAAGCATTCGGCAAGGATGTTTTCATTG	Hacrobia	Haptophyta	Prymnesiophyceae	Prymnesiales	Chrysochromulinaceae	Chrysochromulina	Chrysochromulina_sp.	Mixotroph	8	0	48	3	284	1655	347	35	0	1	5	0	0	1	2387
ASV196	TAGCGTATATTTAAGTTGTTGCAGTTAAAAAGCTCGTAGTTGGATTTCGGTTGAGAACGGCCGGTCCGCCGTTTGGTGTGCACTGGCTGGTTTCAACTTCCTGTAGAGGACGCGCTCTGGCTTCATCGCTGGACGCGGAGTCTACGTGGTTACTTTGAAAAAATTAGAGTGTTCAAAGCGGGCTTACGCTTGAATATTTCAGCATGGAATAACACTATAGGACTCCTGTCCTATTTCGTTGGTCTCGGGACGGGAGTAATGATTAAGAGGAACAGTTGGGGGCATTCGTATTTCATTGTCAGAGGTGAAATTCTTGGATTTATGAAAGACGAACTTCTGCGAAAGCATTTGCCAAGGATGTTTTCATTA	Alveolata	Dinoflagellata	Dinophyceae	Gymnodiniales	NA	NA	NA	NA	0	13	0	88	0	251	1772	8	171	0	78	0	0	0	2381
ASV209	TAACGTATATTAGAGTTTTTGCGGCTAAAAAGCTCGTAGTTGGAATTCTGCCGAGGACGACTGGTCCCCCTTGCGGGTGAGTATCTGGGACGACGTGGGCATATTCTTGGAGAACGTGTCTGCACTTGACTGTGTGGTGCGGTATCCAGGAGGTTTACTTTGAGGAAATTAGAGTGTTTCAAGCAGGCCCACGCCTTGAATACATTAGCATGGAATAATAAGATAGGACCTCGGTTCTATGTTGTCGGTTTCTAGAGCTGAGGCAATGATTAATAGGGAGAGTTTGGGGCATTCGTATTTCATTGTCAGAGGTGAAATTCTTGGATTTGTTAAAGACGGATTACTGCGAAAGCATTTGCCAAGGATGTTTTCATTG	Alveolata	Ciliophora	Spirotrichea	Choreotrichida	Lynnellidae	Lynnella	Lynnella_semiglobulosa	Heterotroph	0	1	0	0	2325	0	54	0	0	0	0	0	0	0	2380
ASV193	TAGCGTATATTAAAGTTGTTGCAGTTAAAACGCTCGTAGTCGGATTTCGGGGCGGGTGCGCCGGTCTGCCGATGGGTATGCACTGGCGGGTCCGTCCTTCCTTCCGGAGGCCGTTCCTACTCTTAGCTGAGCGGGTTTGGTAGACGGATCGTTTACTTTGAAAAAATCAGAGTGTTTCAAGCAGGCAGCTCGCTGTTGCATGGATTAGCATGGGATAATGAAATAGGACTTTGGTGCTATTTTGTTGGTTTCGAACACCGAAGTAATGATTAACAGGGACAGTCAGGGGCACTCGTATTCCGCCGAGAGAGGTGAAATTCTTAGACCAGCGGAAGACGAACCACTGCGAAAGCATTTGCCAGGGATGTTTTCACTG	Stramenopiles	Opalozoa	MAST-3	MAST-3E	MAST-3E_X	MAST-3E_XX	MAST-3E_XX_sp.	Autotroph	6	0	591	122	1255	261	112	1	0	4	17	0	0	4	2373
ASV412	TAGCGTATATTAAAGTTGTTGCAGTTAAAAAGCTCGTAGTTGGAGTTCAGAGTGAGCTCAGCCGGTCCGCCTCATGGGTGAGTACTGGTCGACTCTCTCTTGTTTGTGGATCCCGCCCGGAGTTAATTCTTCGGGATGTGGAGTTCACATCGTTTACCTTGAAAAAATTAGAGTGTTCAAAGCAGGCGTTTGCTTGAATATATTAGCATGGAATAATGGAATAGGACCCTGGTTCTATTTTGTTGGTTTTGAGAACCAGAGTAATGATTAATAGGGATAGTTGGGGGCATTCATATTTCATTGTCAGAGGTGAAATTCTTGGATTTATGAAAGATGAACTTCTGCGAAAGCATTTGCCAAGGATGTTTTCATTA	Alveolata	Ciliophora	Spirotrichea	Choreotrichida	Strobilidiidae_I	Pelagostrobilidium	Pelagostrobilidium_sp.	Heterotroph	0	0	0	0	24	2328	18	0	0	0	0	0	0	0	2370
ASV326	TAGCGTATATCAAAGTTGTTGCAGTTAAAAAGCTCGTAGTTGGATCTCCAGGGTCGGCGCGCGGTCCGCCTCGCGGCGGTTTACTGCGCGTTGCGGCCCTTGTCTTTGCCGGACGTCGGCCGGTGCATTTCACTATGTGCCGGTCGTGGCCGGAACGTTTACTTTGAAAAAATTAGAGTGTTCAAAGCAGGCTTTACGCCTTGAATAATGGTGCATGGAATAATGGAATAGGATCTCGGTTCTATTTTGTTGGTTTTCGGAGCACGAGATAATGATTAAGAGGAACGGCCGGGGGCATTTGTATTGCGGCGTTAGAGGTGAAATTCTTGGATCGTCGCAAGACAAACTACAGCGAAAGCATTTGCCAAGAATGTTTTCATTA	Alveolata	Dinoflagellata	Dinophyceae	Gonyaulacales	Ceratiaceae	Tripos	Tripos_furca	Mixotroph	204	789	453	77	0	0	142	23	32	320	0	0	0	320	2360
ASV444	TAGCGTATATTAAAGTTGTTGCGGTTAAAAAGCTCGTAGTTGGATTTCTGCCGAAATTGGCTGGTCCGCTCTCTGAGCGTGTATGTAGCCCAATTTCGGCATGCTCGCTGCTGTTGTAGCTGCGCTTCAATGCACGGTTCAATTGGCAGCGTACTTTACTTTGAGGAAATTAGAGTGTTCACGGCAGTCGAGTGTTATGAATACATTAGCATGGAATAATGGAATGAAGCCTGAGTTTTATTTTATTGGTTACTAGAACTGAGGTAACTCTTGATAGGGATAGTCGGGGGCATTTGTATTAACGCGTCAGAGGTGGAATTCTTAGATTGCGTTACGACAAACAAGTGCGAAAGCATTTGCCAAGGATGTTTTCATTG	Alveolata	Ciliophora	Spirotrichea	Strombidiida	Strombidiidae_M	Strombidiidae_M_X	Strombidiidae_M_X_sp.	Mixotroph	611	16	0	0	17	601	27	0	19	53	118	177	717	0	2356
ASV382	TAGCGTATATTAAAGTTGTTGCAGTTAAAAAGCTCGTAGTTGGAGTTCGGGGAAAGCTCAGTCGGTCGGCCTAATGGGTCAGAACTGGCTGACTCTCTCTTGTTTGCGGATCCCTCCCGGAGTTAACTCTTCAGGTTGTGGAGTCCGCATCGTTTACCTTGAAAAAATTAGAGTGTTCAAAGCAGGCGTTTGCTTGAATATATTAGCATGGAATAATGGAATAGGACCCTGGTTCTATTTTGTTGGTTTTGAGAGCCAGAGTAATGATTAATAGGGATAGTTGGGGGCATTCATATTTCATTGTCAGAGGTGAAATTCTTGGATTTATGAAAGATGAACTTCTGCGAAAGCATTTGCCAAGGATGTTTTCATTA	Alveolata	Dinoflagellata	Syndiniales	Dino-Group-II	Dino-Group-II-Clade-40	Dino-Group-II-Clade-40_X	Dino-Group-II-Clade-40_X_sp.	Parassite	0	0	0	0	95	1533	41	438	0	0	223	14	0	0	2344
ASV425	TAGCGTATATTAAAGTTGTTGCAGTTAAAAAGCTCGTAGTTGGATCTCAGGTGCAGGCGGACGGTCCGGCTCGCGCCGGTTCACTGTCCGTATCTCCTGCCCTATCTGTCTGTCGGCTCTCTCCCGCGGGTGCTCTTCGCTGAGCGTCCCGGGTGGCCGGCGCGTTTACTTTGAAAAAATTAGAGTGTTCAAAGCAGGCCTCGGCTGCCTGAATAATGGTGCATGGAATAATGGAATAGGACCTCGGTTCTATTTTGTTGGTTTTCGGAACTGGAGGTAATGATTAACAGGGACAAACGGGGGCATTCGTATTGCTGCGTTAGAGGTGAAATTCTTGGATCGCAGCAAGACGAGCTACTGCGAAAGCATTTGTCAAGAATGTTTTCATTA	Alveolata	Dinoflagellata	Syndiniales	Dino-Group-II	Dino-Group-II_X	NA	NA	Parassite	0	0	0	0	0	2341	0	0	0	0	0	0	3	0	2344
ASV238	TAGCGTATATTAAAGTTGTTGCGGTTAAAAAGCTCGTAGTTGGATTTCTGCTTGGGGCGGCCGATGTGCCTTCTGGGTTACAGCCGGTTCGGCCTGAGCATCTTCTTGGGAATCGTGTCTGCACTTGACTGTGTGGCACGGGTTCCAGGACTTTTACTTTGAGGAAATTAGAGTGTTTCACGCAGGCGTCCGCCTTGAATACGTTAGCATGGAATAATGCGACAGGACCTCGGTCCATTTTGTTGGTTTCTTGGGTTGAGGTAATGATTAACAGGGATGGTTGGGGGCATTCGTATTTAACTGTCAGAGGTGAAATTCTTGGATTTGTTAAAGACGAACTACTGCGAAAGCATTTGCCAAGGATGTTTTCATTG	Alveolata	Dinoflagellata	Syndiniales	Dino-Group-I	Dino-Group-I-Clade-4	Dino-Group-I-Clade-4_X	Dino-Group-I-Clade-4_X_sp.	Parassite	95	0	8	37	0	1028	1155	18	0	0	0	0	0	0	2341
ASV325	TAGCGTATATTAAAGTTGTTGCGGTTAAAAAGCTCGTAGTTGGATTTCTGCTGAGGACGACCGGTCCGCCCTCTGGGTGAGTATCTGGCTCGGCCTTAACATCTTCTTGAAGAACGCAACTGCACTTGACTGTGTGGTGCGGCATTCAAGACTTTTACTTTGAGGAAATTAGAATGTTTGAAGCAGGCGCATGCCTTGAATACATTAGCATGGAATAATGAGATAGGACCTTTGTTCTATTTTGTTGGTTTCTAGAACTGAGGTAATGATTAATAGGGATGGTTGGGGGCATTCGTATTTAATTGTCAGAGGTGAAATTCTTGGATTTGTTAAAGACGGACTACTGCGAAAGCATTTGCCAAGGATGCTTTCATTG	Alveolata	Dinoflagellata	Dinophyceae	Prorocentrales	Prorocentraceae	Prorocentrum	Prorocentrum_sp.	Mixotroph	16	0	217	112	302	1324	13	266	0	0	54	33	0	0	2337
ASV203	TAGCGTATATTAAAGTTGTTGCGGTTAAAAAGCTCGTAGTTGGATTTCTGTCTGGGATGGTCGGTCCGCACTTTGTGCGTGTATCTGATGCGTCCTCGGCATCCTTCTGAAGGACATTGTACTTAATTGAATGATGGATTTCAGAACTTTTACTTTGAGGAAATTAGAGTGTTCACAGCAAGCAAGCGCTTTGAATACATTAGCATGGAATAATAATATAGGACTTCAGTACTATTTTGTTGGTTTCTAGAGCTGAGGTAATGATTAATAGGGACAGTTGGGGGCATTCGTATTAACGCGTCAGAGGTGGAATTCTTGGATTGCGTTACGACGAACTACTGCGAAAGCATTTGCCAAGGATGTTTTCATTG	Alveolata	Dinoflagellata	Dinophyceae	Gymnodiniales	Gymnodiniaceae	Margalefidinium	Margalefidinium_fulvescens	Heterotroph	0	0	217	0	2113	0	0	0	0	0	0	0	0	0	2330
ASV483	TAGCGTATATTAAAGTTGTTGCAGTTAAAAAGCTCGTAGTTGGATTTCTGGGAGGGTGCCAATGTCCGCCGTAGCGCGTGTGCAGCCGCGCCCTTCCATCCTTCTGTTAACGCCTCTTGGCATTTGTTTGCTGGTGGCGGGCTCAGATATTTTACCTTGAGAAAATTAGAGTGTTTCAGGCAGGCTAGGCCGGAATATATTAGCATGGAATAATGGAATAGGACTACGGTCTCTTTGTTGGTTTGAGGGACTGCAGTAATGATTAATAGGGATAGTTGGGGGCATTAGTATTTAATTGTCAGAGGTGGAATTCTCAGATTTGTTAAAGACTAACTTATGCGAAAGCATTTGCCAAGGATGTTTTCATTA	Alveolata	Ciliophora	Spirotrichea	Choreotrichida	Leegaardiellidae_B	Leegaardiella	Leegaardiella_sp.	Heterotroph	106	512	129	12	36	94	139	8	9	155	450	675	0	0	2325
ASV233	TAGCGTATATTAAAGTTGTTGCGGTTAAAAAGCTCGTAGTTGGATTTCTGTCTAGGGTGGCCGGTACCCACTATGTGAAGTATCTGGTTCAGTCTGGGCATCCTCTTGGGGATCGTTCCTGTGCTTGATTGCATGGGACGGAATTCAAGACTTTTACTTTGAGGAAATTAGAGTGTTCACGGCAAGCTTTCGCTTTGAATACATTAGCATGGAATAATGATATAGGGCATAAGTTCTATTTTGTTGGTTTCTAGAACATATGCAATGATTAATAGGGATAATTGGGGGCACTCGTATTAACGCGTCAGAGGTGGAATTCTTAGATTGCGTTACGACGAACTACTGCGAAAGCATTTGCCAAGGATGTTTTCATTG	Alveolata	Ciliophora	Spirotrichea	Strombidiida_D	Strombidiida_D_X	Strombidiida_D_XX	Strombidiida_D_XX_sp.	Mixotroph	36	0	399	20	1053	70	299	0	0	2	140	62	0	239	2320
ASV929	TAGCGTATATTAAAGTTGTTGCGGTTAAAAAGCTCGTAGTTGGATTCCTGTATGGAAGGGGCGTCCCCACCCTTTGGATGGGGGTTGCTACCTTCTTTGCATCTTCCGGAGTAGGTGTTCCTCACTTAACTGTGAGGACATCGTGCTCGGGTCATTTACTTTGAGGAAAAGAGAGTGCTCCAAGCAGGCAAACGCCTGAATACGTTAGCATGGAATAATAGCATCGGATCATCGTTCAGCTGTTGGTGTCTGATCGATGGTAAAGGTGAACAGGGATTGTTGGGGGCATTCGTATTTAACTGTCAGAGGTGAAATTCTTGGATTTGTTGAAGACGAGCTACTGCGAAAGCATTTGCCAAAGATGTTCTCATTG	Alveolata	Ciliophora	Spirotrichea	Choreotrichida	Leegaardiellidae_B	Leegaardiella	Leegaardiella_sp.	Heterotroph	0	0	1	0	4	138	7	77	0	0	845	1238	0	0	2310
ASV322	TAGCGTATATTAAAGTTGTTGCGGTTAAAACGCTCGTAGTTGGAGATCTGTCAAAAAATACTGGTCCGCCCTCGTGGTGAGTACATGGTAAGTTTTTGTCATCATCTTGGGGAACTTGTTTGCACTTTACTGTGTGACTTGAGATCCAGGACTTTTACTTTGAGGAAATGAGAGTGTTTCAAGCAGGCGGAAGCCCTGAATACGTTAGCATGGAATAATAGCATCGGACCTCCTTCCAAAGCTGTTGGTTCATTGGAAAGAGGTAATGGTAAACAGGGATAGTTGGGGGCATTCGTATTTAACTGTCAGAGGTGAAATTCTTGGATTTGTTAAAGACGAACTACTGCGAAAGCATCTGCCAAGGATGTTTTCATTG	Alveolata	Dinoflagellata	Syndiniales	Dino-Group-II	Dino-Group-II-Clade-37	Dino-Group-II-Clade-37_X	Dino-Group-II-Clade-37_X_sp.	Parassite	0	0	0	1984	0	286	0	22	0	0	6	0	0	0	2298
ASV244	TAGCGTATATTAAAGTTGTTGCGGTTAAAAAGCTCGTAGTTGGATCTCGGCAGGTAGGGGGCGGTTCGTTTCTGACGGCACTGCCCCATTTACCTGTGTTTTTGACGGAGGTCTCAAGGTGGCTTTAAACGGCTGTCTTGGTACGCCGTCAGGTTTACTTTGAAAAAATTAGAGTGCTCAAAGCAGGCTACAAAGCTTGAATATTTGTGCATGGAATAATGGAATAGGAAGTCGTTTCTATTTTTTTTGGTTTTCGGAAATTGACTTAATGATTAATAGGGACAGCCGGGGGCATTAGTACTCAGACGACAGAGGTGAAATTCTTGGACCGTTTGAGGACTAACTACTGCGAAAGCATTTGCCAAGAGTGTTTTCATTA	Alveolata	Ciliophora	Spirotrichea	Tintinnida	Tintinnidae	Steenstrupiella	Steenstrupiella_steenstrupii	Heterotroph	1435	126	170	35	0	11	178	0	2	147	0	0	179	13	2296
ASV334	TAGCGTATATTTAAGTTGTTGCAGTTAAAAAGCTCGTAGTTGGATTTTGGGATGGGGCGACCGGTCCGCCGTTCCGGTGTGCACTGGTAGCTGCTTCCTTTTCGCCGGGGACTGCCTCTGGCCTTCATTGGCTGGGCGTAGGAGTCGGCATGGTTACTTTGAGTAAATTAGAGTGTTCAAAGCAAGCTTGTGCTCTGCATACTTTAGCATGGAATAACATGATAGGACTCTGGGTCTATTTTGTTGGTTTTCGGAACCGGAGTAATGATTAAGAGGGACAGTCGGGGGCATCCGTATTTCATTGTCAGAGGTGAAATTCTTGGATTTATGAAAGACGAACTTCTGCGAAAGCATTTGCCAAGGATGTTTTCATTA	NA	NA	NA	NA	NA	NA	NA	NA	0	0	0	0	708	1072	204	0	0	0	1	0	308	0	2293
ASV301	TAGCGTATATTAAAGTTGTTGCAGTTAAAAAGCTCGTAGTTGGATTTCTGGTAGTGGGTAAGAGCTCGTTGCACGTTGCTCGCGTTCATTGCCATCCTTCTGTTAACCTATCAGGGCATTCTATTGTCAGTTAGGGGCTCAGATATTTTACCTTGAGAAAATTAGAGTGTTTCAGGCAGGCTTGTGCCCGGATACATTAGCATGGAATAATGGAATAGGACTTTAGCCTCTTCTGTTGGTCTGAGGGGTTGAAGTAATGATTAATAGGGATAGTTGGGGGCATTAGTACTTAACTGTCAGAGGTGAAATTCTCGGATTTGTTAAAGACTAACTTATGCGAAAGCATTTGCCAAGGATGTTTTCATTA	Hacrobia	Haptophyta	Prymnesiophyceae	Prymnesiales	Chrysochromulinaceae	Chrysochromulina	Chrysochromulina_sp.	Mixotroph	28	0	501	218	86	1293	0	72	0	8	30	42	0	8	2286
ASV276	TAGCGTATACTAACGTTGTTGCAGTTAAAAAGCTCGTAGTTGGATTTCTGTGTTGGTGAGGCGGCCGGCCACTCGTGGTTGTAGCTAGTTATCACCGGCGCATCTTGTCACAAGCCACGCTGGCCTTAACTGGTTGGCGCTGGGGACTGACTCGTTTACTTTGAGAAAATTAGAGTGTTCAAAGCAGGCTATCGCCTTGAATATGTTAGCATGGAATAATAATATAGGACTTTGGTTCTATTTTGTTGGTTGTTCGAGAACCGAAGTAATGATTGATAGGGACAGTTGGGGGCATCAGTATTCTGAAGCGAGAGGTGAAATTCTTGGACCTTCGGAAGACTAACAACTGCGAAAGCATTTGCCTAGGATGTTCTCTTTA	NA	NA	NA	NA	NA	NA	NA	NA	1034	0	187	0	301	0	99	0	0	3	55	0	584	3	2266
ASV211	TAGCGTATATTAAAGTTGTTGTGGTTAAAAAGCTCGTAGTTGGATCTCGGCAGATTGAGGGCGGTTTGCTTGCTAGTATTACTGCCCTATAATCTGTAGTTTTGCCAGAGGTTTTAGGGTGCTCTTAATCGAGTGTCCTGGGATGCTGGCAGGTTTACTTTGAAAAAATTAGAGTGCTCAAAGCAGGCTATTACGCCTGAATATTCGTGCATGGAATAATAGAATAGGAAGTCGTTTCTATTTTGTTGGTTTTCGGAAATCGACTTAATGATTAATAGGGACAGTCGGGGGCATTTGTATTCAAACGACAGAGGTGAAATTCTTGGACCGTTTGAAGACAAACTACTGCGAAAGCATTTGCCAAGAATGTTTTCATTA	Alveolata	Dinoflagellata	Dinophyceae	Gymnodiniales	Kareniaceae	Karlodinium	Karlodinium_sp.	Mixotroph	115	0	268	0	1765	10	65	1	0	5	17	0	0	5	2251
ASV281	TAGCGTATACCTAAGTTGTTGTGGTTAAAAAGCTCGTAGTTGGATTTCGGCGGGTATTGGTCGGTTTGAATTGCTTCAATACTGACTTTTTTACCCGTGTCTTTTGCCAGAATTTGACGGGTGACCTTAACCGATTGTCCGTTAGAGCTGGCTGGTTTACTTTGAAAAAATTAGAGTGCTCAAAGCAAGCTTGACTGCTTGAATATTCGTGCATGGAATAATAGAATAGGAAGTTGTTTCTATTTTGTTGGTTCTCGGAAATCGACTTAATGATTAATAGGGATAGTCGGGGGCATTTGTATTCAAACGACAGAGGTGAAATTCTTGGACCGTTTGAAGACAAACTACTGCGAAAGCATTTGCCAAGAATGTTTTCATTA	Hacrobia	Telonemia	Telonemia_X	Telonemia_XX	Telonemia-Group-2	Telonemia-Group-2_X	Telonemia-Group-2_X_sp.	Heterotroph	8	5	275	1392	0	363	17	132	1	20	7	11	0	20	2251
ASV258	TAGCGTATATTAAAGTTGTTGCGGTTAAAAAGCTCGTAGTTGGATTTCTGCCGAGGACGACCGGTCCGCCCTCCGGGTGAGCATCTGGCTCGGCCTTGACATCTTCTTGGTGAACGTATCTGCACTTGACTGTGTGGTGCGGTACCCAGGACTTTTACTTTGAGGAAATTAGAGTGTTTCAAGCAGGCATACGCCTTGAATACATTAGCATGGAATAATAAGATAGGACCTTGGTTCTATTTTGTTGGTTTCTAGAGCTGAGGTAATGATTAATAGGGATAGTTGGGGGCATTCGTATTTAACTGTCAGAGGTGAAATTCTTGGATTTGTTAAAGACGGACTACTGCGAAAGCATTTGCCAAGGATGTTTTCATTG	Alveolata	Ciliophora	Spirotrichea	Tintinnida	Eutintinnidae	Eutintinnus	NA	Heterotroph	2	59	34	0	1338	276	271	0	0	2	110	151	0	0	2243
ASV240	TAGCGTATATTAAAGTTGTTGCAGTTAAAAAGCTCGTAGTTGGATTTCTGGCAGGGGGTGAGAGCCCGCACGCAGCGTGTGCTCGCCTCCCCCTACCATCCTTCTGTTAAACCGTCGGGTCTTCACCGGCTCGGCGGCGGCTCAGATAATTTACCTTGAGAAAATTAGAGTGTTTCAGGCAGGCCGACGCCGGGATACATTAGCATGGAATAATAGAATAGGACTGTCGCCTCTTCTGTTGGTCTGAGGGGTGGCCGTAATGATTAATAGGGATAGTTGGGGGCATTAGTACTTAACTGTCAGAGGTGAAATTCTCGGATTTGTTAAAGACTAACTTATGCGAAAGCATTTGCCAAGGATGTTTTCATTA	Stramenopiles	Ochrophyta	Bacillariophyta	Bacillariophyta_X	Polar-centric-Mediophyceae	Minidiscus	Minidiscus_trioculatus	Autotroph	1578	104	206	186	0	0	0	0	20	70	0	0	0	70	2234
ASV455	TAGCGTATATTAAAATTGTTGCGGTTAAAACGCTCGTAGTTGGATATATGCCAAGGAGTTCCGGTCCTTCCCAGTGAAGAATACGCGGAATTCTTCTTGGCCTTTATTCAGGGAAGGTGGTTGCACTTTGTTGTGTGTCACGTGATCTGGATTTTTACTTTGAGGAAATGAGAGTGTTTCAAGCAGGCTTTTGCCGTGAATATGATAGCATGGAATAATAGCACAGAACCCCTTTCCAAAGCTGTTGGTTTTTGGAACGAGGCAATCAGAATAAGGATAGTTGGGGGTATTCGTATTTAACTGTCAGAGGTGAAATTCTTGGATTTTTCAAAGACGACCTATTGCGAAGGCATCTACCCAGGATGTTTTTATTG	Alveolata	Dinoflagellata	Syndiniales	Dino-Group-II	Dino-Group-II-Clade-6	Dino-Group-II-Clade-6_X	Dino-Group-II-Clade-6_X_sp.	Parassite	0	0	0	0	0	2163	0	8	0	0	32	0	3	0	2206
ASV427	TAGCGTATATTAAAGTTGTTGCGGTTAAAAAGCTCGTAGTTGGATTTCTGCTTGGAACGACCGGTCCGCCCTCTGGGTGTTGTATCTGGTTCGGTCCGGGCATCTTCTTGAGGTACGTTGCTGCACTTGAGTGTGTGGTGCGGAACTCAAGACTTTCACTTTGAGGAAATTAGAGTGTTTCACGCAGGCTTTTGCCTTGAATACGCTAGCATGGAATGATAAGATAGGACCTCGTCCCTACCTTGTTGGTTTGTAGAGATGAGGTAATGATTAATAGGGATAGTCGGGGGCATTCGTACTTAACTGTCAGAGGTGAAATTCTTGGATTTGTTAAAGACGGACTACTGCGAAAGCATTTGCCAAGGATGTTTTCATTG	Alveolata	Dinoflagellata	Syndiniales	Dino-Group-I	Dino-Group-I-Clade-1	Dino-Group-I-Clade-1_X	Dino-Group-I-Clade-1_X_sp.	Parassite	29	9	7	0	121	1682	66	7	4	24	167	53	0	24	2193
ASV354	CAGTATATGTTAAAGTTGTTTCGGTTAAAAAGCTCGTAGTCGGATTTGTGCTTGGGATGAAGGGTCTGCTTTATTGGTTAGTATCTTATTCAAACTGAGCTTAATTATAAGGTGTATGTGCAATTGATTTTGTGGTGCTTCTTATAAACAATACTTTGAGTAAATTAGAGTTTTCAATGCATGCATATGTATTGAATATCTTAGCATGGAATAATTTAGTAAATATTTAGTCGTTTAGTTGGTTGGTAGAATTAATTTAAGGGTCGATATGAATTGTTGGTGGAATCCGTATTTTGCAGTCAGAGGTGAAATTCTTGGATTTGCAAAAGACGAACTAGTGCGAAAGCTTTTTTCAAGGATGCTTTTATTG	Hacrobia	Telonemia	Telonemia_X	Telonemia_XX	Telonemia-Group-2	Telonemia-Group-2_X	Telonemia-Group-2_X_sp.	Heterotroph	76	1	102	537	1	1336	54	35	0	8	16	0	7	8	2181
ASV262	GTGTATATTAAAGCTGTTGCGGTTAAAAAGCTCGTAGTTGACATTTTATTGAAATAGGCTTCCAAATTCGATGAATTAGGAATTGCTTCAATTTCGTAATAACTTTTTGAACTTGTGTTGAATTTGAATATTTGATTTAGTTATAAGTTTTACCTTGAAGAAATTAGAATGCTTAAATTGGATTTATGTAACGAATACTTTAGCATGGGATAATGAAATTGAATTTGGAAGGATTTCGTTGGCACATCATTCCAATGTAACGATTAATAGGAATAGTTAGGGGTACTCGTATTTGATTGTCAGAGGTGAAATTCTTGGATTAATCAAAGACTATCTAGAGCGAAAGCATTTGCCAAAGATGTTTTAATTG	Hacrobia	Haptophyta	Prymnesiophyceae	Phaeocystales	Phaeocystaceae	Phaeocystis	Phaeocystis_sp.	Autotroph	119	10	449	90	433	854	128	12	0	17	33	18	0	17	2180
ASV618	TAGCGTATATTTAAGTTGTTGCAGTTAAAAAGCTCGTAGTTGGATTTCGGTTGCGAACGACCGGTCCGCCGTTTGGTGTGCACTGGTTGGTTGCAGCTTCCTGTAGAGGACACGCTCTGGGGTTAACGCTTCGGACGTGGAGTCTACGTGGTTACTTTGAAAAAATTAGAGTGTTCAAAGCGGGCTTACGCTTGAATATTTCAGCATGGAATAACACTATAGGACTCCTGTCCTATTTCGTTGGTCTCGGGACGGGAGTAATGATTAAGAGGAACAGTTGGGGGCATTCGTATTTCATTGTCAGAGGTGAAATTCTTGGATTTATGAAAGACGAACTTCTGCGAAAGCATTTGCCAAGGATGTTTTCATTA	Alveolata	Dinoflagellata	Syndiniales	Dino-Group-II	Dino-Group-II-Clade-10-and-11	Dino-Group-II-Clade-10-and-11_X	Dino-Group-II-Clade-10-and-11_X_sp.	Parassite	1	2	15	81	0	200	2	505	0	0	548	823	0	0	2177
ASV221	TAGCGTATATTAAAGTTGTTGCGGTTAAAAAGCTCGTAGTTGGATTTCTGTCGGTGAGTGGCGCTCCGCCCCTTGTGGTGAGTAGTCGTCATGCCGCCGGCATCTTCTTGGGGAGCGTATCTGCACTTCACTGTGTGGTGCGCAAGCCAGGACTTTTACTTTGAGGAAATGAGAGTGTTTCAAGCAGGCGTTCGCCGTGAATACGTTAGCATGGAATAATAGCATCGGACCTCGCTCCAAAGCTGTTGGTTTCTTGGGTCGAGGTAAAGATGAATAGGGATTGTTGGGGGCATTCGTATTTAACTGTCAGAGGTGAAATTCTTGGATTTGTTGAAGACGGACTACTGCGAAAGCATCTGCCAAAGATGTTCTCATTG	Stramenopiles	Ochrophyta	Bacillariophyta	Bacillariophyta_X	Polar-centric-Mediophyceae	Minutocellus	Minutocellus_polymorphus	Autotroph	1840	29	219	19	31	4	0	0	4	7	0	0	0	7	2160
ASV324	TAGCGTATACTAAAGTTGTTGCGATTAAAAAGCTCGTAGTTGGATCTCAGGCATGGGCGCACGGTCCGCCTCGCGGCGGTCACTGTGTGTATGTTTCCCATCCTACGCTTCCCGGTTATCAGCCCATGGTGCTCTTGATTGAGCGTTTTGGGTGGCCGGAACGTTTACTTTGAAGAAATTAGAGTGTTCAAAGCAGGCTTGTGGGCCTGAATAATGGTGCATGGAATAATGGAATAGGACCTCGGTTCTATTTTGCTGGTTTTCGGAACACGAGGTAATGATTAAGAGGGACAGACGGGGGCATCCGTATTGCGGTGTTAGAGGTGAAATTCTTGGATCATCGCAAGACGAACTACTGCGAAAGCATTTGCCAAGAATGTTTTCATT	Alveolata	Dinoflagellata	Syndiniales	Dino-Group-II	Dino-Group-II-Clade-1	Dino-Group-II-Clade-1_X	Dino-Group-II-Clade-1_X_sp.	Parassite	197	201	358	982	0	0	0	7	28	103	69	103	0	103	2151
ASV610	TAGCGTATACTAACGTTGCTGCAGTTAAAAAGCTCGTAGTTGGATTTCTGGTGGGAGCGATCTGTCTTCACACTGTGAGGTACTTGATTGTCTCCAGCCATCCTTGGGAAGATTCTATCTGGCATTAAGTTGTCGGGTAGGGGACTCCCATCTTTTACTGTGAAAAAATTAGAGTGTTCAAAGCAGGCTTATGCCGTTGAATATACTAGCATGGAATAATAATATAGGACCTTGGTACTATTTTGTTGGTTTGCGCACCGAGGTAATGATTAACAGGGACAGTTGGGGGTATTCGTATTCAGTTGTCAGAGGTGAAATTCTTGGATTTACGGAAGACGAACTACTGCGAAAGCATTTACCAAGGATGTTTTCATTA	Alveolata	Ciliophora	Spirotrichea	Tintinnida	Rhabdonellidae	Rhabdonella	Rhabdonella_spiralis	Heterotroph	110	26	188	0	0	142	63	0	0	334	0	0	1152	125	2140
ASV1195	TAGCGTATATTAAAGTTGTTGCAGTTAAAAAGCTCGTAGTTGGATTTCTGGCAGCGTGACTCCGGCCGGCATGACGTCGGGTCCAGAGCGCGCTACCATCCTTCTGTCAACCTTCGCGGGATTTGTTTCCCGCCCTGGGGCTCAGATATTTTACCTTGAGAAAATTAGAGTGTTTCAGGCAGGCTTTCGCCGGAATACATTAGCATGGAATAATAGAAAAGGACTTCAACCTCTTCTGTTGGTCTGAGAGGCTGTAGTAATGATTAATAGGGATAGTTGGGGGCATTAGTACTTGACTGTCAGAGGTGAAATTCTCCGATTTGTTAAAGACTAACTTATGCGAAAGCATTTGCCAAGGATGTTTTCATTA	Alveolata	Dinoflagellata	Dinophyceae	Peridiniales	Blastodiniaceae	Blastodinium	Blastodinium_mangini	Mixotroph	0	0	0	0	0	0	48	0	0	0	0	0	2084	0	2132
ASV558	TAGCGTATATTAAAATTGTTGCGGTTAAAACGCTCGTAGTTGGATATCTGCTAAGGGGTTCCGGTCCTTCCCAGTGAAGAATACGCGGAACTCTTCTTGGCATTTATTCAGGGAAGGTGTTTGCACTTTGTTGTGTGTCACATGATCTGAATTTTTACTTTGAGGAAATGAGAGTGTTTCAAGCAGGCTTTCGCCGTGAATATGATAGCATGGAATAATAGCACAGGACCCCTTTCCAAAGCTGTTGGTTTTTGGAACGAGGTAATCAGAATAAGGATAGTTGGGGGTATTCGTATTTAACTGTCAGAGGTGAAATTCTTGGATTTTTTAAAGACGAACTATTGCGAAGGCATCTGCCCAGGATGTTTTTATTG	Stramenopiles	Opalozoa	MAST-3	MAST-3I	MAST-3I_X	MAST-3I_XX	MAST-3I_XX_sp.	Autotroph	1	282	124	100	7	680	0	10	58	203	129	194	131	203	2122
ASV181	TAGCGTATATTAAAGTTGTTGCGGTTAAAAAGCTCGTAGTTGGATTTCTGTCGAAAACGGCCGGTCCGCACTATGTGCGTGTATCTGGTTCGGTTTTGGCATCCTCTTGAAGAACGTGTCTGCGCTTGATTGCGTGGCGCGGTATTCAAGACTTTTACTTTGAGGAAATTAGAGTGTTCACGGCAGGCAAGCGCCTTGAATATATTAGCATGGAATAATAATATAGGATTTTGGTTCTATTTTGTTGGTTTCTAGGACTAGAATAATGATTAATAGGGATAATTGGGGGCATTTGTATTAACGCGTCAGAGGTGGAATTCTTGGATTGCGTTACGACAAACTACTGCGAAAGCATTTGCCAAGGATGTTTTCATTG	Alveolata	Dinoflagellata	Syndiniales	Dino-Group-II	Dino-Group-II-Clade-10-and-11	Dino-Group-II-Clade-10-and-11_X	Dino-Group-II-Clade-10-and-11_X_sp.	Parassite	0	0	118	1	26	16	1960	0	0	0	0	0	0	0	2121
ASV187	TAGCGTATATTAAAGTTGTTGTGGTTAAAAAGCTCGTAGTTGGATCTCAACAGTCCTGTGTCGGTCTACTTTGTGTAGTACTGATTCCGGTCTGTGCTTTTGCCGGAGGTTTAGGGGTGCTCTTAACCGAGTGTCTCTGAGTGCCGGCAGGTTTACTTTGAAAAAATTAGAGTGTTTAAAGCAGGCTGTTATGCCTGAATATTTGTGCATGGAATAATAGAATAGGATGTTGATCTTATTTTGTTGGTTTTCGAGACTTGACATAATGATTAATAGGGACAGTCGGGGGCATTTGTATTCAAATGACAGAGGTGAAATTCTTGGACCATTTGAAGACAAACTACTGCGAAAGCATTTGCCAAGAATGTTTTCATTA	Alveolata	Ciliophora	Spirotrichea	Choreotrichida	Leegaardiellidae_B	Leegaardiella	Leegaardiella_sp.	Heterotroph	392	10	556	39	2	23	1045	0	6	48	0	0	0	0	2121
ASV237	TAGCGTATATTAAAGTTGTTGCAGTTAAAAAGCTCGTAGTTGGATTTCTGGCAGGAGCGACCGGTCACACACTCTGTGTGTGAACTTGCGTTGTCTCTGGCCATCCTTGGGAAGATCCTGTTTGGCATTAAGTTGTCGGGCAGGGGATACCCATCGTTTACTGTGAAAAAATTAGAGTGTTTAAAGCAGGCTTATGCCGTTGAATATATTAGCATGGAATAATAAGATAGGACTTCGGAACTATTTTGTTGGTTTGCGTTACGAAGTAATGATTAATAGGGACAGTTGGGGGTATTCGTATTTCGTTGTCAGAGGTGAAATTCTTGGATTTCCGAAAGACGAACTACTGCGAAAGCATTTACCAAGGATGTTTTCATTA	Alveolata	Dinoflagellata	Dinophyceae	Gonyaulacales	Protoceratiaceae	Protoceratium	Protoceratium_reticulatum	Mixotroph	0	0	0	0	2044	0	52	0	0	0	0	0	0	0	2096
ASV242	TAGCGTATATTAAAATTGTTGCGGTTAAAACGCTCGTAGTTGGATATCTGTGAGCGGGTTTCGGTCCTTCCCAGTGAAGATTACACGGAACTCTGCTCGCATTCGTTCAGGGAGGGTGGATGCACTTCACTGTGTGACCACATGATCTGAATTTTTACTTTGAGGAAATGAGAGTGTTCCAAGCAGGCAATCGCCGTGAATATGATAGCATGGAATAATAGCACAGGACTCTTGGTTCAATGCTGTTGGTTTGTTGGACTAGAGTAATCACAATAAGGATAGTTGGGGGTATTCGTATTTAACTGTCAGAGGTGAAATTCTTGGATTTTTTAAAGACGAACAATTGCGAAGGCATCTACCCAGGATGTTTTTGTTG	Alveolata	Dinoflagellata	Dinophyceae	NA	NA	NA	NA	NA	1492	16	321	11	9	123	3	4	10	32	5	8	0	32	2066
ASV525	TAGCGTATATTAAAGTTGTTGCAGTTAAAAAGCTCGTAGTTGGATTTGTGGTGTGTCCAGTCGGCCTTTGCTCTCTGAGTGATTGTGCTGTACTGGTCTGCCATGTTTGGGTGGAATCTGTGTGGCATTAAGTTGTCGTGCAGGGGATGCCCATCGTTTACTGTGAAAAAATTAGAGTGTTCAAAGCAGGCTTATGCCGTTGAATATATTAGCATGGAATAATGATATAGGACCTTGGTACTATTTTGTTGGTTTGCGCACTAAGGTAATGATTAAGAGGGACAGTTGGGGGTATTTGTATTCCATTGTCAGAGGTGAAATTCTTAGATTTTTGGAAGACAAACTACTGCGAAAGCATTTACCAAGGATGTTTTCATTA	Alveolata	Ciliophora	Spirotrichea	Strombidiida	Strombidiidae_B	Strombidiidae_B_X	Strombidiidae_B_X_sp.	Mixotroph	7	0	30	0	35	1511	5	33	0	6	198	238	0	0	2063
ASV306	TAGCGTATATTAAAGTTGTTGCAGTTAGAACGCTCGTAGTCGGATTTCGGGGCGGGTCGACCGGTCTGCCGATGGGTACGCACTGGTCGACGCGTCCTTCCTTCCGGAGACCGTCTCACTCTTAACTGAGCGGAGGCGGGAGACGGAACGTTTACTTTGAAAAAATCAGAGTGTTTCAAGCAGGCAGCTCGCTCTTGCATGGATTAGCATGGGATAATGAAATAGGACTTTGGTGCTATTTTGTTGGTTTCGAACACCGAAGTAATGATGAGAAGGGACAGTCAGGGGCACTCGTATTCCGCCGAGAGAGGTGAAATTCTCAGACCAGCGGAAGACGAACCACTGCGAAAGCATTTGCCAGGGATGTTTTCACTG	Alveolata	Dinoflagellata	Syndiniales	Dino-Group-I	Dino-Group-I-Clade-1	Dino-Group-I-Clade-1_X	Dino-Group-I-Clade-1_X_sp.	Parassite	135	0	150	56	746	637	109	116	6	10	60	24	0	10	2059
ASV263	TAGCGTATATTAAAGTTGTTGCAGTTAAAAAGCTCGTAGTCGGATTTCGGGGCGGGCCGAGCGGTCTGCCGATGGGTATGCACTGTTCGGCGCGTCCTTCTTTCCGGAGACCGCGCCTACTCTTAGCTGAGCGGGCGCGGGAGACGGATCGTTTACTTTGAAAAAATCAGAGTGTTTCAAGCAGGCAGCTCGCTCTTGCATGGATTAGCATGGGATAATGAAATAGGACTCTGGTGCTATTTTGTTGGTTTCGAACACCGGAGTAATGATTAACAGGGACAGTCAGGGGCACTCGTATTCCGTCGAGAGAGGTGAAATTCTCAGACCAATGGAAGACGAACTACTGCGAAAGCATTTGCCAGGGATGTTTTCACTG	Archaeplastida	Chlorophyta	Palmophyllophyceae	Prasinococcales	Prasinococcales-Clade-A	Prasinococcus	Prasinococcus_capsulatus	Autotroph	0	0	0	0	1679	277	55	8	0	0	34	0	0	0	2053
ASV350	TAGCGTATACTAACGTTGTTGCAGTTAAAAAGCTCGTAGTTGGATTTCTGATTCTTGTCGTTGGTTGGGCGGCCGCGTGTCGCTCGCCTCGCACAGGAGTCAACATATGTCACGAGCCAGTGTGATCTATTCATTTAGGTCCGCTGGGTAATGACTCGTTTACTTTGAGAAAATTAGAGTGTTCAAAGCAGGCATTTGCCTTGAATATGTTAGCATGGAATAATAGCATAGGACTTCGGTTCTATTTGTTGGTTGTTCGAGAACTGGAGTAATGATTGATAGGGACGGTTGGGGGCATCTGTATTCTCAAGCGAGAGGTGAAATTCTTGGACCTTGGGAAGACAAACAGCTGCGAAAGCGTTTGCCTAGGACGTTCTCTTTA	Alveolata	Dinoflagellata	Syndiniales	Dino-Group-I	Dino-Group-I-Clade-5	Dino-Group-I-Clade-5_X	Dino-Group-I-Clade-5_X_sp.	Parassite	0	0	249	0	259	1409	3	92	0	0	15	18	0	0	2045
ASV257	TAGCGTATATTAAAGTTGTTGCGGTTAAAAAGCTCGTAGTTGGATTTCTGTCGAGAACGGCCGGTCCGCACTATGTGCGTGTATCTGGTTCGGTCTTGGCATCCTCTTGGAGAACGTGTCTGCGCTTGATTGCGTGGTGCGGAATTCAAGACTTTTACTTTGAGGAAATTAGAGTGTTCACGGCAGGCAAGCGCCTTGAATATATTAGCATGGGATAATAATATAGGACTCGCGTTCTATTTTGTTGGTTTCTAGAATGTGAGTAATGATTAATAGGGATAATTGGGGGCATTTGTATTAACGCGTCAGAGGTGGAATTCTTGGATTGCGTTACGACAAACTACTGCGAAAGCATTTGCCAAGGATGTTTTCATTG	Alveolata	Ciliophora	Spirotrichea	Strombidiida	Strombidiidae_L	Strombidiidae_L_X	Strombidiidae_L_X_sp.	Mixotroph	51	0	78	0	348	373	970	1	0	12	33	16	162	0	2044
ASV269	TAGCGTATATTAAAGTTGTTGCAGTTAAAAAGCTCGTAGTTGGATTTCTAGCGGACGCGACTGGTCTGCTCCGCGAGGAGTCGGTACTGAGTCGTCGTCTGTTATCCTTGTTCGGAGGTGCCCTGGCATTAAGTTGTCGGGGTACGGACGGGCAACGTTTACTGTGAAAAAATTAGAGTGTTCAAAGCAAGCTTAGGCTCTGAATATATTAGCATGGAATAATGAGATAGGACCTTGGTACTATTTTGTTGGTTTGCGCACCGAGGTAATGATTAATAGGGATAGTTGGGGGTATTCGTATTCAATTGTCAGAGGTGAAATTCTTGGATTTATGGAAGACGAACTACTGCGAAAGCATTTACCAAGGATGTTTTCATTA	Alveolata	Dinoflagellata	Dinophyceae	Peridiniales	Blastodiniaceae	Blastodinium	Blastodinium_mangini	Mixotroph	2	0	7	0	1677	304	16	33	0	0	0	0	0	0	2039
ASV496	TAGCGTATATTAAAGTTGTTGCGGTTAAAAAGCTCGTAGTTGGATTTCTGCATGGAAGAAGCGGTCCACCCTTTGGGTGAGTTACTGCTACCTTTTGTGCATCTTTCTGAGAAGGCGTTCTTCTCTTCATTGAGAGGCCGCATGACTCAGAACGTTTACTTTGAGGAAATGAGAGTGTTTCAAGCAGGCAAATGCCTTGAATACGTTAGCATGGAATAATAGCATCGGACCATCGTCCAGCTGTTGGTGTCTGGGCGAAGGTAAAGGTGAATAGGGATTGTTGGGGGCATTCGTATTTAACTGTCAGAGGTGAAATTCTTGGATTTGTTGAAGACGGACTACTGCGAAAGCATCTGCCAAAGATGTTCTCATTG	Alveolata	Dinoflagellata	Dinophyceae	Gymnodiniales	Gymnodiniaceae	Balechina	Balechina_pachydermata	Heterotroph	0	0	0	0	0	2027	0	0	0	0	0	0	0	0	2027
ASV371	TAGCGTATATTAAAGTTGTTGCGGTTAAAAAGCTCGTAGTTGGATTTCTGCCGAGGACGTCCGGTCCGCCCTCTGGGTGAGTACATGGCACGGCCTGGGCATCTTCTTGGGGAACGTATCTGCACTTGACTGTGTGGTGCGGTATCCAGGACTTTTACTTTGAGGAAATTAGAGTGTTTCAAGCAGGCACACGCCTTGAATACATTAGCATGGAATAATAAGATAGGACCTCGGTTCTATTTTGTTGGTTTCTAGAGCTGAGGTAATGATTAATAGGGATAGTTGGGGGCATTCGTATTTAACTGTCAGAGGTGAAATTCTTGGATTTGTTAAAGACGGACTACTGCGAAAGCATTTGCCAAGGATGTTTTCATTG	Alveolata	Dinoflagellata	Dinophyceae	Prorocentrales	Prorocentraceae	Prorocentrum	Prorocentrum_sp.	Mixotroph	9	7	34	236	251	1054	3	377	3	7	14	21	0	7	2023
ASV422	TAGCGTATATTAAAGTTGTTGCGGTTAAAAAGCTCGTAGTTGGAGTTCTGCCAGGTGCCGCCTGTCCGCCCCAGTGGTGAGTACGTGGCGCGCATTTGGCCCTTTCAAGGGGAGCGTATTGCACTTAACTGTGTGGTGCGGGATCCTTGACTTTTACTTTGAGGAAATAAGAGTGTTCCAAGCAGGCTCTCGTCGTGCATAGCTCAGCATGGAATAATAGCATTGGATCTCGATTCCAAACTGTTGGTTGTAGGAAACGAGATAATGATGAAGAGGGATAGTTGGGGGCATTCGTATTTAACTGTCAGAGGTGAAATTCTTGGATTTGTTAAAGACGAACTACTGCGAAAGCATCTGCCATGGATGTTTTCATTG	Alveolata	Dinoflagellata	Syndiniales	Dino-Group-I	Dino-Group-I-Clade-5	Dino-Group-I-Clade-5_X	Dino-Group-I-Clade-5_X_sp.	Parassite	0	0	1	493	9	1394	2	122	0	1	0	0	0	1	2023
ASV308	TAGCGTATATTAAAGTTGTTGCGGTTAAAAAGCTCGTAGTTGGATTTCTGCTGAGGACGACCGGTCCGCCCTCTGGGTGAGCATCTGGCTCGGCCTCGGCATCTTCTTGGAGAACACAACTGCACTTGACTGTGTGGTGTGGTACTCAAGACTTTTACTTTGAGGAAATTAGAGTGTTTCAAGCAGGCGCATGCCTTGAATACATTAGCATGGAATAATGAGATAGGACCTTGGTTCTATTTTGTTGGTTTCTAGAACTGAGGTAATGATTAATAGGGATAGTTGGGGGCATTCGTATTTAACTGTCAGAGGTGAAATTCTTGGATTTGTTAAAGACGGACTACTGCGAAAGCATTTGCCAAGGATGTTTTCATTG	Alveolata	Dinoflagellata	Dinophyceae	Peridiniales	Amphidomataceae	Amphidoma	Amphidoma_languida	Mixotroph	33	0	47	2	1224	548	11	60	0	0	94	0	0	0	2019
ASV426	TAGCGTATATTAAAGTTGTTGCAGTTAAAAAGCTCGTAGTTGGATTTCTGTTAGTGCGACTCCGGCCTCAGTTCGTTGGGTGCCGAGTGCGCTGACATCCTTCTGTTAACCTTTACGGAATTCACTTTCTGCACTGGGGCTCAGATATTTTACCTTGAGAAAATTAGAGTGTTTCAGGCAGGCTTTCGCCGGAATACATTAGCATGGAATAATGGAAAAGGACTTCAACCTCTTCTGTTGGTCTGGGAGGCTGTAGTAATGATTAATAGGGATAGTTGGGGGCATTAGTACTTAACTGTCAGAGGTGAAATTCTCCGATTTGTTAAAGACTAACTTATGCGAAAGCATTTGCCAAGGATGTTTTCATTA	Alveolata	Ciliophora	Spirotrichea	Choreotrichida	Strobilidiidae_I	Strobilidiidae_I_X	Strobilidiidae_I_X_sp.	Heterotroph	396	39	35	1	0	1267	0	0	100	103	0	0	74	0	2015
ASV510	TAGCGTATATTAAAGTTGTTGCGGTTAAAAAGCTCGTAGTTGGATTTCCGTTCGAGCTCGCACCTCCCCTTGGGGGTTGGTGCCGAGCTCGAGCCTTTCTAGGTGTGTACGTGCGTACTTCACTGTATGGCGTATTCAACCCGGACTTTTACTTTGAGGAAATTAGAGTGTTTCAGGCAGGCAAACGCCTTGAATACATTAGCATGGAATAATAAGATAAGACTTTGGTCTTGTTTGTTGGTTCATAGACCGAAGTAATGATTAATAGGGATAGTTGGGGGCATTCGTATTTAACTGTCAGAGGTGAAATTCTTGGATTTGTTAAAGACGAACTACTGCGAAAGCATTTGCCAAGGATGTTTTCATTG	Alveolata	Ciliophora	Spirotrichea	Choreotrichida	Leegaardiellidae_B	Leegaardiella	Leegaardiella_sp.	Heterotroph	0	0	6	0	63	1441	10	55	0	1	352	39	42	0	2009
ASV571	TAGCGTATATTAAAGTTGTTGCAGTTAAAAAGCTCGTAGTTGGATTTCTGGGAGGGTGCCAATGTCCGCCGACGTGCGTGCGCAGCGGCGCCCTTCCATCCTTCTGTTAACGCCTCTTGGCATTCATTTGCTGGTGGCGGGCTCAGATATTTTACCTTGAGAAAATTAGAGTGTTTCAGGCAGGCTAGGCCGGAATACATTAGCATGGAATAATGGAATAGGACTACGGTCTCTTTGTTGGTTTGAGGGACTGCAGTAATGATTAATAGGGATAGTTGGGGGCATTAGTATTTAATTGTCAGAGGTGGAATTCTCGGATTTGTTAAAGACTAACTTATGCGAAAGCATTTGCCAAGGATGTTTTCATTA	Alveolata	Dinoflagellata	Dinophyceae	Gymnodiniales	Gymnodiniaceae	Gyrodinium	Gyrodinium_helveticum	Heterotroph	0	0	9	654	0	115	0	191	0	0	422	600	0	0	1991
ASV468	TAGCGTATATTAAAGTTGTTGCAGTTAAAAAGCTCGTAGTCGGATTTCGGGTCGGGCCGAGCGGTCTGCCGATGGGTATGCACTGTTTGGCGCGGCCTTCTTTCCGGAGACCGCGGCTACTCTTAACTGAGCGGGCGTGGGAGACGGATCGTTTACTTTGAAAAAATCAGAGTGTTTCTAGCAGGCAGCTCGCTCTTGCATAGGTTAGCATGGGATAATTTAATAGGACTCTGGTGCTATTTTGTTGGTTTCGAACACCGGAGTAATGATTAAAAGGGGCAGTCAGGGGCACTCGTATTCCGTCGAGAGAGGTGAAATTCTCAGACCAATGGAAGACGAACCACTGCGAAAGCATTTGCCAGGGATGTTTTCACTG	Alveolata	Dinoflagellata	Syndiniales	Dino-Group-I	Dino-Group-I-Clade-1	Dino-Group-I-Clade-1_X	Dino-Group-I-Clade-1_X_sp.	Parassite	0	0	41	0	2	1896	39	3	0	0	9	0	0	0	1990
ASV273	TAGCGTATATTAAAGTTGTTGCAGTTAAAAAGCTCGTAGTTGGAGTTCAGAGTGAGCTCAGCCGGTCGGCCTAATGGGTCAGAACTGGTTGACTCTCTCTTGTTTGTGGATCCCTTCGGAGTTAACTCTTCGGATGTGGAGTCCACATCGTTTACCTTGAAAAAATTAGAGTGTTCAAAGCAGGCGTTTGCTTGAATATATTAGCATGGAATAATGGAATAGGACGCTGGTTCTATTTTGTTGGTTTTGAGAACCAGAGTAATGATTAATAGGGACAGTTGGGGGCATTCATATTTCATTGTCAGAGGTGAAATTCTTGGATTTATGAAAGATGAACTTCTGCGAAAGCATTTGCCAAGGATGTTTTCATTA	Alveolata	Dinoflagellata	Syndiniales	Dino-Group-II	Dino-Group-II-Clade-10-and-11	Dino-Group-II-Clade-10-and-11_X	Dino-Group-II-Clade-10-and-11_X_sp.	Parassite	31	26	11	54	0	693	1052	95	4	0	20	0	0	0	1986
ASV373	TAGCGTATATTAAAGTTGTTGCAGTTAAAAAGCTCGTAGTTGGATTTCTGGCGGGCGTCCGCATCCCCTGGTGGGTGATGCGCGGGCCGGCCATCCTTCTGTCAACTTTCGTCCGTCCTTCATTGGTCGGCAAAGGGATCAGATAATTTACCTTGAGAAAATTAGAGTGTTTCAGGCAGGCTTAGCCGGAATACATTAGCATGGAATAATGGAATAGGACTGAGGTCTCGTTGTTGGTTACGCGGACTACAGTAATGATTAATAGGGACAGTTGGGGGCATTAGTATTTATTAGCTAGAGGTGGAATTCTCTAATTTGATAAAGACTAACTTATGCGAAAGCATTTGCCAAGGATGTTTTCATTA	Alveolata	Dinoflagellata	Syndiniales	Dino-Group-II	Dino-Group-II-Clade-20	Dino-Group-II-Clade-20_X	Dino-Group-II-Clade-20_X_sp.	Parassite	0	0	7	1292	12	605	0	68	0	0	0	0	0	0	1984
ASV255	TAGCGTATATTAATGTTGTTGCAGTTAAAAAGCTCGTAGTTGGATTTCTGGTAGAGAGAGCCCGCCCTCCCGCGAGTGCGCGGGCGCTCTCTTCCATCCTTCTGTTAACCCTTCATGTCCTTCATTGGTCGGTTGGGAGCCCAGATATTTTACCTTGAGAAAATTAGAGTGTTTCAGGCAGGCTCGCGCCCGGATACATTAGCATGGAATAATGGAATAGGACTTTAGCCTCTTCTGTTGGTCTGAGGGGTTTGAGTAATGATTAATAGGGATAGTTGGGGGCATTAGTACTTTACTGTCAGAGGTGAAATTCTTGGATTTGTAAAAGACTAACTTATGCGAAAGCATTTGCCAAGGATGTTTTCATTA	Stramenopiles	Ochrophyta	Bacillariophyta	Bacillariophyta_X	Radial-centric-basal-Coscinodiscophyceae	Rhizosolenia	Rhizosolenia_delicatula	Autotroph	27	10	17	0	1652	113	142	20	1	0	0	0	0	0	1982
ASV333	TAGCGTATATTAAAGTTGTTGCGGTTAAAAAGCTCGTAGTTGGATTTCTGCCGAGGACGACCGGTCCGCCCACTGGGTGTGTATCTGGCTCGGCCTGGGCATCTTCTTGGAGAACGTAGCTGCACTTGACTGTGTGGTGCGGTATCCAGGACTTTTACTTTGAGGAAATTAGAGTGTTTCAAGCAGGCACACGCCTTGAATACATTAGCATGGAATAATAAGATAGGACCTTGGTTCTATTTTGTTGGTTTCTAGAACTGAGGTAATGATTAATAGGGATAGTTGGGGGCATTCGTATTTAACTGTCAGAGGTGAAATTCTTGGATTTGTTAAAGACGGACTACTGCGAAAGCATTTGCCAAGGATGTTTTCATTG	Alveolata	Ciliophora	Spirotrichea	Tintinnida	Tintinnidae	Amphorides	Amphorides_quadrilineata	Heterotroph	783	146	103	0	0	369	147	183	2	0	29	43	172	0	1977
ASV526	TAGCGTATATTAAAGTTGCTGCGGTTAAAAAGCTCGTAGTTGGATTTCTGTTGAGGACAACCGGTCCGCCCTCTGGGTGAGCATCTGGCTTTGCCTTGGCATCACCTTGGGGACCACTTCTGCACTTGATTGTGTGGTGTGACACCCGAGGATTTTACTTTGAGGAAATCAGAGTGCTTCCAGCAGGCATTTGCCTTGAATACACTAGCATGGAATAATATGACAAGACTTTGGTTTTAGCTTATTGGTTTTTAGAATTGAAGTAATGATTGATAGGGATAGTTGGGGGCATTTGTATTTAACTGTCAGAGGTGAAATTCTTGGATTTGTTAAGGACACACGATTGCGAAAGCATTTGCCAAGGATGTTTTCTTTG	Alveolata	Ciliophora	Spirotrichea	Choreotrichida	Strobilidiidae_I	Pelagostrobilidium	Pelagostrobilidium_sp.	Heterotroph	289	482	82	58	0	115	32	0	36	294	0	0	587	0	1975
ASV398	TAGCGTATATTAAAGTTGTTGCAGTTAAAAAGCTCGTAGTTGGATTTCTGGGAGGGTGCCAATGTCCGTCGTCGTACGTGTTGCAGCGGCGCCCTTCCATCCTTCTGTTAACGACTTTGGGCATTCATTTGCTGGAGTCGGGCTCAGATATTTTACCTTGAGAAAATTAGAGTGTTTCAGGCAGGCCAAGCCGGAATACATTAGCATGGAATAATGGAATAGGACTACGGTCTCTTTGTTGGTTTGAGGGACTGCAGTAATGATTAATAGGGATAGTTGGGGGCATTAGTATTTAATTGTCAGAGGTGGAATTCTCGGATTTGTTAAAGACTAACTTATGCGAAAGCATTTGCCAAGGATGTTTTCATTA	Alveolata	Dinoflagellata	Syndiniales	Dino-Group-I	Dino-Group-I-Clade-5	Dino-Group-I-Clade-5_X	Dino-Group-I-Clade-5_X_sp.	Parassite	25	1	115	641	1	1052	1	59	0	0	30	46	0	0	1971
ASV393	TAGCGTATATTAAAGTTGTTGCGGTTAAAAAGCTCGTAGTTGGACTTCTGTTGGGGTGGGCCGGTCCGCATATTTTGCGTGAGCCGAGTGCCGCTACCTCAGCAAACCCGTCAGGAAGCCATGGTCTGCTTCACCGCAGGCTGTGGATGCTTGGCGCATTTACTTTGAGGAAATTAGAGTGTTCACCGCAAGCGATCGTTCTGAATACATTAGCATGGAATAATAACATAGGACCTTGGTGCTACTATTGTTGGTTTCTGGTGCTGAGGTAATGATGAATAGGGATAATTGGGGGCACTCGTATTAACGCGTCAGAGGTGGAATTCTTGGATTGCGTTACGACGAACCACTGCGAAAGCATTTGTCAAGGATGTTTTCATTG	Alveolata	Dinoflagellata	Dinophyceae	Gymnodiniales	Warnowiaceae	Warnowia	Warnowia_sp.	Heterotroph	0	0	312	33	85	415	76	24	0	0	1005	8	0	0	1958
ASV1120	TAGCGTATATTAAAGTTGTTGCGGTTAAAAAGCTCGTAGTTGGATTTCTGGCGAGGACGACCGGTCCGCCCTCTGGGTGAGTATCTGGTTCGGCCTTGTCATCTTCGTGGAGAACGTAGCTGCACTTGACTGTGTGGTGCGGTATCCACGACTTTTACTTTGAGGAAATTAGAGTGTTTCAAGCAGGCACACGCCTTGAATACATTAGCATGGAATAATAAGATAGGACCTCGGTTCTATTTTGTTGGTTTCTAGAGCTGAGGTAATGATTAATAGGGATAGTTGGGGGCATTCGTATTTAACTGTCAGAGGTGAAATTCTTGGATTTGTTAAAGACGGACTACTGCGAAAGCATTTGCCAAGGATGTTTTCATTG	Alveolata	Dinoflagellata	Dinophyceae	Gonyaulacales	Goniodomataceae	Alexandrium	Alexandrium_affine	Mixotroph	0	0	76	0	0	0	0	0	0	937	0	0	0	937	1950
ASV343	TAGCGTATATTAAAGTTGTTGTGGTTAAAAAGCTCGTAGTTGGATCTCAACAGACCTGGATCGGTTTACTTTGTGTAATACTGATCCAGAGCTGTGCTTTTGCCGGAGGTTTAGGGGTGCTCTTAACCGAGTGTCTCTGAGTGCCGGCAGGTTTACTTTGAAAAAATTAGAGTGTTTAAAGCAGGCTGTTATGCCTGAATATTTGTGCATGGAATAATAGAATAGGATGTTGATCTTATTTTGTTGGTTTTCGAGACTTGACATAATGATTAATAGGGACAGTCGGGGGCATTTGTATTCAAACGACAGAGGTGAAATTCTTGGACCGTTTGAAGACAAACTACTGCGAAAGCATTTGCCAAGAATGTTTTCATTA	Alveolata	Ciliophora	Spirotrichea	Strombidiida	Strombidiidae	Parallelostrombidium	Parallelostrombidium_conicum	Mixotroph	0	0	73	0	773	770	74	0	0	0	258	0	0	0	1948
ASV231	TAGCGTATGTTAAAGTTGTTGCGGCTAAAAAGCTCGTAGTTGGATTTCTAGATGAGAGGAGTGGTCCACTCTATGAGTGTGTATCTACTTCCGCTCGTCTATCCGCTCTGCATACGTGTCTGCGCTTGACTGCGTGGCGCGGAGGTAGGGCCTTTTACTTTGAGGAAATTAGAGTGTTCACGGCAGGCAGTCGCCTTGAATATATTAGCATGGAATAATAACATAGGATCTTGGTCCTATTTTGTTGGTTTCTAGGGCTAAGATAATGATTAATAGGGACAATTGGGGGCATTCGTATCGCGGTGTCAGAGGTGGAATTCTTGGATTACTGCGCGACGAACTACTGCGAAAGCATTTGCCAAGGATGTTTTCATTG	NA	NA	NA	NA	NA	NA	NA	NA	974	33	756	50	0	0	0	0	1	11	41	62	0	11	1939
ASV285	TAGCGTATATTAAAGTTGTTGCGGTTAAAAAGCTCGTAGTTGGATTTCTGCTGAGGACGACCGGTCCGCCCTCTGGGTGAGCATCTGGCTCGGCCTCGGCATCTTCTTGGAGAACGTAACTGCACTTGACTGTGTGGTGCGGTACTCAAGACTTTTACTTTGAGGAAATTAGAGTGTTTCAAGCAGGCGCATGCCTTGAATACATTAGCATGGAATAATGAGATAGGACCTTAGTTCTATTTTGTTGGTTTCTAGAGCTGAGGTAATGATTAATAGGGATAGTTGGGGGCATTCGTATTTAATTGTCAGAGGTGAAATTCTTGGATTTGTTAAAGACGGACTACTGCGAAAGCATTTGCCAAGGATGTTTTCATTG	Hacrobia	Haptophyta	Prymnesiophyceae	Phaeocystales	Phaeocystaceae	Phaeocystis	Phaeocystis_sp.	Autotroph	328	9	371	175	489	541	17	0	1	3	0	0	0	3	1937
ASV349	TAGCGTATATTAAAGTTGTTGCAGTTAAAAAGCTCGTAGTTGGATTTCTGGTGTAGTGACTCCGGCCGGCGGTTCGCTTGGTTGGGAGCGCTGTACCATCCTTCGGTTAACATTTAGGGGATTGACTTTCCTTACTTGGGCTCCGATATTTTACCTTGAGAAAATTAGAGTGTTTCAGGCAGGCTATCGCCGGAATACATTAGCATGGAATAATGGAAAAGGACTTCTACCTCTTCTGTTGGTCTGGGAGGCAGTAGTAATGATTAATAGGGATAGTTGGGGGCATTAGTACTTAACTGTCAGAGGTGAAATTCTCCGATTTGTTAAAGACTAACTTATGCGAAAGCATTTGCCAAGGATGTTTTCATTA	Alveolata	Dinoflagellata	Dinophyceae	Gonyaulacales	Ceratiaceae	Tripos	Tripos_fusus	Mixotroph	411	271	253	4	0	159	282	0	0	277	0	0	0	277	1934
ASV248	TAGCGTATACTAAAGTTGTTGCGGTTAAAAAGCTCGTAGTTGGATCTTGGAGTGTGAGTGAATGGTCGATCGAAAGATTGTACTGTTCGGCACACTCTTCTCTTCGGTTGCGTGTGTAGTGCCCTTAACTGAGTGCTGCACTCGACCGGAATTTTTACCTTGAAAAAATTAGAGTGTTCAAAGCAGACCTGATTATGTCTGAATATTCGTGCATGGAATAATAAAATAAGAACTTGGTTCTATTTTATTGGTTTTCGGAACTCGAGTTAATGATTAAGAGGGACAGACGGGGGCATCCGTACTCTGCCGTTAGAGGTGAAATTCTTGGATCGGCGGAAGACGCGCAACTGCGAAAGCATTTGCCAAGAATGTTTTCTTTA	Hacrobia	Cryptophyta	Cryptophyceae	Cryptomonadales	Cryptomonadales_X	NA	NA	Mixotroph	1238	15	393	53	82	118	0	26	0	4	0	0	0	4	1933
ASV249	TAGCGTATACTAAAGTTGTTGCGATTAAAAAGCTCGTAGTTGGATCTCAGGCATGGGCGCACGGTCCGCCTCGCGGCGGTCACTGTGTTTCAGTCCATCCTACGCTTCCCGGTATTCAGCCCATGGTGCTCTTAATTGAGCGTTTTGGGTGGCCGGAACGTTTACTTTGAAGAAATTAGAGTGTTCAAAGCAGGCTAGTTAGCCTGAATAATGGTGCATGGAATAATGGAATAGGACCTCGGTTCTATTTTGCTGGTTTTCTGAACACGAGGTAATGATTAAGAGGGACAGACGGGGGCATCCGTATTGCGGTGTTAGAGGTGAAATTCTTGGATCATCGCAAGACGAACTACTGCGAAAGCATTTGCCAAGAATGTTTTCATT	Alveolata	Dinoflagellata	Dinophyceae	NA	NA	NA	NA	NA	0	0	0	0	1508	0	387	38	0	0	0	0	0	0	1933
ASV207	TAGCGTATATTAAAGTTGTTGCAGTTAAAAAGCTCGTAGTTGGATTTCGGAGTGGGCCAGTTGGTCCGCCGCAAGGTGTGTTACTGACTGGTTTGCTCTTCTTCGCAAAGACTGCGTGTGCTCTTCAGTGAGTGTGCGTAGGATTTACGACGTTTACTTTGAAAAAATTAGAGTGTTCAAAGCAGGCTATTGCTTGAATACATGAGCATGGAATAATGGAATAGGACTTTGGTCCCATTTTGTTGGTTTCTAGGGCCGAAGTAATGATTAAGAGGGACAATTGGGGGCATCCGTATTTCGTTGTCAGAGGTGAAATTCTTGGATTTACGAAAGACGAACAACTGCGAAAGCACTTGCCAAGAGTGTTTTCATTA	Alveolata	Dinoflagellata	Dinophyceae	Torodiniales	Torodiniaceae	Torodinium	Torodinium_robustum	Heterotroph	0	0	0	0	0	0	1924	0	0	0	0	0	0	0	1924
ASV415	GCGTATATTAAAGCTGTTGCGGTTAAAAAGCTCGTAGTTGGATATCAGTGCGTGTCCGGTCCGGTATGCCCGGCGGCGGCGCTCGCGCGTCACTGCTGGGCTCCCAAATATCGGCTGGCCGCATTCAATCGTGCCGGATCCGTCGACGGGCCGTTCTTCGGAGGGGCCTGTTGGCGACCGGCGACGTTACCTTGAACAAATTAGAGTGCTCAAAGCAGGCTCTGAATGCCTGTATACATATTCATGGAATTGGAGAATACGTCCCTGGCTCGATTTGGTTGGTTTTGAGAGTCGAAGGGAAATGATTAATAGGGACTGACGGAGGCATTCGTATTGCGACGCGAGGGGTGAAATCCTGTGACCGTCGCACGACGAACTACTGCGAAAGCATTTGCCGAG…	Alveolata	Dinoflagellata	Syndiniales	Dino-Group-II	Dino-Group-II-Clade-6	Dino-Group-II-Clade-6_X	Dino-Group-II-Clade-6_X_sp.	Parassite	538	703	57	0	0	337	0	0	16	12	106	141	0	12	1922
ASV254	TAGCGTATATTAAAGTTGTTGCAGTTAAAAAGCTCGTAGTTGGATTTCTGGCGGGGACCCAAGTACCCCTGGTGGGTGTGCTCGGGCCCGGCCATCCTTCTGTCAACTTTCGCGCGTCCTTCACCGGTCGGCAAAGGGATCAGATAATTTACCTTGAGAAAATTAGAGTGTTTCAGGCAGGCTTTCGCCGGAATACATTAGCATGGAATAATGGAATAGGACTGAGGTCTCGTTGTTGGTTACGCGGACTCCAGTAATGATTAATAGGGACAGTTGGGGGCATTAGTATTTATTAGCTAGAGGTGGAATTCTCTAATTTGATAAAGACTAACTTATGCGAAAGCATTTGCCAAGGATGTTTTCATTA	Alveolata	Dinoflagellata	Dinophyceae	Gymnodiniales	Gymnodiniaceae	Gyrodinium	Gyrodinium_helveticum	Heterotroph	0	0	211	0	420	295	739	170	0	0	70	8	0	0	1913
ASV261	TAGCGTATATTAAAGTTGTTGCAGTTAAAAAGCTCGTAGTTGGATTTCTGCCAGGGTGCCAATGTCCGCCGAAGTGCGTGCGCAGCGGCGCCCTCGCATCCTTCTGTTAACGCCTCTCGGCATTCACTTGCCGGTGGTGGGCTCAGATAATTTACCTTGAGAAAATTAGAGTGTTTCAGGCAGGCTAGGCCGGAATACATTAGCATGGAATAATGGAATAGGACTACGGTCTCGTTGTTGGTTTGAGGGACTGGAGTAATGATTAATAGGGATAGTTGGGGGCATTAGTATTTAATTGTCAGAGGTGAAATTCTCAGATTTGTTAAAGACTAACTTATGCGAAAGCATTTGCCAAGGATGTTTTCATTA	Alveolata	Ciliophora	Spirotrichea	Tintinnida	NA	NA	NA	Heterotroph	205	29	216	1	1139	0	151	0	0	148	23	0	0	0	1912
ASV421	TAGCGTATATTAATGTTGTTGCAGTTAAAAAGCTCGTAGTTGAATTTCTGGACTCATCTTTCGGTCCGAGGCCTTGTGCTTTGCGTACTGTTCTCGATGGGTTCATCTTAGTAGGGAACCATTCTGGTATTAACTTATTGGGGTGTGGAACTGCTTCGTTTACTGTGAATAAAATAGAGTGTTTAAAGCAGGCATTACGCCTTGAATACTTCAGCATGGAATAAAATGATAGGACCTAGGTCTATTTTTATTGGTTATGTTAACTAGGTAATGATTAATAGGGACAGTTGGGGGTATTCATATTTGATTGTCAGAGGTGAAATTCTTGGATTTATGAAAGATGAACTTATGCGAAAGCATTTACCAAGGATGTTTTCATTA	Alveolata	Dinoflagellata	Syndiniales	Dino-Group-I	Dino-Group-I-Clade-5	Dino-Group-I-Clade-5_X	Dino-Group-I-Clade-5_X_sp.	Parassite	12	0	108	92	0	629	5	771	0	0	2	0	292	0	1911
ASV520	TAGCGTATATTAAAGTTGTTGCGGTTAAAAAGCTCGTAGTTGGATTTCTGTCGGTGAGTGAAAGTCCGCTCTCAGTGGTTGGTACTTTTCACGCCACCGGCATCTTCCTGGGGACTGTGTCTGATCTTAGTTGATTGGCGCATAATCCAGGACTTTTACTTTGAAGAAATGAGAGTGTTTCAAGCAGGCCATCGCCGTGAATACGTTAGCATGGAATAATAGCATCGGACCTCGTTCCAAAGCTGTTGGTTTCTTGGACCGAGGTAAAGGTGAATAGGGATTGTTGGGGGCATTCGTATTTAACTGTCAGAGGTGAAATTCTTGGATTTGTTGAAGACGGACTACTGCGAAAGCATCTGCCAAAGATGTTCTCATTG	Alveolata	Dinoflagellata	Syndiniales	Dino-Group-I	Dino-Group-I-Clade-5	Dino-Group-I-Clade-5_X	Dino-Group-I-Clade-5_X_sp.	Parassite	1	1	3	0	0	1778	9	32	0	0	81	0	0	0	1905
ASV340	TAGCATATATTAAAATTGTTGCGGTTAAAACGCTCGTAGTTCGATGTCTGTTGAGAACGACCGGTCTGCCCCAGTGGTGAGTACACGGTTTGTTGTTGGCACTTTTCTGGGGGAAATGTTTGCACTTAATTGTGTGGCATATGATCTAGAGCTTTTACTTTGAGGAAATGAGAGTGTTTCAAGCAGGCGTACGTCATGGATACGTTAGCATGGAATAATAGCATAGGACCACGGCCTGAAGTTGTTGGTTTTCGGATCGTGGTAATACAAAGAGGGGTAGTTGGGGGTATTCGTACTTAACTGTCAGAGGTGAAATTCTTGGATTTTTTAAAGACGGACTACTGCGAAAGCATCTGCCCAGGATGTTTTTATTG	Alveolata	Dinoflagellata	Dinophyceae	Peridiniales	Heterocapsaceae	Heterocapsa	Heterocapsa_nei/rotundata	Mixotroph	14	3	154	239	339	773	195	115	0	0	18	0	50	0	1900
ASV541	TAGCGTATATTTTAGTTGTTGCAGTTAAAAAGCTCGTAGTTGAATTTCTGGTGGGGGAATGCGGTCTGACCCTTAGGGTTAGCACTTGCACTCTCCGGCCATCCTTGGGTGGAGCCATTCTGGCATTAAGTTGTCGGGGTGGGGATGCCCATCGTTTACTGTGAAAAAATTAGAGTGTTCAAAGCAGACTTATGTCGTTGAATATATTAGCATGGAATAATAAGATAGGACAGCAGTGCTATTTTGTTGGTTTGCGCACCGTTGTAATGATGAATAGGGACAGTTGTGGGTATTCGTATTCACTTGTAAGAGGTGAAATTCTTAGATTAAGGGAAGACGAACTACTGCGAAAGCATTTACCAAGGATGTTTTCATTA	Alveolata	Ciliophora	Nassophorea	Nassophorea_X	Discotrichidae	NA	NA	Heterotroph	0	0	12	47	16	1548	1	51	0	0	89	127	0	0	1891
ASV362	TAGCATATATTAAAGTTGCTGCAGTTAAAAAGCTCGTAGTTGGAATTCTGCTGAAGATATCCGGTCTGCCCTCTGGGTGAGCATTTGGCATTGCTTCAGCATCAGCTTGGAACCACTGCTGCACTTGACTGTGTGGTGTGGGGTCTAAGGACTTTACTTTGAGGAAATCAGAGCGTTCCCACCAGGCCAATGCCTTGAATACACTAGCATGGAATAATGTGATAAGGCCTTGTCTTTATCTTGTTGGTTTTAGAGATGAGGTGATGATAGGTAGGAATAGTTGGGGGCATTTGTATTCAACTGTCAGAGGTGAAATTCTTGGATTTGTTAAGGACACACATGTGCGAAAGCATTTGCCATGGATGTTTTCTTTG	Alveolata	Dinoflagellata	Dinophyceae	Dinophyceae_X	Dinophyceae_XX	Abedinium	Abedinium_dasypus	Mixotroph	85	286	15	0	628	603	23	207	43	0	0	0	0	0	1890
ASV429	TAGCGTATATTAAAGTTGTTGCAGTTAAAAAGCTCGTAGTTGGACTTCTGGCTTGACGCAGCGGTCCGCCGCAAGGTGTGCACTGCGGTGTCGAGCCTTCTTCTCGTAGTCGATTGGTGCACTTAAGTGGGTGCCTTTTGAATATGGGACCTTTACTTTGAAAAAATTAGAGTGTTCAAAGCAGGCCTTCGCTTGAATACATTAGCATGGAATAATGGAATAGGACTTTGGTTCTATTTTGTTGGTTTCTAGGACCGAAGTAATGATTAATAGGGACAGTTGGGGGCATTAGTATTTAATTGTCAGAGGTGAAATTCTTGGATTTATGAAAGACTAACTACTGCGAAAGCATTTGCCAAGGATGTTTTCATTA	NA	NA	NA	NA	NA	NA	NA	NA	106	0	34	0	684	60	137	1	0	410	40	0	0	410	1882
ASV264	TAGCGTATATTAAAGTTGTTGCAGTTAAAAAGCTCGTAGTTGGATTTCTGGTAGGATGACTTCGCCCTCAGTAGAGTGTGCGGAGCCGTCTTTCCATCCTTCTGTTAACCCTTGAGTCCTTCACGGTCTCCTGGGGGCTCAGATATTTTACCTTGAGAAAATTAGAGTGTTTCAGGCAGGCTAGCGCCGGAATACATTAGCATGGAATAATGGAATAGGACTTTTGCCTCTTCTGTTGGTCTGAGGGGTTCGAGTAATGATTAATAGGGATAGTTGGGGGCATTAGTACTTCACTGTCAGAGGTGAAATTCTCGGATTTGTGAAAGACTAACTTATGCGAAAGCATTTGCCAAGGATGTTTTCATTA	Stramenopiles	Ochrophyta	Chrysophyceae	Chrysophyceae_X	Chrysophyceae_Clade-G	Chrysophyceae_Clade-G_X	Chrysophyceae_Clade-G_X_sp.	Autotroph	1	0	176	0	925	349	428	0	0	0	0	0	0	0	1879
ASV495	TAGCGTATATTAAAGTTGTTGCAGTTAAAAAGCTCGTAGTTGGATTTCTGGGTCAAGCTCCTGGTCCGCCGCAATGCGGTGCAGACTGTGTGTAGCGTTGGCTCATCCTTGTGGGAAAAGCAGTCGGGCGTTCATTCGTCAGCTGTGGGAACCGCATCATTTACTGTGAAAAAATTAGAGTGTTCAAAGCAGGCTTACGCTGTGAATACATTAGCATGGAATAATAAGATAGGACTTTGGTTCTATTTTGTTGGTTGGAGGCCAAGGTAATGATTAATAGGGATAGTTGGGGGTATTCATATTTAATTGTCAGAGGTGAAATTCTTGGATTTATGAAAGATGAACTTATGCGAAAGCATTTACCAAGGATGTTTTCATTA	Alveolata	Dinoflagellata	Syndiniales	Dino-Group-I	Dino-Group-I-Clade-5	Dino-Group-I-Clade-5_X	Dino-Group-I-Clade-5_X_sp.	Parassite	1	0	59	71	0	1744	0	0	0	0	0	0	0	0	1875
ASV251	TAGCGTATATTAAAGTTGTTGCGGTTAAAAAGCTCGTAGTTGGATTTCTGTCGAGGGTGGGCGGTCCGCACTATGTGCGTGTATCTGTTACGGCCTTGGCATCCTCTTGGGGAACGTGTCTGTGCTTGATTGCATGGCGCGGTATTCAAGACTTTTACTTTGAGGAAATTAGAGTGTTCACGGCAAGCATAGCTTTGAATACATTAGCATGGAATAATAATATAGGACATTCGTACTATTTTGTTGGTTTCTAGAACGAGTGTAATGATTAATAGGGATAATTGGGGGCATTCGTATTAACGCGTCAGAGGTGGAATTCTTGGATTGCGTTACGACGAACTACTGCGAAAGCATTTGCCAAGGATGTTTTCATTG	Alveolata	Ciliophora	Spirotrichea	Strombidiida	NA	NA	NA	NA	0	0	83	0	1536	0	248	0	0	0	0	0	0	0	1867
ASV386	GCGTATATTAAAGTTGCTGCAGTTAAAAAGCTCGTAGTCGGATCTCGGGATCGTGTCGGCGGCTTTGTCGCTTCTTCTGCGCTTCGGCGTTGGGAGTTGTGGCAGGTCGTCGGCCCTGTCGGCGAGGTCCCCACCCTTGGTGGGGTTCCACCTCGCTCGTGCAGCCCGCCGTCGCGTTTGGGCGGGTGTCCTTAATTGGATGCCCGCTCTCGAACGTGGCCATTTTACCTTGAACAAATCGGAGTGCTCAAAGCAGGCTCTTCATCGCTCGAACGGTAGCGCATGGAATAATGGAAGAGGACCGGCTTCCGCTTCTGTTGGTCTCACGGAGGCAGGTAATGATCAAGAGGGACGGATGGGGACAGAGGTATGGCTTGGCGAGAGGTGAAATTCTTGGAC…	Alveolata	Dinoflagellata	Dinophyceae	Gonyaulacales	Ceratiaceae	Tripos	Tripos_contrarius	Mixotroph	0	654	427	292	28	0	0	0	162	0	116	175	0	0	1854
ASV420	TAGCGTATATTAAAGTTGTTGCGGTTAAAAAGCTCGTAGTTGGATTTCTGTCGGTGAGTGAAAGTCCGCTCTCAGTGGTTGGTACTTTTCACGCCACCGGCATCTTCCTGGGGATTGTGTCTGCTCTTTGTTGAGTGGCGCATAATCCAGGACTTTTACTTTGAAGAAATGAGAGTGTTTCAAGCAGGCCATCGCCGTGAATACGTTAGCATGGAATAATAGCATCGGACCTCGTTCCAAAGCTGTTGGTTTCTTGGACCGAGGTAAAGGTGAATAGGGATTGTTGGGGGCATTCGTATTTAACTGTCAGAGGTGAAATTCTTGGATTTGTTGAAGACGGACTACTGCGAAAGCATCTGCCAAAGATGTTCTCATTG	Alveolata	Dinoflagellata	Dinophyceae	NA	NA	NA	NA	NA	172	0	9	83	225	499	243	87	13	0	212	243	61	0	1847
ASV317	TAGCGTATATTAAAGTTGTTGCAGTTAGAACGCTCGTAGTCGGATTTCGGGGCGGGTCGACCGGTCTGCCGATGGGTACGCACTGGCCGACGCGTCCTTCCTGCCGGAGACCGTCCCTACTCTTAACTGAGCGGGGGCGGGAGACGGCACTTTTACTTTGAAAAAATCAGAGTGTTTCAAGCAGGCAGCTCGCTCTTGCATGGATTAGCATGGGATAATGAAATAGGACTTTGGTGCTATTTTGTTGGTTTCGAACACCGAAGTAATGATGAGAAGGGACAGTCAGGGGCACTCGTATTCCGCAGAGAGAGGTGAAATTCTTAGACCCGCGGAAGACGAACCACTGCGAAAGCATTTGCCAGGGATGTTTTCACTG	Alveolata	Dinoflagellata	Dinophyceae	Gymnodiniales	Kareniaceae	Karlodinium	NA	Mixotroph	110	27	47	317	1140	70	3	46	1	4	35	33	0	4	1837
ASV453	TAGCGTATATTAAAGTTGTTGCAGTTAAAAAGCTCGTAGTTGGATCTCAGGTCCCGGCTCGCGGTTCACCTCGCGGTGCTTTACTGCCCGTCCGGACCTAACCCGCCGGTCTCCTCCCTTGGTGCCCTTCGCTGGGTGTCTCGGGTGGCCGGAAAGTTTACTTTGAAAAAATTAGAGTGTTCAAAGCAGGCGCTTCCGCCTGGATAATGGTGCATGGAATAATGGAATAGGACCTCGGTTCTATTGTGTTGGTTTTCGGAGCTCGAGGTAATGATTAAGAGGGACAGACGGGGGCATTCGTATTACGGTGTTAGAGGTGAAATTCTTGGATCGCCGTAAGACGAACTACTGCGAAAGCATTTGCCAAGAATGTTTTCATTA	Alveolata	Dinoflagellata	Dinophyceae	Prorocentrales	Prorocentraceae	Prorocentrum	Prorocentrum_sp.	Mixotroph	17	1	67	200	0	1130	0	338	0	4	34	27	0	4	1822
ASV385	TAGCGTATATTAAAGTTGTTGCAGTTAAAAAGCTCGTAGTTGGACTTGTGCGCGTCCCTGATGTCCTTTTTGGTACGTTTGGGGATGTGCATCCTTGGGTGGAACCTGTGTGGCATTAGGTTGTCGTGCAGGGGATGCTCATCGTTTACTGTGAAAAAATTAGAGTGTTCAAAGCAGGCTTACGCCGTTGAATATATTAGCATGGAATAATAAGATAGGACCTTGGTACTATTTTGTTGGTTTGCGCACCGAGGTAATGATTAACAGGGACGGTTGGGGGTATTCGTATTCCATTGTCAGAGGTGAAATTCTTGGATTTTTGGAAGACGAACTACTGCGAAAGCATTTACCAAGGATGTTTTCATTA	Alveolata	Dinoflagellata	Syndiniales	Dino-Group-II	Dino-Group-II-Clade-7	Dino-Group-II-Clade-7_X	Dino-Group-II-Clade-7_X_sp.	Parassite	0	0	2	1461	0	65	0	217	0	0	30	46	0	0	1821
ASV284	TAGCGTATATTAAAGTTGTTGCGGTTAAAAAGCTCGTAGTTGGATTTCTGCTGAGGACGACCGGTCCGCCCACTGGGTGAGCATCTGGCTCGGCCTTGGCATCTTCTTGGAGAACGTATCTGCACTTCATTGTGTGGTGCGGTAACCAGGACCTTTACTTTGAGGAAATTAGAGTGTTTCAAGCAGGCGTGCGCCTTGAATACATTAGCATGGAATAATAAGATAGGACCTTAGTTCTATTTTGTTGGTTTCTAGAGCTGGGGTAAAGATTAATAGGGATAGTTGGGGGCATTCGTATTTAACTGTCAGAGGTGAAATTCTTGGATTTGTTAAAGACGGACTACTGCGAAAGCATTTGCCAAGGATGTTTTCATTG	Alveolata	Dinoflagellata	Dinophyceae	Gymnodiniales	Warnowiaceae	Warnowia	Warnowia_sp.	Heterotroph	0	0	0	0	1769	0	27	0	0	4	0	0	0	4	1804
ASV304	TAGCGTATATTAAAGTTGTTGCGGTTAAAAAGCTCGTAGTTGGATTTCTGCCGAGGACGACCGGTCCGCCCTCTGGGCGTGCATCTGGCTTGGCCTGGGCATCTTCTTGGAGAACGTAGCTGCACTTGACTGTGTGGTGCGGTATCCAAGACTTTTACTTTGAGGAAATTAGAGTGTTTCAAGCAGGCGCACGCCTTGAATACATTAGCATGGAATAATAAGATAGGACCTCGGTTCTATTTTGTTGGTTTCTAGAGCTGAGGTAATGATTAATAGGGATAGTTGGGGGCATTCGTATTTAACTGTCAGAGGTGAAATTCTTGGATTTGTTAAAGACGGACTACTGCGAAAGCATTTGCCAAGGATGTTTTCATTG	Stramenopiles	Ochrophyta	Dictyochophyceae	Dictyochophyceae_X	Dictyochales	Dictyochales_X	Dictyochales_X_sp.	Autotroph	0	0	326	0	383	668	410	5	0	0	0	0	0	0	1792
ASV436	TAGCGTATATTAAAGTTGTTGCAGTTAAAAAGCTCGTAGTTGGATTTCTGGCAGAGCGTCCTCCGTCCGACAGTTCGTTTGGCTCGGAGCGCTCTACCATCCTTCTGTTAACCTTTACGGAATTCACTTTCTGCACTGGGGCTCAGATATTTTACCTTGAGAAAATTAGAGTGTTTCAGGCAGGCTTTCGCCGGAATACATTAGCATGGAATAATGGAAAAGGACTTCAACCTCTTCTGTTGGTCTGGGAGGCTGTAGTAATGATTAATAGGGATAGTTGGGGGCATTAGTACTTGACTGTCAGAGGTGAAATTCTCCGATTTGTTAAAGACTAACTTATGCGAAAGCATTTGCCAAGGATGTTTTCATTA	Hacrobia	Picozoa	Picozoa_X	Picozoa_XX	Picozoa_XXX	Picozoa_XXXX	Picozoa_XXXX_sp.	Heterotroph	59	0	87	134	0	643	2	655	0	8	24	36	136	8	1792
ASV462	TAGCGTATATTAAAGTTGTTGCGGTTAAAAAGCTCGTAGTTGGATTTCTGTCGAGGACGACCGTTCCGCCCTCTGGGTGAGTATCTGGCTCGGCCTTGGCATCTTCTTGGAGAACGTTGCTGCTCTTGATTGAGTGGTGCGGTATCCAGGACTTTTACTTTGAGGAAATTAGAGTGTTTCAAGCAGGCGCACGCCTTGAATACATTAGCATGGAATAATAAGATAGGACCCCGGTTCTATTTTGTTGGTTTCTAGAGCTGAGGTAATGATTAATAGGGATAGTTGGGGGCATTCGTATTTAACTGTCAGAGGTGAAATTCTTGGATTTGTTAAAGACGGACTACTGCGAAAGCATTTGCCAAGGATGTTTTCATTG	Alveolata	Dinoflagellata	Syndiniales	Dino-Group-I	Dino-Group-I-Clade-5	Dino-Group-I-Clade-5_X	Dino-Group-I-Clade-5_X_sp.	Parassite	0	0	21	327	145	1258	0	38	0	0	0	0	3	0	1792
ASV332	TAGCGTATATTAAAGTTGTTGCGGTTAAAAAGCTCGTAGTTGGATTTCTGTCGGTGAGTGAAAGTCCGCTCTCAGTGGTTGGTACTTTTCACGCCACCGGCATCTTCCTGGGGATTGTGTCTGCTCTTTGTTGAGTGGCGCATAATCCAGGACTTTTACTTTGAAGAAATGAGAGTGTTTCAAGCAGGCCTACGCCGTGAATACGTTAGCATGGAATAATAGCATCGGACCTCGTTCCAAAGCTGTTGGTTTCTTGGACCGAGGTAAAGGTGAATAGGGATTGTTGGGGGCATTCGTATTTAACTGTCAGAGGTGAAATTCTTGGATTTGTTGAAGACGGACTACTGCGAAAGCATCTGCCAAAGATGTTCTCATTG	Archaeplastida	Chlorophyta	Palmophyllophyceae	Prasinococcales	Prasinococcales-Clade-A	Prasinococcus	Prasinococcus_capsulatus	Autotroph	0	0	0	0	1271	381	56	0	0	0	59	4	0	0	1771
ASV389	TAGCGTATATTAAAGTTGTTGCGGTTAAAAAGCTCGTAGTTGGATTTCTGCTGAGGACGACCGGTCCGCCCTCTGGGTGAGTATTTGGCTTTGCCTCGGCATCCTCTTGGAGAACGTAACTGCACTTGACTGTGTGGTACGGTATCCAGGACTTTTACTTTGAGGAAATTAGAGTGTTTCAAGCAGGCACACGCCTTGAATACATTAGCATGGAATAATAAGATAGGACCTTGGTTCTATTTTGTTGGTTTCTAGAGCTGAGGTAATGATTAATAGGGATAGTTGGGGGCATTCGTATTTAACTGTCAGAGGTGAAATTCTTGGATTTGTTAAAGACGGACTACTGCGAAAGCATTTGCCAAGGATGTTTTCATTG	Alveolata	Ciliophora	Spirotrichea	Strombidiida	Strombidiidae_Q	Strombidiidae_Q_X	Strombidiidae_Q_X_sp.	Mixotroph	315	19	429	2	0	165	29	0	6	796	8	0	0	0	1769
ASV1339	TAGCGTATATTAAAGTTGTTGCAGTTAAAAAGCTCGTAGTTGGATTTCTGGTTGAAGGTTAGAGCGCACCTGTGTGAGGCTCGAGTCTTTTACCATCCTTCTGTTAACCTTACATGACATTGATTTGTCGGTTTGGGGCTCAGATATTTTACCTTGAGAAAATTAGAGTGTTTCAGGCAGGCTTGTGCCCGGATACATTAGCATGGAATAATGGAATAGGACTTTAATCTCTTCTGTTGGTCTGAGGGGTTGAAGTAATGATTAATAGGGATAGTTGGGGGCATTAGTACTTTACTGTCAGAGGTGAAATTCTCGGATTTGTAAAAGACTAACTTATGCGAAAGCATTTGCCAAGGATGTTTTCATTA	Alveolata	Dinoflagellata	Syndiniales	Dino-Group-II	Dino-Group-II-Clade-4	Dino-Group-II-Clade-4_X	Dino-Group-II-Clade-4_X_sp.	Parassite	0	0	0	0	0	0	0	0	0	0	707	1060	0	0	1767
ASV303	TAGCGTATATTAAAGTTGTTGCGGTTAAAAAGCTCGTAGTTGGAGTTCTGCCAGGTGACGCTCGTCCGCCCAAGTGGTGTGTACAGGGCGTGCATCTGGCCCTTTCAAGGGGAACGTGTTGCACTTTATTGTGTGGCGCGAGATCCTTGACTTTTACTTTGAGGAAATAAGAGTGTTCCAAGCAGGCTCTCGTCGTGCATAGCTCAGCATGGAATAATAGCATTGGACTTCGTTTCTACGCTGTTGGTTGCAAGAAGCGAGGTAATGATGAAGAGGGATAGTTGGGGGCATTCGTATTTAACTGTCAGAGGTGAAATTCTTGGATTTGTTAAAGACGGACTACTGCGAAAGCATCTGCCATGGATGTTTTCATTG	Alveolata	Dinoflagellata	Dinophyceae	Peridiniales	Thoracosphaeraceae	Scrippsiella	Scrippsiella_acuminata	Mixotroph	51	0	383	86	787	223	34	98	0	0	47	55	0	0	1764
ASV390	TAGCGTATACTAAAGTTGTTGCAGTTAAAAAGCTCGTAGTCGAATATAGGTTGTTTGGATGCGCGAGCACTCTTGTTTAACTTGAGATGCTTGCGCCCATTAGCCGCCCTTGTGGAGCTCGATGTTCTTGATTATCAAGAACACTCAATCGATCCCACACATTACTGTGAACAAAATAGAGTGTTCATGGCAGGCCATTAGGGCTTGAATACCGCAGCATGGAATAATAGAATAGGACTTCCGGTTCTATTTTATTGGTTTTTGGAGCCGAAGTAATGATTAATAGGGATAGTTGGGGGCACTCGTACTCCGTTGTCAGAGGTGAAATTCTTGGATTGACGGAAGACGAACAACTGCGAAAGCATCTGCCAAGGATGTTTTCATTG	Alveolata	Ciliophora	Spirotrichea	Strombidiida	Tontoniidae_A	Tontoniidae_A_X	Tontoniidae_A_X_sp.	Mixotroph	520	8	287	3	123	0	75	0	0	171	0	0	575	0	1762
ASV256	TAGTGTATATTAAAGTTGTTGCAGTTAAAAAGCTCGTAGTTGGATTTCTGGCGGGAGCGATCGGTCCTTCACTCAGTGTTGGAACCTGATTGTCTCCTGCCATCCATGGAGAAAACTTATCTGGCATTAAGTTGTCGGGTAGGCAATCTCCATCTTTTACTGTGAAAAAATTAGAGTGTTCAAAGCAGGCTTATGCCGTTGAATATATTAGCATGGAATAATAAGATAGGACTATGGTACTATTTTGTTGGTTTGTGCACCATGGTAATGATTAATAGGGACAGTTGGGGGTATTCGTATTCCATTGTCAGAGGTGAAATTCTTGGATTTATGGAAGACGAACTACTGCGAAAGCATTTACCAAGGATGTTTTCATTA	Alveolata	Ciliophora	Spirotrichea	Strombidiida	Strombidiidae_J	Strombidiidae_J_X	Strombidiidae_J_X_sp.	Mixotroph	1	0	262	0	1169	2	309	1	0	0	6	9	0	0	1759
ASV225	TAGCGTATATTAAAGTTGTTGCGGTTAAAAAGCTCGTAGTTGGATTTCTGCCGAGGACGACCGGTCCGCCCTCTGGGTGAGCATCTGGCTCGGCCTGGGCATCTTCTTGGAGAACGTATCTGCACTTGACTGTGTGGTGCGGTATCCAGGACTTTTACTTTGAGGAAATTAGAGTGTTTCAAGCAGGCATACGCCTTGAATACATTAGCATGGAATAATAAGATAGGACCTCGGTTCTATTTTGTTGGTTTCTAGAGCTGAGGTAATGATTAATAGGGATAGTTGGGGGCATTCGTATTTAACTGTCAGAGGTGAAATTCTTGGATTTGTTAAAGACGGACTACTGCGAAAGCATTTGCCAAGGATGTTTTCATTG	Alveolata	Dinoflagellata	Syndiniales	Dino-Group-II	Dino-Group-II-Clade-3	Dino-Group-II-Clade-3_X	Dino-Group-II-Clade-3_X_sp.	Parassite	0	0	942	0	743	27	19	0	0	0	14	0	0	0	1745
ASV544	TAGCGTATATTAAAGTTGTTGCAGTTAGAACGCTCGTAGTCGGATTTCGGGGCTTGTCGACCGGTCTGCCGATGGGTACGCACTGGCCGACGCGTCCTTCCTTCCGGAGACAGTCTCACTCTTAACTGAGCGGAGGCTGGAGACGGAACGTTTACTTTGAAAAAATCAGAGTGTTTCAAGCAGGCAGCTCGCTCTTGCATGGATTAGCATGGGATAATGAAATAGGACTTTGGTGCTATTTTGTTGGTTTCGAACACCGAAGTAATGATGAGAAGGGACAGTCAGGGGCACTCGTATTCGGCCGAGAGAGGTGAAATTCTCAGACCAGCTGAAGACGAACCACTGCGAAAGCATTTGCCAGGGATGTTTTCACTG	Alveolata	Dinoflagellata	Syndiniales	Dino-Group-I	Dino-Group-I-Clade-4	Dino-Group-I-Clade-4_X	Dino-Group-I-Clade-4_X_sp.	Parassite	0	0	0	0	0	1666	35	43	0	0	0	0	1	0	1745
ASV381	TAGCGTATATTTAAGTTGTTGCAGTTAAAAAGCTCGTAGTTGGACCTTGGGTTGGGTCGATCGGTCCGCCTATGGTGAGCACCGGTCGGCTCGTCCCTTCTGCCGGCGATGCGCTCCTGGCCTTAACTGGCCGGGTCGTGCCTCCGGCGCTGTTACTTTGAAGAAATTAGAGTGCTCAAAGCAAGCCTACGCTCTGTATACATTAGCATGGGATAACGTCATAGGATTTCGATCCTATTTTGTTGGCCTTCGGGATCGGAGTAATGATTAACAGGGACAGTCGGGGGCATTCGTATTTCATAGTCAGAGGTGAAATTCTTGGATTTATGAAAGACGAACAACTGCGAAAGCATTTGCCAAGGATGTTTTCATTA	Alveolata	Dinoflagellata	Dinophyceae	Peridiniales	Blastodiniaceae	Blastodinium	Blastodinium_mangini	Mixotroph	2	0	30	21	787	805	9	86	0	0	0	0	1	0	1741
ASV499	TAGCGTATATTAAAGTTGTTGCAGTTAAAAAGCTCGTAGTTGGATTTCTGGCGAGCGTGCCAATGTCCGCCATCGTGTGTGTGCAGCGGCGCGCTTCCATCCTTCTGTTAACGCCTCTTGGCATTGACTTGCTGGTGGCGGGCTCAGATATTTTACCTTGAGAAAATTAGAGTGTTTCAGGCAGGCTAGGCCGGAATACATTAGCATGGAATAATGGAATAGGACTACGGTCTCTTTGTTGGTTTGAGGGACTGCAGTAATGATTAATAGGGATAGTTGGGGGCATTAGTATTTAATTGTCAGAGGTGGAATTCTCAGATTTGTTAAAGACTAACTTATGCGAAAGCATTTGCCAAGGATGTTTTCATTA	Alveolata	Dinoflagellata	Dinophyceae	Gymnodiniales	Gymnodiniaceae	Gymnodinium	NA	Heterotroph	109	85	0	74	126	946	7	218	8	21	21	10	94	21	1740
ASV408	TGGCGTATATTAAAGTTGTTGCAGTTAAAAAGCTCGTAGTTGGATTTCTGGCGGGAGCGACCGGTCGGCCCATAGTGGTGTGTACTAGTGTTGCATCCGGCCATATTTGCGGAGAGCGTGTGTGGCATTAAGTTGTCGTGCTCGGGACCCGCATCGTTTACTGTGAGAAAATTAGAGTGTTCAAAGCAGGCTTATGCCTTGGATATGTTAGCATGGAATAATAAGATAAGACTTTGGCGGTCTATTTTGTTGGTTTGCACGCCATTGTAATGATTGATAGGGACAGTTGGGGGTATTCATATTTAATTGTCAGAGGTGAAATTCTTGGATTTATGAAAGATGAACTACTGCGAAAGCATTTACCAAGGATGTTTTCATTA	Alveolata	Dinoflagellata	Syndiniales	Dino-Group-I	Dino-Group-I-Clade-5	Dino-Group-I-Clade-5_X	Dino-Group-I-Clade-5_X_sp.	Parassite	148	52	241	433	0	648	0	8	0	5	84	114	1	5	1739
ASV612	TAGCGTATATTAAAGTTGTTGTGGTTAAAAAGCTCGTAGTTGGATTTCGGCGGGTAGTGGTTGGTTTGAATTGATTCAACACTGACTTTTTTACCCGTGTGTTTTGCCAGAATCTTACGGGTGATCTTTACCGATTGTCCGTTGGAACTGGCAGGTTTACTTTGAAAAAATTAGAGTGCTCAAAGCAAGCTTACTGCTTGAATAGTTGCGCATGGAATAATAGAATAGGAAGTCGTTTCTATTTTGTTGGTTTTCGGAAATCGACTTAATGATTAATAGGGATAGTCGGGGGCATTCGTATTCAAACGACAGAGGTGAAATTCTTGGACCGTTTGAAGACGAACTAAGGCGAAAGCATTTGCCAAGAATGTTTTCATTA	Alveolata	Ciliophora	Spirotrichea	Choreotrichida	Leegaardiellidae_B	Leegaardiella	Leegaardiella_sp.	Heterotroph	0	1	2	0	318	655	11	5	0	0	301	320	0	124	1737
ASV327	TAGCGTATATTAAAGTTGTTGCAGTTAAAAAGCTCGTAGTTGAAGTTCTGGTTGTATGGGCCTCAGCACTTGATGCGACGGAACCAGCAATCATCTGCTTGCAAGCATATGTCCGGCCTTAAACAGCTGGCTATGTAAGTAAGCATTTTACCTTGAGAAAAACAGAGTGTTCCAGGCAGGTTTGTCCGGAATGCATTAGCATGGAATAATAGAATATGACTGAAGTCTATTTATTGGTTTAAGGCTTTAGTAATGATTAATAGGAACAATCGGGGGCATTAGTACTTGTCAGTCAGAGGTGAAATTCTAGGATTTGACAAAGACTAACAAATGCGAAAGCATTTGCCAAGGATGTTTTCATTA	Alveolata	Dinoflagellata	Dinophyceae	Peridiniales	Thoracosphaeraceae	NA	NA	Mixotroph	593	0	139	418	367	158	26	9	0	12	0	0	0	12	1734
ASV538	TAGCGTATATTAAAGTTGTTGTGGTTAAAAAGCTCGTAGTTGGATCTCAACAACCCTGGATCGGTTTACTTTGTGTAATACTGATCTATGAGTTGTGCTTTTGCTGGAGGTTTAGGGGTGCTCTTAATCGAGTGTCTCTGGATGCCAGCAGGTTTACTTTGAAAAAATTAGAGTGTTCAAAGCAGGCTGTTATGCCTGAATATTCGTGCATGGAATAATAGAATAGGATGTCGATCTTATTTTGTTGGTTTTCGAGACTCGACATAATGATTAATAGGGACAGTCGGGGGCATTTGTATTCAAACGCTAGAGGTGAAATTCTTGGACCGTTTGAAGACAAACTACTGCGAAAGCATTTGCCAAGAATGTTTTCATTA	Alveolata	Dinoflagellata	Syndiniales	Dino-Group-II	Dino-Group-II-Clade-10-and-11	Dino-Group-II-Clade-10-and-11_X	Dino-Group-II-Clade-10-and-11_X_sp.	Parassite	0	0	11	174	0	1085	2	210	0	2	185	49	0	2	1720
ASV557	TAGCGTATATTAAAGTTGTTGCAGTTAAAAAGCTCGTAGTTGGATTTCTGGCAGGAGCGACCGGTCCGCTGCAAGGTGTGCACTAGGTCGTCTCCCGTCATCTTTGTGGGAACTGCTCTGGCATTAGGTTGTCGGGGTTAGGGAACACATCGTTTACTGTGAAAAAATTAGAGTGTTTAAAGCAGGCTTATGCCGTTGAATACATTAGCATGGAATAATAAGATAGGACTTTGGTGGTCTATTTTGTTGGTTTGCACACCAAGGTAATGATTAATAGGGATAGTTGGGGGTATTCGTATTTAATTGTCAGAGGTGAAATTCTTGGATTTATGAAAGACGAACTACTGCGAAAGCATTTACCAAAGATGTTTTCATTA	Alveolata	Dinoflagellata	Syndiniales	Dino-Group-I	Dino-Group-I-Clade-1	Dino-Group-I-Clade-1_X	Dino-Group-I-Clade-1_X_sp.	Parassite	126	91	32	3	18	1056	29	57	11	46	4	6	195	46	1720
ASV517	TAGCGTATATTAAAGTTGTTGCGGTTAAAAAGCTCGTAGTTGGATTTCTGCCGAGGACGACCGGTCCGCCCTCTGGGTGAGTATCTGGCTCGGCCTGGGCATCTTCTTGGAGAACGTATCTGCACTTGACTGTGTGGTGCGGTATCCAGGACTTTTACTTTGAGGAAATTAGAGTGTTTCAAGCAGGCATACGCCTTGAATACATTAGCATGGAATAATAAGATAGGACCTCGGTTCTATTTTGTTGGTTTCTAGAGCTGAGGTAATGATTAATAGGGATAGTTGGGGGCATTCGTATTTAACTGTCAGAGGTGAAATTCTTGGATTTGTTAAAGACGGACTACTGCGAAAGCATTTGCCAAGGATGTTTTCATTG	Alveolata	Dinoflagellata	Syndiniales	Dino-Group-I	Dino-Group-I-Clade-5	Dino-Group-I-Clade-5_X	Dino-Group-I-Clade-5_X_sp.	Parassite	13	26	36	159	0	909	8	375	0	2	0	0	188	2	1718
ASV292	TAGCGTATATTAAAGTTGTTGTGGTTAAAAAGCTCGTAGTTGGATCTTGGAAGGTCGGGGGCGGTGAGGTGAATAGCCGCACTGCCCCATTGGCTCTTCTGACATTCGGCGGCAACCGGCTGGTGCTCTTAACCGAGTGCTAGACATCGGCGCCGCCAGGTTTACTTTGAAAAAATTAGAGTGCTTCAAGCAGGCTTCAAACGCCCGAATACTCGTGCATGGAATAATGGAATAGGACGTCGTCACTATTTTGTTGGTTTTCGGAGATCGACGTAATGATTAACAGGGACAGTCGGGGGCATTGGTATTGAGGAGCTAGAGGTGAAATTCTTGGACCTCCTCAAGACCAACCACTGCGAAAGCATTTGCCAAGAATGTTTTCATTA	Alveolata	Dinoflagellata	Dinophyceae	NA	NA	NA	NA	NA	0	0	113	0	1591	13	0	0	0	0	0	0	0	0	1717
ASV235	TAGCGTATATTAAAGTTGTTGCGGTTAAAAAGCTCGTAGTTGGATTTCTGTCGAGAACGGCCGGTCCGCACTATGTGCGTGTATCTGGTTCGGTCTTGGCATCCTCTTGGAGAACGTAACTGCGCTTGATTGCGTGGTGCGGTATTCAAGACTTTTACTTTGAGGAAATTAGAGTGTTCACGGCAGGCAAGCGCCTTGAATATATTAGCATGGAATAATAATATAGGATCTCGGTTCTATTTTGTTGGTTTCTAGAATCAGGATAATGATTAATAGGGATAATTGGGGGCATTTGTATTAACGCGTCAGAGGTGGAATTCTTGGATTGCGTTACGACAAACTACTGCGAAAGCATTTGCCAAGGATGTTTTCATTG	Alveolata	Dinoflagellata	Syndiniales	Dino-Group-I	Dino-Group-I-Clade-5	Dino-Group-I-Clade-5_X	Dino-Group-I-Clade-5_X_sp.	Parassite	97	35	1010	74	373	26	8	1	0	0	91	0	0	0	1715
ASV328	TAGCGTATATTAAAGTTGCTGCAGTTAAAAAGCTCGTAGTTGGATCTCGGGTTCGGCGGGGTGGTCCTGTTCACGCAGGCTTACTGCCCTTAGCTGTCCTCACCAGTGGCAGTTGTAGTGGTGCTGGTCGAACAGTGCCCTACGCGCCTCGGGTGCCCTTAGCTGGGTGCCCGCTGGCGGCCACTGCGTTTACCTTGATGAAAGCAGAGTGTTCAAAGCAGGTCATGACGCTCGAATATGTGTGCATGGAATAATGGAAAATGATCGAGTAGCCAATTCTCGTTGGCCTTTGGTTGCGAGGTAATGATTGAGAGGGACTGCCGGGGGCATTAGTATGGCGGCGCTAGAGGTGAAATTCTTGGACCGTCGCCAGACTAACAAGAGCGAAAGCATTTGCCA…	Alveolata	Dinoflagellata	Syndiniales	Dino-Group-I	Dino-Group-I-Clade-5	Dino-Group-I-Clade-5_X	Dino-Group-I-Clade-5_X_sp.	Parassite	90	7	588	576	0	359	0	0	4	12	23	35	0	12	1706
ASV633	TAGCGTATATTAAAGTTGTTGCAGTTAAAAAGCTCGTAGTTGGATTTCTGTTTGAGGGTGGCGGTCCGCCTCACGGTGAGCACTGCTGGCTCTTGGACATCCTCCCGAAGGCGGATGCTGCACTTAGTTGTGTGGTGTTTGGATTCGGGACCTTTACTTTGAAAAAATTAGAGTGTTCAAAGCAGGCGTCGGCTTGAATACATTAGCATGGAATAATGGAATAGGACTTTGGTTCTATTTTGTTGGTTTCTAGGACCGAAGTAATGATTAATAGGGACAGTTGGGGGCATTAGTATTTAATTGTCAGAGGTGAAATTCTTGGATTTATGAAAGACTAACTACTGCGAAAGCATTTGCCAAGGATGTTTTCATTA	Stramenopiles	Ochrophyta	Bacillariophyta	Bacillariophyta_X	Radial-centric-basal-Coscinodiscophyceae	Proboscia	Proboscia_alata	Autotroph	78	0	59	5	243	77	100	0	0	3	464	671	0	3	1703
ASV351	TAGCGTATATTAAAGTTGTTGCGGTTAAAAAGCTCGTAGTTGGATTTCTGCTGAGGACGACCGGTCCGCCCTCTGGGTGAGTATCTGGCTCGGTCTCGGCATCTTATTGGAGAACGTATCTGCACTTGACTGTGTGGTGCGGTATCCAATACATTTACTTTGAGGAAATTAGAGTGTTTCAAGCAGGCTCATGCCTTGAATACATTAGCATGGAATAATAAGATAGGACCTGGGTTCTATTTTGTTGGTTTCTAGAGCTGAGGTAATGATTAATAGGGATAGTTGGGGGCATTCGTATTTAACTGTCAGAGGTGAAATTCTTGGATTTGTTAAAGACGGACTACTGCGAAAGCATTTGCCAAGGATGTTTTCATTG	Alveolata	Dinoflagellata	Syndiniales	Dino-Group-I	Dino-Group-I-Clade-1	Dino-Group-I-Clade-1_X	Dino-Group-I-Clade-1_X_sp.	Parassite	62	16	154	1	891	40	75	10	4	50	245	97	0	50	1695
ASV388	TAGCGTATATTAAAGTTGTTGCGGTTAAAAAGCTCGTAGTTGGATTTCTGCCGAGGACGTCCGGTCCACCCTCTGGGTGTGCACATGGCACGGCCTGGGCATCTTCTTGGGGAACGTATCTGCACTTGACTGTGTGGTGCGGTATCCAGGACTTTTACTTTGAGGAAATTAGAGTGTTTCAAGCAGGCATGCGCCTTGAATACATTAGCATGGAATAATAAGATAGGACCTCGGTTCTATTTTGTTGGTTTCTAGAGCTGAGGTAATGATTAATAGGGATAGTTGGGGGCATTCGTATTTAACTGTCAGAGGTGAAATTCTTGGATTTGTTAAAGACGGACTACTGCGAAAGCATTTGCCAAGGATGTTTTCATTG	Hacrobia	Picozoa	Picozoa_X	Picozoa_XX	Picozoa_XXX	Picozoa_XXXX	Picozoa_XXXX_sp.	Heterotroph	12	0	193	787	48	558	24	55	1	0	11	0	0	0	1689
ASV396	TAGCGTATATTAAAGTTGTTGCGGTTAAAAAGCTCGTAGTTGGATTTCTGTTGAGGACGACCGGTCCGCCCATTGGGTGAGCATCTGGCTCGGCCTCGGCATCTTCTTGGTGAACGTAGCTGCACTTGACTGTGTGGTGCGGTACCCAGGACTTTTACTTTGAGGAAATTAGAGTGTTTCAAGCAGGCACACGCCTTGAATACATTAGCATGGAATAATAAGATAGGACCTCGGTTCTATTTTGTTGGTTTCTAGAGCTGAGGTAATGATTAATAGGGATAGTTGGGGGCATTCGTATTTAACTGTCAGAGGTGAAATTCTTGGATTTGTTAAAGACGGACTACTGCGAAAGCATTTGCCAAGGATGTTTTCATTG	Alveolata	Dinoflagellata	Dinophyceae	Gymnodiniales	Gymnodiniaceae	Gymnodinium	Gymnodinium_sp.	Heterotroph	0	0	0	1687	0	0	0	0	0	0	0	0	0	0	1687
ASV268	TAGCGTATATTAAAGTTGTTGCGGTTAAAAAGCTCGTAGTTGGATTTCTGTTGAAGACGGCCGGTCCGCTCTATGAGCGTGTATCTGGTTCGGCTTTGGCATCCTCGTGGGGAACGTAACTGTGCTTGATTGCATGGTGCGGTATTCACGACTTTTACTTTGAGGAAATTAGAGTGTTCACGGCAGGCAAGCGCCTTGAATATATTAGCATGGAATAATAATATAGGACTTTGGTTCTATTTTGTTGGTTTCTAGAACTAGAGTAATGATTAATAGGGATAATTGGGGGCATTTGTATTAACGCGTCAGAGGTGGAATTCTTGGATTGCGTTACGACAAACTACTGCGAAAGCATTTGCCAAGGATGTTTTCATTG	Stramenopiles	Ochrophyta	MOCH-2	MOCH-2_X	MOCH-2_XX	MOCH-2_XXX	MOCH-2_XXX_sp.	Autotroph	0	0	141	0	141	283	1111	6	0	0	0	0	0	0	1682
ASV344	TAGCGTATACTAACGTTGTTGCAGTTAAAAAGCTCGTAGTTGGATTTCTGTTAGGGTGAGGCGGCCGGCCACTCGTGGTTGTAGCTTGTTATCACCTTGGCATCTTGTCACAATCCGTGATGGCATTAACTTGTTGTCGCTGGGGACTGACTCGTTTACTTTGAGAAAATTAGAGTGTTCAAAGCAGGCTATCGCCTTGAATATATTAGCATGGAATAATAATATAGGACTTTGGTTCTATTTTGTTGGTTGTTCGAGAACCGAAGTAATGATTGATAGGGACAGTTGGGGGCGTCAGTATTCTGAAGCGAGAGGTGAAATTCTTGGACCTTCGGAAGACTAACAACTGCGAAAGCATTCGCCTAGGATGTTCTCTTTA	Stramenopiles	Ochrophyta	Bacillariophyta	Bacillariophyta_X	Polar-centric-Mediophyceae	Chaetoceros	Chaetoceros_contortus	Autotroph	221	63	705	7	0	0	22	37	6	48	57	75	392	48	1681
ASV417	TAGCGTATATTAAAGTTGTTGCGGTTAAAAAGCTCGTAGTTGGATTTCTGCCGTAGACGATCGGTCCGCTCTTTGAGCGTGTATCTGATTCGGCTATGGCATCCTCGTGAGTTGCGTTGCTGTGCTTGATTGCATGGTGCGAAGTTCACGACTTTTACTTTGAGGAAATTAGAGTGTTCACGGCAGGCAATTGCCCTGAATATATTAGCATGGAATAATAATATAGGACTTTGGTCTTATTTTGTTGGTTTCTAGGACTAAAGTAATGATTAATAGGGATAATTGGGGGCATTTGTATTAACGCGTCAGAGGTGGAATTCTTGGATTGCGTTACGACAAACTACTGCGAAAGCATTTGCCAAGGATGTTTTCATTG	Alveolata	Ciliophora	Spirotrichea	Strombidiida	Strombidiidae_J	Strombidiidae_J_X	Strombidiidae_J_X_sp.	Mixotroph	376	10	321	11	89	9	65	0	12	330	11	0	439	0	1673
ASV395	TAGCGTATATTAAAGTTGTTGCGGTTAAAAAGCTCGTAGTTGGATTTCTGCCGAGGGCGACCGGTCCGCCCTCTGGGTGAGTATCTGGCTCGGCCTGGGCATCTTCTTGGAGAGTGTAGCTGCACTTGACTGTGTGGTGCAGTATCCAGGACTTTTACTTTGAGGAAATTAGAGTGTTTCAAGCAGGCACACGCCTTGAATACATTAGCATGGAATAATAAGATAGGACCTTGGTTCTATTTTGTTGGTTTCTAGGGCTGAGGTAATGATTAATAGGGATAGTTGGGGGCATTCGTATTTAACTGTCAGAGGTGAAATTCTTGGATTTGTTAAAGACGGACGACTGCGAAAGCATTTGCCAAGGATGTTTTCATTG	Stramenopiles	Ochrophyta	Bacillariophyta	Bacillariophyta_X	Raphid-pennate	Entomoneis	Entomoneis_sp.	Autotroph	455	510	299	86	0	5	0	1	63	124	0	0	0	124	1667
ASV502	TAGCGTATATTAAAGTTGTTGCAGTTAAAAAGCTCGTAGTTGGATTTCTGGCAAGATTCAACGGCGCACCGCGTGCGCCCGCGAGTCCTGCCATCCGTCTGTTAAACCAGTATATGATTTATTTCACGACTGGCGGCTCAGACAATTTACCTTGAGAAAATTAGAGTGTTTCAGGCAGGCTAGCGCCGGGATACATTAGCATGGAATAATAGAACAGGACTTGATTCTCTTCTGTTGGTTTGAGGGAGTTAAGTAATGATTAATAGGGATAGTTGGGGGCATTAGTACTTAACTGTCAGAGGTGAAATTCTTGGATTTGTTAAAGACTAACTTATGCGAAAGCATTTGCCAAGGATGTTTTCATTA	Alveolata	Dinoflagellata	Syndiniales	Dino-Group-I	Dino-Group-I-Clade-1	Dino-Group-I-Clade-1_X	Dino-Group-I-Clade-1_X_sp.	Parassite	4	0	3	0	54	1383	180	7	0	1	33	0	0	1	1666
ASV311	TAGCGTATATTAAAGTTGTTGCGGTTAAAAAGCTCGTAGTTGGATTTCTGTCGGAGACGCGCGGTCCGCACTATGTGCGTGTATCTGTGTCGGCTCTGGCATCCTCCTGGGGAACGGTGCTGCGCTTGATTGCGTGGTCCGGTATTCAGGACTTTTACTTTGAGGAAATTAGAGTGTTTACGGCAGGCAAGCGCCTTGAATATATTAGCATGGAATAATAACATAGGACTTTGGTTCTATTTTGTTGGTTTCTAGAACTAAGGTAATGATTAATAGGGATAATTGGGGGCATTCGTATTAACACGTCAGAGGTGAAATTCTTGGATTGTGTTACGACGAACTACTGCGAAAGCATTTGCCAAGGATGTTTTCATTG	Alveolata	Dinoflagellata	Syndiniales	Dino-Group-IV	Dino-Group-IV-Syndinium-Group	Syndinium	Syndinium_sp.	Parassite	0	0	627	12	427	565	9	19	0	0	0	0	0	0	1659
ASV289	TAGCGTATATTAAAGTTGTTGCAGTTAAAAAGCTCGTAGTTGGATTTCTGCCAGGGTGCCAATGTCCGCCGAAGTGCGTGCGCAGCGGCGCCCTCGCATCCTTCTGTTAACGCCTCTCGGCATTCATTTGCCGGTGGTGGGCTCAGATAATTTACCTTGAGAAAATTAGAGTGTTTCAGGCAGGCTAGGCCGGAATACATTAGCATGGAATAATGGAATAGGACTACGGTCTCGTTGTTGGTTTGAGGGACTGGAGTAATGATTAATAGGGATAGTTGGGGGCATTAGTATTTAATTGTCAGAGGTGAAATTCTCAGATTTGTTAAAGACTAACTTATGCGAAAGCATTTGCCAAGGATGTTTTCATTA	Alveolata	Dinoflagellata	Dinophyceae	Gymnodiniales	Warnowiaceae	Warnowia	Warnowia_sp.	Heterotroph	0	0	738	895	0	8	0	0	0	0	0	0	0	0	1641
ASV406	TAGCGTATGTTAAAGTTGTTGCGGCTAAAAAGCTCGTAGTTGGATTTCTGTTGAGGAACTCTGGTCCGCTCTATGAGCGTGCATCTAGTTGTGCCTCGGCATCCGCTCTGCATACGTGTCTGCGCTTGATTGCGTGGCGCGGAGGTAGGGCCTTTTACTTTGAGGAAATTAGAGTGTTCACGGCAGGCTTTCGCCTTGAATATATTAGCATGGAATAATAACATAGGATCTTGGTTCTATTTTGTTGGTTTCTAGGGCTGAGATAATGATTAATAGGGACAATTGGGGGCATTCGTATTGCGGTGTCAGAGGTGGAATTCTTGGATTACTGCACGACGAACTACTGCGAAAGCATTTGCCAAGGATGTTTTCATTG	Alveolata	Ciliophora	Spirotrichea	Choreotrichida	Leegaardiellidae_B	Leegaardiella	Leegaardiella_sp.	Heterotroph	0	0	0	20	144	1022	442	0	0	0	0	0	13	0	1641
ASV347	TAGCGTATATTAAAGTTGTTGCGGTTAAAAAGCTCGTAGTTGGATTTCTGCCGGTGAGCGACGGTCTGCCCTCAGCGGTATGTACTCGTCACGCCACCGGCATCTTCCTGGGGAATGTGTCTGCACTTAATTGTGTGGTGCCCGATCCAGGACTTTTACTTTGAGGAAATTACAGTGTTTCAAGCAGGCTCACGCTCTCTGAATACGTTAGCATGGAATAATAGCATCGGACCTCGTTCCAAAGCTGTTGGTTTCTTGGTACGAGGTAAAGGTGAATAGGGATTGTTGGGGGCATTCGTATTTAACTGTCAGAGGTGAAATTCTTGGATTTGTTGAAGACGGACTACTGCGAAAGCATCTGCCAAAGATGTTCTCATTG	Alveolata	Ciliophora	Spirotrichea	Tintinnida	Eutintinnidae	Eutintinnus	Eutintinnus_medius	Heterotroph	930	0	217	101	0	103	14	1	0	26	7	0	241	0	1640
ASV597	TAGCGTATATTAAAGTTGTTGCAGTTAAAAAGCTCGTAGTTGGATTTCTGGTGGGGCTGTCGGCCTGGCTCCGAAAGGGGTCGTGGTTAGTACACGCCTGGCCATCCTCGGGGGAAGCTTTGCTGGCATTAAGTTGTCGGCGGAGTGACGCTCGTCGTTTACTGTGAACAAATTAGAGTGTTCAAAGCAGGCTTAGGCCGTTGAATACATTAGCATGGAATAATGAGATAGGACTTTGGTGGTCTATTTTGTTGGTTTGCACGCCGAAGTAATGATTAATAGGGGCGGTTGGGGGTATTCGTATTCAATTGTCAGAGGTGAAATTCTTGGATTTATGGAAGACGAACTACTGCGAAAGCATTTACCAAGGATGTTTTCATTA	Alveolata	Dinoflagellata	Syndiniales	Dino-Group-I	Dino-Group-I-Clade-5	Dino-Group-I-Clade-5_X	Dino-Group-I-Clade-5_X_sp.	Parassite	0	0	0	0	0	1634	0	2	0	0	0	0	0	0	1636
ASV323	TAGCGTATATTAAAGTTGTTGCGGTTAAAAAGCTCGTAGTTGGATTTCTGCTTGGAATGACCGGTCCGCCCTCTGGGTGTTGTATCTGGTTCAGTCCGGGCATCTTCTTGAGGAACGTTGCTGCACTTGAGTGTGTGGTGCGGAACTCAAGACTTTCACTTTGAGGAAATTAGAGTGTTTCACGCAGGCTTTTGCCTTGAATACGCTAGCATGGAATGATAAGATAGGACCTCGTCCCTACCTTGTTGGTTTGTAGAGATGAGGTAATGATTAATAGGGATAGTCGGGGGCATTCGTACTTAACTGTCAGAGGTGAAATTCTTGGATTTGTTAAAGACGGACTACTGCGAAAGCATTTGCCAAGGATGTTTTCATTG	Alveolata	Dinoflagellata	Dinophyceae	Gymnodiniales	Gymnodiniaceae	Margalefidinium	Margalefidinium_polykrikoides	Heterotroph	0	0	62	0	1546	9	1	0	0	0	15	0	0	0	1633
ASV348	TAGCGTATATTAAAGTTGTTGCAGTTAAAAAGCTCGTAGTTGGACTTCTGATGTGAAAGATCGGTCCACCGCAAGGTGAGCACTGATTCTTCGCGTCTTCCTCTCGTAGTTGTTTCGCGCACTTAGTTGGGTGCGAGATGAATATGGGACCTTTACTTTGAAAAAATTAGAGTGTTCAAAGCAGGCAATCGCTTGAATACATTAGCATGGAATAATAGAATAGGACTTTGGTTCTATTTTGTTGGTTTCTAGGACCGAGGTAATGATTAATAGGGACAGTTGGGGGCATTAGTATTTAATTGTCAGAGGTGAAATTCTTGGATTTATGAAAGACTAACTACTGCGAAAGCATTTGCCAAGGATGTTTTCATTA	Alveolata	Dinoflagellata	Dinophyceae	Prorocentrales	Prorocentraceae	Prorocentrum	Prorocentrum_sp.	Mixotroph	22	0	483	13	241	729	18	43	0	0	43	38	0	0	1630
ASV384	TAGCGTATATTAAAGTTGTTGCAGTTAAAAAGCTCGTAGTTGGATTTCTGGGTCAAGCTCCTGGTCCGCCGCCTTTGTTGCGGTGCCGACTGTGTGTAGCGTTGGCTCATCCTTGTGGGAATTCCAGTTAGGGCTTCGTTGTCCGGCTGGCGGAACCGCATCATTTACTGTGAAAAAATTAGAGTGTTCAAAGCAGGCTTACGCTGTGAATACATTAGCATGGAATAATAAGATAGGACTTTGGTTCTATTTTGTTGGTTGGAGACCAAGGTAATGATTAATAGGGATAGTTGGGGGTATTCATATTTAATTGTCAGAGGTGAAATTCTTGGATTTATGAAAGATGAACTTATGCGAAAGCATTTACCAAGGATGTTTTCATTA	Hacrobia	Haptophyta	Prymnesiophyceae	Prymnesiales	Chrysochromulinaceae	Chrysochromulina	Chrysochromulina_sp.	Mixotroph	97	4	278	69	285	605	83	5	8	57	81	0	0	57	1629
ASV250	TAGCGTATATTAAAGTTGTTGCGGTTAAAAAGCTCGTAGTTGGATTTCTGCTGAGGACTATCGGTCCGCCTTCTGGGTGAGCATCAGATGTGACCTTGGCATCATCTTAGGGAACATGCTGCACTTGACTGTGTGGCGTGGTATCTTAGACATTTACTTTGAGGAAATTAGAGTGTTAATTGCAGGTATATGCCTTGAATACATTAGCATGGAATAATAATATAGGACCCTGTCTTTATTTTGTTGGTTTTTGGAGCTGTATGGTAATGATTAATAGGGATAGTTGGGGGCATTCATATTTAACTGCTAGAGGTGAAATTCTTGGATTTGTTAAAGATGAACTACTGCGAAAGCATTTGCCAAGTGTGTTTTTATTG	Alveolata	Dinoflagellata	Syndiniales	Dino-Group-II	Dino-Group-II-Clade-10-and-11	Dino-Group-II-Clade-10-and-11_X	Dino-Group-II-Clade-10-and-11_X_sp.	Parassite	0	0	1	0	1	10	1605	0	0	0	0	0	0	0	1617
ASV440	GCGTATATTAAAGTTGTTGCAGTTAAAAAGCTCGTAGTCGCATTTCTGGCGAGAGGATCCGGTCCGACCTTTTGGTGGGTTCTTGGGTCTCTTTCGCCATCCTTGAGTGGTCCGTTCTGGCATTAGGTTGTCGGAGCGTCAGCCGCTCATCGTTTACTGTGAGAAAATTAGAGTGTTCAAAGCAGGCTTATGCCGTTGAATATATTAGCATGGAATAATAAGATAGGACCTCGGTACTATTTTGTTGGTTTGCGCACCAAGGTAATGATGAACAGGGACAGTTGGGGGTATTTGTATTTCGTTGTCAGAGGTGAAATTCTTAGATTTACGAAAGACAAACTACTGCGAAAGCATTTACCAAGGATGTTTTCATTG	Alveolata	Dinoflagellata	Syndiniales	Dino-Group-II	Dino-Group-II-Clade-10-and-11	Dino-Group-II-Clade-10-and-11_X	Dino-Group-II-Clade-10-and-11_X_sp.	Parassite	63	22	0	0	0	67	3	1091	2	0	151	208	0	0	1607
ASV359	TAGCGTATATTAAAGTTGTTGCAGTTAAAAAGCTCGTAGTTGGATTTCTGGTAGAAGGAATGGACGCACCTGCGTGCCGTCCACGTCTTCTGCCATCCTTCTGTTAACCTTTCCTGGCATTGATTTGTCGGTTAGGGGCTCAGATATTTTACCTTGAGAAAATTAGAGTGTTTCAGGCAGGCTTATGCCCGGATACATTAGCATGGAATAATAGAACAGGACTTCGCCTCTTCTGTTGGTTTGAGGGGTTGAAGTAATGATTAATAGGGATAGTTGGGGGCATTAGTACTTAACTGTCAGAGGTGAAATTCTCGGATTTGTTAAAGACTAACTTATGCGAAAGCATTTGCCAAGGATGTTTTCATTA	Stramenopiles	Ochrophyta	Bacillariophyta	Bacillariophyta_X	Polar-centric-Mediophyceae	Chaetoceros	NA	Autotroph	283	0	453	238	126	24	33	0	0	0	165	248	36	0	1606
ASV615	TAGCGTATATTAAAGTTGTTGCGGTTAAAAAGCTCGTAGTTGGATTTCTGCTGAGAACGACCGGTCCGCCCATTGGGTGTGTATCTGGCTCTTTCTTGGCATCTTCTTGGTGAACGTTGCTGCACTTGACTGTGTGGAGCGCTACCCAGGACTTTTACTTTGAGGAAATTAGAGTGTTTCAAGCAGGCATACGCCTTGAATACATTAGCATGGAATAATAAGATAGGACCTCGGTTCTATTTTGTTGGTTTCTAGAGCTGAGGTAATGATTAATAGGGATAGTTGGGGGCATTCGTATTTAACTGTCAGAGGTGAAATTCTTGGATTTGTTAAAGACGGACTACTGCGAAAGCATTTGCCAAGGATGTTTTCATTG	Alveolata	Dinoflagellata	Syndiniales	Dino-Group-I	Dino-Group-I-Clade-1	Dino-Group-I-Clade-1_X	Dino-Group-I-Clade-1_X_sp.	Parassite	14	0	3	12	0	1295	19	66	0	0	74	112	0	0	1595
ASV466	TAGCGTATATTAAAGTTGTTGCAGTTAAAAAGCTCGTAGTTGGATTTCTGGTTGGGGGCAAAGGCGGCATGAAGTGTCAGCTTGCGTCCCCAGCCATCCTTCTGTTAACCTGGTATGGCATTCTTTTGCTGACCAGCGGCTCAGATATTTTACCTTGAGAAAATTAGAGTGTTTCAGGCAGGCTTGGCCGGGATACATTAGCATGGAATAATGGAATAGGACTCCAGCCTCTTCTGTTGGTCTGAGGGGTTGAAGTAATGATTAATAGGGATAGTTGGGGGCATTAGTACTTAACTGTCAGAGGTGAAATTCTTGGATTTGTTAAAGACTAACTTATGCGAAAGCATTTGCCAAGGATGTTTTCATTA	Hacrobia	Haptophyta	Prymnesiophyceae	Prymnesiales	Prymnesiaceae	Prymnesiaceae_X	Prymnesiaceae_X_sp.	Mixotroph	284	45	67	0	44	816	134	17	22	63	25	0	0	63	1580
ASV445	TAGCGTATATTAAAGTTGTTGCGGTTAAAAAGCTCGTAGTTGGATTTCTGCAGGGGACGACCGGTCCGCCCTCTGGGTGAGTATCTGGCTTGGCCTTTGCATCTTCTTGGAGAACGTAGCTGCACTTGACTGTGTGGTGCGGTATCCTTGACTTTTACTTTGAGGAAATTAGAGTGTTTCAAGCAGGCACACGCCTTGAATACATTAGCATGGAATAATAAGATAGGACCTTGGTTCTATTTTGTTGGTTTCTAGAGCTGAGGTAATGATTAATAGGGATAGTTGGGGGCATTCGTATTTAACTGTCAGAGGTGAAATTCTTGGATTTGTTAAAGACGGACTACTGCGAAAGCATTTGCCAAGGATGTTTTCATTG	Alveolata	Dinoflagellata	Dinophyceae	NA	NA	NA	NA	NA	2	0	23	1298	46	90	0	0	0	0	52	62	0	0	1573
ASV475	TAGCGTATATTAAAGTTGTTGCGGTTAAAAAGCTCGTAGTTGGATTTCTGTCGAGGACGACCGGTCCGCCCTCCGGGTGAGTATCTGGCTTGGCCTGGGCATCTTCTTGGAGAACGTGTCTGCACTTGACTGTGTGGTGCGGTATCCAGGACTTTTACTTTGAGGAAATTAGAGTGTTTCAAGCAGGCATGCGCCTTGAATACATTAGCATGGAATAATAAGATAGGACCTCGGTTCTATTTTGTTGGTTTCTAGAGCTGAGGTAATGATTAATAGGGATAGTTGGGGGCATTCGTATTTAACTGTCAGAGGTGAAATTCTTGGATTTGTTAAAGACGGACTACTGCGAAAGCATTTGCCAAGGATGTTTTCATTG	Hacrobia	Haptophyta	Haptophyta_X	Haptophyta_XX	Haptophyta_XXX	Haptophyta_XXXX	Haptophyta_XXXX_sp.	Mixotroph	2	0	199	17	106	1162	15	32	0	1	26	0	0	1	1561
ASV579	TAGCGTATATTAAAGTTGTTGCGGTTAAAAAGCTCGTAGTTGGATTTCTGCTGAGGACGACCGGTCCGCCCTCTGGGTGAGTATCTGGCTCGGCCTGGGCATCTTCTTGGAGAACGTAGCTGCACTTGACTGTGTGGTGCGGTATCCAAGACTTTTACTTTGAGGAAATTAGAGTGTTTCAAGCAGGCACACGCCTTGAATACATTAGCATGGAATAATAAGATAGGACCTTGGTTCTATTTTGTTGGTTTCTAGAATTGAGGTAATGATTAATAGGGATAGTTGGGGGCATTCGTATTTAACTGTCAGAGGTGAAATTCTTGGATTTGTTAAAGACGGACTACTGCGAAAGCATTTGCCAAGGATGTTTTCATTG	Alveolata	Dinoflagellata	Syndiniales	Dino-Group-II	Dino-Group-II_X	Dino-Group-II_XX	Dino-Group-II_XX_sp.	Parassite	54	0	0	1	98	1272	2	30	0	6	90	0	1	6	1560
ASV392	TAGCGTATATTAAAGTTGTTGCGGTTAAAAAGCTCGTAGTTGGATTTCTGTTGGAGACTGCCGGTCCGTTCTTTGAACGTGTATCTGGTTTGACTCTGACATCTTTGTGGAGTGCGTAGCTGTGCTTGATTGCATGGCGCGAAATTCACGACTTTTACTTTGAGGAAATTAGAGTGTTCACGGCAGGCATACGCCTTGTATATATTAGCATGGAATAATAATATAGGACTTTAGTTCTATTTTGTTGGTTTTTAGGACTGTAGTAATGTTAAATAGGGATAGTTGGGGGCATTTGTATTAACGCGTCAGAGGTGGAATTCTTGGATTGCGTTACGACAACCTAATGCGAAAGCATTTGCCAAGGATGTTTTCATTG	Alveolata	Dinoflagellata	Dinophyceae	Gymnodiniales	Gymnodiniaceae	Gymnodinium	Gymnodinium_sp.	Heterotroph	15	6	119	0	842	148	1	10	0	0	411	0	0	0	1552
ASV553	TAGCGTATATTAAAGTTGTTGCAGTTAAAAAGCTCGTAGTTGGACTTCTGACCTGGGACTGCGCCCCTCTTCGGAGAGGGTGCGGACTCGGGTCTTCCTCTCGTAGTTGGATGGTGCACTTAACTGGGTGCCTTCTGAATATGGGACCTTTACTTTGAAAAAATTAGAGTGTTCAAAGCAGGCAATCGCTTGAATACATTAGCATGGAATAATTGAATAGGACTTTGGTTCTATTTTGTTGGTTTCTAGGACCGAAGTAATGATTAATAGGGACAGTTGGGGGCATTAGTATTTAATTGTCAGAGGTGAAATTCTTGGATTTATGAAAGACTAACTACTGCGAAAGCATTTGCCAAGGATGTTTTCATTA	Alveolata	Dinoflagellata	Syndiniales	Dino-Group-II	Dino-Group-II-Clade-7	Dino-Group-II-Clade-7_X	Dino-Group-II-Clade-7_X_sp.	Parassite	4	0	83	153	33	1162	6	25	0	6	22	34	0	6	1534
ASV418	TAGCGTATATTAAAGTTGTTGCAGTTAAAACGCTCGTAGTCGGATTTCGGGGCGGGCCTGCCGGTTTGCCGATGGGTATATACTGGTGGGTGCGTCCTTCCTTCCGGAGACCGCGCCTCCTCTTAACTGAGCGGGCGTGGGAGACGGATCGTTTACTTTGAAAAAATCAGAGTGTTTCAAGCAGGCATTTCGCTTTTGCATGGATTAGCATGGGATAATGAAATAGGACTTTGGTGCTATTTTGTTGGTTTCGAGCACCGAAGTAATGATTAACAGGGACAGTCAGGGGCACTCGTATTCCGCAGAGAGAGGTGAAATTCTCAGACCCGCGGAAGACGAACCACTGCGAAAGCATTTGCCAGGGATGTTTTCACTG	Hacrobia	Haptophyta	Prymnesiophyceae	Prymnesiales	Chrysochromulinaceae	Chrysochromulina	Chrysochromulina_sp.	Mixotroph	82	36	354	200	11	668	1	55	3	26	27	40	0	26	1529
ASV581	TAGCGTATATTAAAGTTGTTGCAGTTAAAAAGCTCGTAGTCGGATTTCGGGGCCTGCCGAGCGGTCTGCCGATGGGTATGCACTGTTCGGCGCGTCCTTCTTTCCGGAGACTAATTCTACTCTTAACTGAGCGGAATTGGGAGACGGATCGTTTACTTTGAAAAAATCAGAGTGTTTCAAGCAGGCAGCTCGCTCTTGCATGGATTAGCATGGGATAATGAAATAGGACTCTGGTGCTATTTTGTTGGTTTCGAACACCGGAGTAATGATTAACAGGGACAGTCAGGGGCACTCGTATTCCGTCGAGAGAGGTGAAATTCTCAGACCAATGGAAGACGAACCACTGCGAAAGCATTTGCCAGGGATGTTTTCACTG	Stramenopiles	Ochrophyta	Bacillariophyta	Bacillariophyta_X	Polar-centric-Mediophyceae	Chaetoceros	Chaetoceros_decipiens	Autotroph	371	152	95	3	141	0	4	0	7	92	171	257	139	92	1524
ASV345	TAGCGTATATTAAAGTTGTTGCGGTTAAAAAGCTCGTAGTTGGATTTCTGCCGAGGACGACCGGTCCGCCCTCTGGGTGAGTATCTGGCTCGGCCTGGGCATCTTCTTGGAGAACGTAACTGCACTTGACTGTGTGGTGCGGTATCCAGGACTTTTACTTTGAGGAAATTAGAGTGTTTCAAGCAGGCACACGCCTTGAATACATTAGCATGGAATAATAATATAGGACCTCGGTTCTATTTTGTTGGTTTCTAGAGCTGAGGTAATGATTAATAGGGATAGTTGGGGGCATTCGTATTTAACTGTCAGAGGTGAAATTCTTGGATTTGTTAAAGACGGACTACTGCGAAAGCATTTGCCAAGGATGTTTTCATTG	Alveolata	Ciliophora	Spirotrichea	Choreotrichida	NA	NA	NA	Heterotroph	45	0	9	8	1233	12	81	0	30	0	105	0	0	0	1523
ASV477	TAGCGTATATTAAAGTTGTTGCGGTTAAAAAGCTCGTAGTTGGATTTCTGCCGAGGACGACCGGTCCGCCCTCTGGGTGCGTATCTGGCTCGGCCTGGGCATCTTCTTGGAGAACGTATCTGCACTTGACTGTGTGGTGCGGTATCCAGGACTTTTACTTTGAGGAAATTAGAGTGTTTCAAGCAGGCATACGCCTTGAATACATTAGCATGGAATAATAAGATAGGACCTCGGTTCTATTTTGTTGGTTTCTAGAGCTGAGGTAATGATTAATAGGGATAGTTGGGGGCATTCGTATTTAACTGTCAGAGGTGAAATTCTTGGATTTGTTAAAGACGGACTACTGCGAAAGCATTTGCCAAGGATGTTTTCATTG	Alveolata	Dinoflagellata	Dinophyceae	Prorocentrales	Prorocentraceae	Prorocentrum	Prorocentrum_sp.	Mixotroph	56	0	214	82	0	1070	3	91	0	0	0	0	0	0	1516
ASV774	TAGCGTATATTAAAGTTGTTGCGGTTAAAAAGCTCGTAGTTGGATTTCTGTTGAGAAGGGCCGGTCCGCACTATGTGCGTGTATCTGGTTCCGTCTTGGCATCCTCTTGAGGAACGTATCTACGCTTGATTGCGTGGAGCGGTATTCAAGACTTTTACTTTGAGGAAATTAGAGTGTTCACGGCAGGCAAGCGCCCTGAATATGTTAGCATGGAATAATAATATAGGATCTTGGTTCTATTTTGTTGGTTTCTAGAGCTAAGGTAATGATTAATAGGGATAATTGGGGGCATTTGTATTAACGCGTCAGAGGTGGAATTCTTGGATTGCGTTACGACAAACTACTGCGAAAGCATTTGCCAAGGATGTTTTCATTG	Alveolata	Ciliophora	Spirotrichea	Choreotrichida	Leegaardiellidae_B	Leegaardiella	Leegaardiella_sp.	Heterotroph	19	562	12	12	0	2	92	46	15	94	0	0	595	65	1514
ASV1413	TAGCGTATATTAAAGTTGTTGCGGTTAAAAAGCTCGTAGTTGGATTTCTGTTGAGGTCGGGCGGTGTACACCTCGTGTATTATTTGCTTCGGTCTCGGCATCCTCTTGGGGAACGTATCAGGACTTTATTGGACTGTGCGAGATTCAAGACTTTTACTTTGAGGAAATTAGAGTGTTCACGGCAGGCAAGTGCTTTGAATACATTAGCATGGAATAATAATATAGGACCTTCGTTCTATTTTGTTGGTTTCTAGAACTTAGGTAATGATTAATAGGGACAATTGGGGGCATTCGTATTAACGCGTCAGAGGTGGAATTCTTGGATTGCGTTACGACGAACTACTGCGAAAGCATTTGCCAAAGATGTTTTCATTG	Alveolata	Dinoflagellata	Syndiniales	Dino-Group-II	Dino-Group-II-Clade-1	Dino-Group-II-Clade-1_X	Dino-Group-II-Clade-1_X_sp.	Parassite	0	0	0	0	0	49	0	0	0	0	588	877	0	0	1514
ASV614	TAGCGTATGTTAAAGTTGTTGCGGCTAAAAAGCTCGTAGTTGGATTTCTGTTGAGGACATCTGGTCCGCTCTATGAGCGTGCATCTAGTTTGGCCTCGGCATCCGCTCTGCATACATGTCTGCGCTTGATTGCGTGGCGTGGAGGTAGGGCCTTTTACTTTGAGGAAATTAGAGTGTTCACGGCAGGCAGTCGCCTTGAATATATTAGCATGGAATAATAATATAGGATCTTGGTTCTATTTTGTTGGTTTCTAGAGCTAGGATAATGATTAATAGGGACAATTGGGGGCATTCGTATTGCGGTGTCAGAGGTGGAATTCTTGGATTACTGCACGACGAACTACTGCGAAAGCATTTGCCAAGGATGTTTTCATTG	Alveolata	Dinoflagellata	Syndiniales	Dino-Group-I	Dino-Group-I-Clade-5	Dino-Group-I-Clade-5_X	Dino-Group-I-Clade-5_X_sp.	Parassite	0	2	0	0	0	1426	0	84	0	0	0	0	1	0	1513
ASV419	TAGCGTATATTAATGTTGTTGTGGTTAAAAAGCTCGTAGTTGGATCTCGGCAGGTTGAGGGCGGTTTGCTTGCTAGTATTACTGCCCTATAATCTGTAGTTTTGCCAGAGGTTTTAGGGTGCTCTTAATCGAGTGTCCTGGGATGCTGGCAGGTTTACTTTGAAAAAATTAGAGTGCTCAAAGCAGGCTATTACGCCTGAATATTCGTGCATGGAATAATAGAATAGGAAGTCGTTTCTATTTTGTTGGTTTTCGGAAATCGACTTAATGATTAATAGGGACAGTCGGGGGCATTTGTATTCAAACGACAGAGGTGAAATTCTTGGACCGTTTGAAGACAAACTACTGCGAAAGCATTTGCCAAGAATGTTTTCATTA	Stramenopiles	Ochrophyta	MOCH-2	MOCH-2_X	MOCH-2_XX	MOCH-2_XXX	MOCH-2_XXX_sp.	Autotroph	121	12	278	146	0	862	0	3	0	3	33	50	0	3	1511
ASV600	TAGCGTATATTAAAGTTGTTGCGGTTAAAAAGCTCGTAGTTGGATCTCGGCGAGTAGGGGGCGGTTAGTTGTTTAACTGTACTGCTCCATTTACTCGTGTTTTTGACGGAGGTTGCCGGGTGCTCTTCATCGAGTGTCCGGTGATGCCGTCAGGTTTACTTTGAAAAAAATAGAGTGCTCAAAGCAAGCTTCACACGCTTGAATATTCGTGCATGGAATAATAGAATAGGATGTCGTTTCTATTTTGTTGGTTTTCGGAAATTGACATAATGATAAATAGGGACAGTCGGGGGCATTAGTATTCAAACGACAGAGGTGAAATTCTTGGACCGTTTGAAGACTAACTACTGCGAAAGCATTTGCCAAGAATGTTTTCATTA	Alveolata	Dinoflagellata	Syndiniales	Dino-Group-II	Dino-Group-II-Clade-10-and-11	Dino-Group-II-Clade-10-and-11_X	Dino-Group-II-Clade-10-and-11_X_sp.	Parassite	86	0	0	0	0	1319	0	79	0	13	0	0	0	13	1510
ASV380	TAGCGTATATTAAAGTTGTTGCAGTTAAAAAGCTCGTAGTTGGATTTCTGGCTGGGCGCCGATGGAACACAAAGTGCTTCCAAGGCACCGGCCATCCTTCTGTAAACTAGGTTAGTCTTTGATTAGACTGCTTAGGGATCAGATAATTTACCTTGAGAAAATTAGAGTGTTTCAGGCAGGCTTAGCCGGAATACATTAGCATGGAATAATGGAATAGGACTATGGTCTCGTTGTTGGTTTGAGGGATCGCAGTAATGATTAATAGGGATAGTTGGGGGCATTAGTATTTATTAGCTAGAGGTGGAATTCTCTAATTTAATAAAGACTAACTTATGCGAAAGCATTTGCCAAGGATGTTTTCATTA	Archaeplastida	Streptophyta	Embryophyceae	Embryophyceae_X	Embryophyceae_XX	Cucumis	Cucumis_sativus	Autotroph	107	36	0	840	0	38	385	100	0	0	0	0	0	0	1506
ASV329	TAGCGTATATTAAAGTTGTTGCGGTTAAAAAGCTCGTAGTTGGATTTCTGCTGAGGACGACCGGTCCGCCCTCTGGGTGAGTATCTGGCTCGGCCTGGGCATCTTCTTGGAGAACGTAGCTGCACTTGACTGTGTGGTGCGGTATCCAAGACTTTTACTTTGAGGAAATTAGAGTGTTTCAAGCAGGCACACGCCTTGAATACATTAGCATGGAATAATAAGATAGGACCTTGGTTCTATTTTGTTGGTTTCTAGAGCTGAGGTAATGATTAATAGGGATAGTTGGGGGCATTCGTATTTAACTGTCAGAGGTGAAATTCTTGGATTTGTTAAAGACGGACTACTGCGAAAGCATTTGCCAAGGATGTTTTCATTG	Alveolata	Dinoflagellata	Dinophyceae	Peridiniales	Thoracosphaeraceae	Apocalathium	Apocalathium_aciculiferum	Mixotroph	0	0	151	0	1335	0	18	0	0	0	0	0	0	0	1504
ASV561	TAGCGTATATTAAAGTTGTTGCGGTAAAAAAGCTCGTAGTTGGATTTCTGTTGAGGACGACCGGTCCATACCACGTATGCGCATCTGGCTCGGCCTCGGCATCCTCTCGAGAGACGTTTCTGCGCTTGATTGCGTGGAGCGGATTCCGGGACTTTTACTTTGAGGAAATTAGAGTGTTCACGGCAGGCTATTGCCAGAATATATTAGCATGGAATAATACTATAGGATCTTGGTTCTATTTTGTTGGTTTCTAGGACTAAGATAATGATTAATAGGGACAATTGGGGGCATTCGTATCAACACGTCAGAGGTGGAATTCTTGGATTGTGTTGCGACGAACTACTGCGAAAGCATTTGCCAAGGATGTTTTCATTG	Alveolata	Dinoflagellata	Syndiniales	Dino-Group-I	Dino-Group-I-Clade-1	Dino-Group-I-Clade-1_X	Dino-Group-I-Clade-1_X_sp.	Parassite	0	0	46	305	26	1062	8	3	0	0	30	19	4	0	1503
ASV288	TAGCGTATATTAAAGTTGTTGCGGTTAAAAAGCTCGTAGTTGGATTTCTGCTGAGGACAACCGGTCAGCCTTCTGGGCGTGCACTCGGCTTGGCTTTGGCATCTTTCTGGGTAACGCTACTGCACTTGACTGTGTGGTGCGGGGTCCAGAACTTTTACTTTGAGGAAATTAGAGTGTTTCAAGCAGGCGCATGCCTTGAATACATTAGCATGGAATAATAAGACAGGACTTCGGTTCTATTTTGTTGGTTTCTAGAGCTGAGGTAATGATTGATAGGGATAATCGGGGGCGCTCGTATTTAACTGTCAGAGGTGAAATTCTTGGATTTGTTAAAGACGGACGACTGCGAAAGCATTTGCCAAGGATGTTTTCATTG	Alveolata	Dinoflagellata	Dinophyceae	NA	NA	NA	NA	NA	0	1	0	0	336	0	1160	0	0	0	0	0	0	0	1497
ASV337	TAGCGTATATTAAAGTTGTTGCGGTTAAAAAGCTCGTAGTTGGAGTTCTGCCTGGTGACGCCCGTCCGCCCAAGTGGTGTGTACAGGGTGTACATCTGGCCCTTTCATGAGGAACGTATCTGCACTTAACTGTGCGGTGCGAGATTCATGACTTTTACTTTGAGGAAATCAGAGTGTTCCAAGCAGGCTCTCGTCGTGCATAGCTCAGCATGGAATAATAGCATTGGACCTCGTCTCTCAGCTGTTGGTTGCAAGAAGCGAGGTAATGATGAAGAGGGATAGTTGGGGGCATTCGTATTTAACTGTCAGAGGTGAAATTCTTGGATTTGTTAAAGACGGACTACTGCGAAAGCATCTGCCATGGATGTTTTCATTG	Alveolata	Dinoflagellata	Dinophyceae	NA	NA	NA	NA	NA	0	0	125	0	1261	33	21	0	0	0	52	0	0	0	1492
ASV283	TAGCGTATATTAAAGTTGTTGCGGTTAAAAAGCTCGTAGTTGGATTTCTGTTGAGGATGGGCGGTCCGCACTACGTGCGTGTATCTGTTACAGCCTCGGCATCCTCATGAAGAACAGTGCTGCTCTTAATTGCGTGGTCTGGAATTCATGACTTTTACTTTGAGGAAATTAGAGTGTTCACTGCAAGCAATCGCTTTGAATACATTAGCATGGAATAATAATATAGGACCTTGGTACTATTTTGTTGGTTTCTAGAACTAAGGTAATGATTAATAGGGATAATTGGGGGCATTCGTATTAACGCGTCAGAGGTGGAATTCTTGGATTGCGTTACGACGAACTACTGCGAAAGCATTTGCCAAGGATGTTTTCATTG	Alveolata	Dinoflagellata	Dinophyceae	NA	NA	NA	NA	NA	10	0	118	0	44	86	1223	6	0	0	0	0	0	0	1487
ASV294	TAGCGTATATTAAAGTTGTTGCGGTTAAAAAGCTCGTAGTTGGATTTCTGCTGAAGCAAACCGGTCCGCCCTCTGGGTGAGCATCTGGTTTTGTTTTGGCATATGCTTAGACTTTGCAGCTGCACTTGACTGTGTGGTGTGAAGGCTGAGCCATTTACTTTGAGGAAATCAGAGTGTTTCAAGCAGGCCATTGCCTTGAATACACTAGCATGGAATAATATGATATGACTGTGGTTTTATTTTGTTGGCTTTTAGAATTAGAGTAATGGTTAATAGGGATAGTTGGGGGCATTCATATTTAACTGTCAGAGGTGAAATTCTTGGATTTGTTAAGGATGAACGACTGCGAAAGCATTTGCCAAGGATGCTTTCATTG	Alveolata	Dinoflagellata	Syndiniales	Dino-Group-II	Dino-Group-II-Clade-16	Dino-Group-II-Clade-16_X	Dino-Group-II-Clade-16_X_sp.	Parassite	7	3	35	63	45	43	1253	31	0	0	0	0	0	0	1480
ASV457	TAGCGTATATTAAAGTTGTTGCAGTTAAAAAGCTCGTAGTTGGATTTCTGGTCGGGTGACCCGGCCCTCAAGCTGAGTGTGCAAGGCCGCCCGTCCATCCTTCTGTTAACTCTTAAGTTCTTCACGATCTTCTGAGGGCTCAGATATTTTACCTTGAGAAAATTAGAGTGTTTCAGGCAGGCTAGCGCCGGAATACATTAGCATGGAATAATGGAATAGGACTTTTGCCTCTTCTGTTGGTCTGAGGGGTTCGAGTAATGATTAATAGGGATAGTTGGGGGCATTAGTACTTAACTGTCAGAGGTGAAATTCTCGGATTTGTTAAAGACTAACTTATGCGAAAGCATTTGCCAAGGATGTTTTCATTA	Alveolata	Dinoflagellata	Syndiniales	Dino-Group-II	Dino-Group-II-Clade-6	Dino-Group-II-Clade-6_X	Dino-Group-II-Clade-6_X_sp.	Parassite	29	31	179	167	272	683	9	18	3	9	28	42	0	9	1479
ASV432	TAGCGTATACTAACGTTGTTGCAGTTAAAAAGCTCGTAGTTGGATTTCTGTGCGGGACACGCGGCCGGCCTCTAGAGGTTGTAGCTAGTGTTGTTCTGTGCATCTTGTCGCAAATCCCGCTGTTATTGATTTAATGGCGTGGAAGACCGACTCATTTACTTTGAGAAAATTAGAGTGTTCAAAGCAGGCTACCGCCTTTGAATATATTAGCATGGAATAATGATATAGGACTTTGGTTCTATTTTGTTGGTTGTTCGAGGACCGAAGTAATGATTGATAGGGACAGTTGGGGGCATCAGTATTCTGAAGCGAGAGGTGAAATTCTTGGACCTTCGGAAGACTAACAGCTGCGAAAGCGTTTGCCTAGGATGTTCTCTTTA	Alveolata	Dinoflagellata	Syndiniales	Dino-Group-I	Dino-Group-I-Clade-1	Dino-Group-I-Clade-1_X	Dino-Group-I-Clade-1_X_sp.	Parassite	107	99	254	593	14	177	4	26	6	32	62	66	0	32	1472
ASV366	TAGCGTATATTAAAGTTGTTGCAGTTAAAAAGCTCGTAGTTGGATTTCTGGGAGGTTGCCAATGTCCGCCGACGTGCGTGTGCAGCGGCGACCTCTCATCCTTCTGTTAACGCCTCTTGGCATTCATTTGCTGGTGGCGGGCTCAGATATTTTACCTAGAGAAAATTAGAGTGTTTCAGGCAGGCTAGGCCGGAATACATTAGCATGGAATAATGGAATAGGACTACGGTCTCTTTGTTGGTTTGAGGGACTGCAGTAATGATTAATAGGGATAGTTGGGGGCATTAGTATTTAATTGTCAGAGGTGGAATTCTCGGATTTGTTAAAGACTAACTTATGCGAAAGCATTTGCCAAGGATGTTTTCATTA	Hacrobia	Telonemia	Telonemia_X	Telonemia_XX	Telonemia-Group-2	Telonemia-Group-2_X	Telonemia-Group-2_X_sp.	Heterotroph	140	13	255	500	0	145	1	285	6	9	8	12	85	9	1468
ASV410	TAGCGTATATTAAAGTTGTTGTGGTTAAAAAGCTCGTAGTTGGATCTCAACAGACCTGGATCGGTTTACTTTGTGTAATACTGATCCAGAGCTGTGCTTTTGATGGAGGTTTAGGGGTGCTCTTAACCGAGTGTCTCTGAGTGCCATCAGGTTTACTTTGAAAAAATTAGAGTGCTTCAAGCAGGCTGTTATGCCAGAATATTTGTGCATGGAATAATAGAATAGGATGTTGATCTTATTTTGTTGGTTTTCGAGACTTGACATAATGATTAATAGGGACAGTCGGGGGCATTTGTATTCAAACGACAGAGGTGAAATTCTTGGACCGTTTGAAGACAAACTACTGCGAAAGCATTTGCCAAGAATGTTTTCATTA	Stramenopiles	Opalozoa	MAST-3	MAST-3D	MAST-3D_X	MAST-3D_XX	MAST-3D_XX_sp.	Autotroph	2	0	339	69	222	806	18	2	0	0	7	0	0	0	1465
ASV278	TAGCGTATATTAAAACTGTTGCGGTTAAAACGCTCGTAGTTGCACATCTGTGAGAGAAGACCAGTCCACCCTAGTGGTGCGTACTGTGTGTTTCACTGACATCTACCTGGAGAGAGCATGTTCGCTTCATTGTGTTCGTGCACGCCCCAGATCGTTTACTTTGAGGAAATGAGAGTGTTTCAAGCAGGCCACTGCCATGAATATGTTAGCATGGAATAATAACACAGGACCTTGTGTCGTTGTTGTTGGTCAACAGCACGGGGTAATGAAAATAGGGATAGTTGGGGGCATTCGTATTACAATGTCAGAGGTGAAATTCTTGGATTATTGTACGACGAACTACTGCGAAAGCATTTGCCAAGGATGTTTTTTTAA	Alveolata	Dinoflagellata	Dinophyceae	NA	NA	NA	NA	NA	0	0	1	0	1	0	1462	0	0	0	0	0	0	0	1464
ASV641	TAGCGTATACTAAAGTTGTTGCAGTTAAAAAGCTCGTAGTTGGATTTCTGCGTTGGTGGGGCGCCCGTGGGCTTAGCTCATTGGGCAGCAACTCCGTCGCATCCTGCCGCGAACCACGCTACCATTCGTTTGGTGGCGTCTGGGGACCGGCTCGTTTACTTTGAGAAAAATAGAGTGTTCAAAGCAGGCCTGATGCCTTGAATAATGTAGCATGGAATAATGATAAAGGACTTTGGTTCTATTTTGTTGGTGTTCGGGACCGAAGTAATGATTGATAGGGACAGTTGGGGGCGTCTGTATTCTGAAGCGAGAGGTGAAATTCTTAGACCTTCGGAAGACAAACAGCTGCGAAAGCGTTCGCCAAGGATGTTCCCTTTG	Alveolata	Dinoflagellata	Syndiniales	Dino-Group-I	Dino-Group-I-Clade-5	Dino-Group-I-Clade-5_X	Dino-Group-I-Clade-5_X_sp.	Parassite	2	2	0	33	0	1425	0	0	0	0	0	0	0	0	1462
ASV514	TAGCGTATATTTTAGTTGTTGCAGTTAAAAAGCTCGTAGTCGTATTTCTGGTGGGAGAATGCGGTCCGACATTTTGTGGGTACTTGCACTCTCCGGCCATCCTTGGGTCTAGCCTGTTTGGCATTAAGTTGTCGAGCTGGGGATGCCCATCGTTTACTGTGAAAAAATTAGAGTGTTCAAAGCAGACTTATGTCGTTGAATATACTAGCATGGAATAATAAAATAGGACATCAGTGCTATTTTGTTGGTTTGCGCACCGATGTAATGATAAATAGGAACAGTTGTGGCTATTCGTATTCACTTGTAAGAGGTGAAATTCTTAGATTAAGGGAAGACGAACTACTGCGAAAGCATTTAGCAAGGATGTTTTCATTG	Alveolata	Dinoflagellata	Dinophyceae	Gonyaulacales	Ceratiaceae	Tripos	NA	Mixotroph	194	0	264	67	0	0	89	166	39	249	57	36	50	249	1460
ASV430	TAGCGTATATTAAAGTTGTTGCAGTTAAAAAGCTCGTAGTTGGATTTCGGAGTGGGCCAGTTGGTCCGCCGCAAGGTGTGTTACTGACTGGTTTGCTCTTCTTCGCAAAGACTGCGTGTGCTCTTCGTTGAGTGTGCGTAGGATTTACGACGTTTACTTTGAAAAAATTAGAGTGTTCAAAGCAGGCTATTGCTTGAATACATGAGCATGGAATAATGGAATAGGACTTTGGTCCCATTTTGTTGGTTTCTAGGACCGAAGTAATGATTAAGAGGGACAATTGGGGGCATCCGTATTTCGTTGTCAGAGGTGAAATTCTTGGATTTACGAAAGACGAACAACTGCGAAAGCACTTGCCAAGAGTGTTTTCATTA	Hacrobia	Cryptophyta	Cryptophyceae	Cryptomonadales	Cryptomonadales_X	Plagioselmis	Plagioselmis_prolonga	Mixotroph	686	46	133	84	0	262	2	17	2	76	43	30	0	76	1457
ASV363	TAGCGTATATTAAAGTTGTTGCGGTTAAAAAGCTCGTAGTTGGATTTCTGTCTGAAGCGACCGGTCCGCCCATTGGGTGTGCATCTGGTTCGTTTTCGGCATCTTTCAGACTAGCAGTGATGCACTTGACTGTGTGTCCTGGTGGCCTGATCTTTTACTTTGAGGAAATTAGAGTGTTTCACGCAGGCATACGCCTTGAATATAGTAGCATGGAATAATGATTTAGGACCTCAGTTCTAACTTGTTGGTTTTTAGGGCAGAGGTAAAGATTAATAGGGATAGTTGGGGGCATTCGTATTTAACTGTCAGAGGTGAAATTCTTGGATTTGTTAAAGACGGACTACTGCGAAAGCATTTGCCAAGGATGTTTTCATTG	NA	NA	NA	NA	NA	NA	NA	NA	712	108	299	1	20	135	0	49	5	7	45	68	0	7	1456
ASV492	TAGCGTATATTAAAGTTGTTGCAGTTAAAAAGCTCGTAGTTGGATTTCTGGTTGAAAATTGATGTCCTCTTGCTGAGTGCGCAGAGATTTTCTACCATCCTTCTGTTAACTTTTCATGACATTTACTTGTCGGTTAAGGGCTCAGATATTTTACCTTGAGAAAATTAGAGTGTTTCAGGCAGGCTCGCGCCGGAATACATTAGCATGGAATAATGGAATAGGACTTTAGCCTCTTCTGTTGGTCTGAGGGGTTGAAGTAATGATTAATAGGGATAGTTGGGGGCATTAGTACTTAACTGTCAGAGGTGAAATTCTCGGATTTGTTAAAGACTAACTTATGCGAAAGCATTTGCCAAGGATGTTTTCATTA	Alveolata	Ciliophora	Spirotrichea	Strombidiida	Tontoniidae_B	Pseudotontonia	Pseudotontonia_sp.	Mixotroph	65	7	121	1	304	35	289	2	0	32	4	0	594	0	1454
ASV315	TAGCGTATATTAAAGTTGTTGCGGTTAAAAAGCTCGTAGTTGGGTTTCTGTTGAGGGCAGCCGGTCCGCCTCCTGGGCGTGTATCTGTTTGACCTCGGCATCCTCTCAAAAAACGTTTCTGCGCTTGATTGCGTGGAGCGGAGTTTGAGACTTTTACTTTGAGGAAATTAGAGTGTTCACGGCAGGCAGTCGCCTTGAATATATTAGCATGGAATAATAATATAGGATCTTGGTTCTATTTTGTTGGTTTCTAGAGCTAAGATAATGATTAATAGGGACAATTGGGGGCATTCGTATTAACGCGTCAGAGGTGGAATTCTTAGATTGCGTTACGACGAACTACTGCGAAAGCATTTGCCAAGGATGTTTTCATTG	Hacrobia	Cryptophyta	Cryptophyceae	Cryptomonadales	Cryptomonadales_X	Proteomonas	Proteomonas_sulcata	Mixotroph	26	2	888	93	8	404	0	31	0	0	0	0	0	0	1452
ASV591	TAGCGTATATTAAAGTTGTTGCGGTTAAAAAGCTCGTAGTTGGATTTCTGCTGAGGACGACCGGTCCGCCCTCTGGGTGAGTATCTGGCTCGGCCTTGGCATCTTCTTGGTGAACGTATCTGCACTTGACTGTGTGGTGCGGTGGCCAGGACTTTTACTTTGAGGAAATTAGAGTGTTTCAAGCAGGCATACGCCTTGAATACATTAGCATGGAATAATAAGATAGGACCTCGGTTCTATTTTGTTGGTTTCTAGGGCTGAGGTAATGATTAATAGGGATAGTTGGGGGCATTCGTATTTAACTGTCAGAGGTGAAATTCTTGGATTTGTTAAAGACGGACTACTGCGAAAGCATTTGCCAAGGATGTTTTCATTG	Alveolata	Dinoflagellata	Dinophyceae	Gymnodiniales	Warnowiaceae	Warnowia	Warnowia_sp.	Heterotroph	0	0	9	658	0	20	0	317	0	0	177	265	0	0	1446
ASV950	TAGCGTATATTAAAGTTGTTGCGGTTAAAAAGCTCGTAGTTGGACTTCGCCGGAAGGAAGACGGTCCCCCCTAGTGGGGTGTATCTGTTGATCCCTCTGGCTCCGGGTGTTTAAGGTGCGTCGCTTCATTGCGATGTCCGTAGGCACCCCTTTTACTTTGAGGAAATTAGAGTGTTCACGGCAGGCAATCGCCCTGAATACGTTAGCATGGAATAATAATACAAGGCTTCGGCCCTATTATTGGTTTCTAGAGCTGAAGTAATGATTAATAGGGATAGTTGGGGGCATTCGTATTATCACGTCAGAGGTGGAATTCTTAGATTGTGTTACGACGAACTACTGCGAAAGCATTTGCCAAGGATGTTTTCATTG	NA	NA	NA	NA	NA	NA	NA	NA	0	0	0	86	0	392	0	58	0	0	283	424	203	0	1446
ASV402	TAGCGTATATTAAAGTTGTTGCGGTTAAAAAGCTCGTAGTTGGAGTTCTGCCAGGTGACGCTCGTCCGCCCAAGTGGTGTGTACAGGGCGTGCATCTGGCCCTTTCAAGGGGAACGTGTCTGCACTTTATTGTGTGGTGCGAGATCCTTGACTTTTACTTTGAGGAAATAAGAGTGTTCCAAGCAGGCTCTCGTCGTGCATAGCTCAGCATGGAATAATAGCATTGGACTTCGTTTCTAAGCTGTTGGTTGCAAGAAGCGAGGTAATGATGAAGAGGGATAGTTGGGGGCATTCGTATTTAACTGTCAGAGGTGAAATTCTTGGATTTGTTAAAGACGGACTACTGCGAAAGCATCTGCCATGGATGTTTTCATTG	Hacrobia	Picozoa	Picozoa_X	Picozoa_XX	Picozoa_XXX	Picomonas	Picomonas_judraskeda	Heterotroph	2	0	35	54	19	689	595	36	0	3	0	0	0	3	1436
ASV370	TAGCGTATATTAAAGTTGTTGCGGTTAAAAAGCTCGTAGTTGGATTTCTGCCGAGGATGACCGGTCCGCCCTCTGGGTGAGTATCTGGCTCAGCCTGGGCATCCTCTTGGGGAACGTAGCTGCACTTGACTGTGTGGTGCGGTATCCAGGACTTTTACTTTGAGGAAATTAGAGTGTTTCAAGCAGGCTTACGCCTTGAATACATTAGCATGGAATAATAAGATAGGACCTTGGTTCTATTTTGTTGGTTTCTAGAGCTGAGGTAATGATTAATAGGGATAGTTGGGGGCATTCGTATTTAACTGTCAGAGGTGAAATTCTTGGATTTGTTAAAGACGGACTACTGCGAAAGCATTTGCCAAGGATGTTTTCATTG	Alveolata	Ciliophora	Spirotrichea	Strombidiida	Strombidiidae_H	Strombidiidae_H_X	Strombidiidae_H_X_sp.	Mixotroph	0	0	45	0	1017	262	109	0	0	0	0	0	0	0	1433
ASV287	GCGTATACTAACGTTGTTGCAGTTAAAAAGCTCGTAGTTGGATTTCTGTGGTGGGTAGTCGGCCGGCTCTTCGGAGTTGTAGCTAGATTTACTTGCCGCATCTTGTCGTAATTCTCGCTGGTCTTAATTGATTGGTGTAGAGGACCGACTCGTTTACTTTGAGAAAATTAGAGTGTTCAAAGCGGGCTATCGCCTTGAATATGTTAGCATGGAATAATGATATAGGACTTTGGTTCTATTTTGTTGGTTGTTCGAGGACCGAAGTAATGATTGATAGGGACAGTTGGGGGTATCAGTATTCTGAAGCGAGAGGTGAAATTCTTGGACCTTCGGAAGACTAACAACTGCGAAAGCATTTACCTAGGATGTTCTCTTTA	Alveolata	Dinoflagellata	Dinophyceae	Gymnodiniales	Gymnodiniaceae	NA	NA	Heterotroph	0	0	1	0	16	0	1415	0	0	0	0	0	0	0	1432
ASV503	TAGCGTATATTAAAGTTGTTGCGGTTAAAAAGCTCGTAGTTGGATTTCTGCTGAGGACGACCGGTCCGCCCCCTGGGTGTGCATCTGGCTCGGCCTTGGCATCTTCTTGGAGAACGTTACTGCACTTGACTGTGTGGTGCGGTATCCAGGACTTTTACTTTGAGGAAATTAGAGTGTTTCAAGCAGGCGCACGCCTTGAATACATTAGCATGGAATAATGAGATAGGACCTTGGTTCTATTTTGTTGGTTTCTAGAGCTGAGGTAATGATTAATAGGGATAGTTGGGGGCATTCGTATTTAACTGTCAGAGGTGAAATTCTTGGATTTGTTAAAGACGGACTACTGCGAAAGCATTTGCCAAGGATGTTTTCATTG	Stramenopiles	Ochrophyta	Bacillariophyta	Bacillariophyta_X	Raphid-pennate	Pseudo-nitzschia	NA	Autotroph	99	11	25	165	497	332	1	36	0	0	44	66	155	0	1431
ASV314	TAGCGTATATTAAAGTTGTTGCGGTTAAAAAGCTCGTAGTTGGATTTCTGCCGAGGACGACCGGTCCGCCCTCTGGGTGCGTATCTGGCTCGGCCTGGGCATCTTCTTGGAGAACGTGTCTGCACTTGACTGTGTGGTGCGGTATCCAGGACTTTTACTTTGAGGAAATTAGAGTGTTTCAAGCAGGCACACGCCTTGAATACATTAGCATGGAATAATAAGATAGGACCTCGGTTCTATTTTGTTGGTTTCTAGAGCTGAGGTAATGATTAATAGGGATAGTTGGGGGCATTCGTATTTAACTGTCAGAGGTGAAATTCTTGGATTTGTTAAAGACGGACTACTGCGAAAGCATTTGCCAAGGATGTTTTCATTG	Alveolata	Dinoflagellata	Syndiniales	Dino-Group-II	Dino-Group-II-Clade-4	Dino-Group-II-Clade-4_X	Dino-Group-II-Clade-4_X_sp.	Parassite	0	0	0	0	97	124	1207	0	0	0	0	0	0	0	1428
ASV450	TAGCGTATATTAAAGTTGTTGCGGTTAAAAAGCTCGTAGTTGGATTTCTGCTGAAGCAAACCGGTCCGCCCTCTGGGTGAGCATCTGGTTTTGTTTTGGCATATGCTTAGACTTTGCAGCTGCACTTGACTGTGTGGTGTGAAGGCTGAGCCTTTTACTTTGAGGAAATCAGAGTGTTTCAAGCAGGCAATTGCCTTGAATACACTAGCATGGAATAATATGATATGACTGTGGTTTTATTTTGTTGGCTTTTAGAATTAGAGTAATGGTTAATAGGGATAGTTGGGGGCATTCATATTTAACTGTCAGAGGTGAAATTCTTGGATTTGTTAAGGATGAACGACTGCGAAAGCATTTGCCAAGGATGCTTTCATTG	Hacrobia	Haptophyta	Prymnesiophyceae	Calcihaptophycidae	Rhabdosphaeraceae	Algirosphaera	Algirosphaera_robusta	Mixotroph	93	19	108	69	396	532	64	43	0	20	16	0	48	20	1428
ASV465	TAGCGTATATTAAAGTTGTTGCAGTTAAAAAGCTCGTAGTTGGATTTCTGCGAGGGTGCCAATGTCCGCCGACGCGCGTGCGCAGCGGCGCCCTCGCATCCTTCTGTTACCACCTCTCGGCATTGGCTTGCCGGTGGTCGGCTCAGAGAATTTACCTTGAGAAAATTAGAGTGTTTCAGGCAGGCTAGGCCGGAATACATTAGCATGGAATAATGGAATAGGACTACGGTCTCGTTGTTGGTTTGAGGGACTGCAGTAATGATTAATAGGGATAGTTGGGGGCATTAGTATTTAATTGTCAGAGGTGAAATTCTCAGATTTGTTAAAGACTAACTTATGCGAAAGCATTTGCCAAGGATGTTTTCATTA	Alveolata	Ciliophora	Spirotrichea	Tintinnida	Eutintinnidae	Eutintinnidae_X	Eutintinnidae_X_sp.	Heterotroph	0	0	74	10	440	262	284	0	0	0	76	42	0	240	1428
ASV478	CAGCGTATATTAAAATTGTTGCGGTTAAAACGCTCGTAGTCGAATTCTTGCTAGGTGGTACTGGTGCTTCCCAGTGAAGTAAACGCGGTGTTCGCTTCAGCTGTTACTTGGGGAAGGTGTATACTCTTCGGTGCGTGACACACTAACCAAGTCCTTACTTTGAGGAAATGAGTGTGTTCCAAGCAGGCGTATGCCTTGAATATGATAGCATGGAATAACAGTATGAGACCTCCTTCCAAAGTTGTTGGTTCTTTGGAATTAGGAAATGAAAACATGGATGGTTGGGGGTATTCGTATTTAACTGTCAGAGGTGAAATTCTTGGATTTTTTAAAGACAAACTATTGCGAAGGCATTTACCCAGGATGTTCTCATTG	Alveolata	Ciliophora	Spirotrichea	Choreotrichida	Leegaardiellidae_B	Leegaardiella	Leegaardiella_sp.	Heterotroph	112	588	1	4	17	0	437	41	0	78	26	39	84	0	1427
ASV511	TAGCGTATATTAAAGTTGTTGTGGTTAAAAAGCTCGTAGTTGGATCTCAACAGACCTGAATCGGTTTACTTTGTGTAATACTGATCCAGAGCTGTGCTTTTGATGGAGGTTTAGGGGTGCTCTTAACCGAGTGTCTCTGAGTGCCATCAGGTTTACTTTGAAAAAATTAGAGTGCTAAAATCTGGCTGTTATGCTAGCATATTTGTGCATGGAATAATAGAATAGGATGTTGATCTTATTTTGTTGGTTTTCGAGACTCGACATAATGATTAATAGGGACAGTCGGGGGCATTTGTATTCAAACGACAGAGGTGAAATTCTTGGACCGTTTGAAGACAAACTACTGCGAAAGCATTTGCCAAGAATGTTTTCATTA	Alveolata	Dinoflagellata	Dinophyceae	Gymnodiniales	NA	NA	NA	NA	63	2	74	148	0	759	175	106	0	0	38	58	0	0	1423
ASV379	TAGCGTATATTAAAGTTGTTGCGGTTAAAAAGCTCGTAGTTGGATTTCTGCTGAGGACGACCGGTCCGCCCTCTGGGTGAGCATCTGGCTTGGCCTTGGCATCTTCTTGGAGAACGTAGCTGCACTTGACTGTGTGGTGCGGTATCCAGGACTTTTACTTTGAGGAAATTAGAGTGTTTCAAGCAGGCACACGCCTTGAATACATTAGCATGGAATAATAAGATAGGACCTTGGTTCTATTTTGTTGGTTTCTAGAGCTGAGGTAATGATTAATAGGGATAGTTGGGGGCATTCGTATTTAACTGTCAGAGGTGAAATTCTTGGATTTGTTAAAGACGGACTACTGCGAAAGCATTTGCCAAGGATGTTTTCATTG	Alveolata	Dinoflagellata	Dinophyceae	Prorocentrales	Prorocentraceae	Prorocentrum	Prorocentrum_sp.	Mixotroph	299	1	475	78	0	411	4	52	1	10	32	49	0	10	1422
ASV818	TAGCGTATATTAAAGTTGTTGCGGTTAAAAAGCTCGTAGTTGGAGTTCTGCCTGGTGACGCCCGTCCGCCCAAGTGGTGTGTACAGGGTGTACATCTGGCCCTTTCAAGGGGAACGTATCTGCACTTAACTGTGCGGTGCGAGATCCTTGACTTTTACTTTGAGGAAATCAGAGTGTTCCAAGCAGGCTCTCGTCGTGCATGTTTCAGCATGGAATAATAGCATTGGACCTCGTCTCTCAGCTGTTGGTTGCAAGAAGCGAGGTAATGATGAAGAGGGATAGTTGGGGGCATTCGTATTTAACTGTCAGAGGTGAAATTCTTGGATTTGTTAAAGACGGACTACTGCGAAAGCATCTGCCATGGATGTTTTCATTG	Alveolata	Dinoflagellata	Dinophyceae	Dinophysiales	Dinophysiaceae	NA	NA	Mixotroph	0	0	0	0	0	0	0	0	0	0	1422	0	0	0	1422
ASV296	TAGCGTATATTAAAGTTGTTGCGGTTAAAAAGCTCGTAGTTGGATTTCTGCCGATAGTTGGCGCTCCATCCTTAGTGGTGAGTAGACGTCAAACTGCCGGCATCTTCCTGGGGAGTAGTGATGCACTTAACTGTGTGTCCTATTAGCCAGGACTTTTACTTTGAGGAAATGAGAGTGTTCCAAGCAGGCGTACGCCGTGAATATGTTAGCATGGAATAATAGCATCGGACCTCGAGCCAAAGCTGTTGGATCCTTGGAACGAGGTAAAGGTGAATAGGGATTGTTGGGGGCATTCGTATTTAACTGTCAGAGGTGAAATTCTTGGATTTGTTGAAGACGAACTACTGCGAAAGCATCTGCCAAAGATGTTCTCATTG	Alveolata	Ciliophora	Spirotrichea	Tintinnida	Dictyocystidae	Codonellopsis	Codonellopsis_sp.	Heterotroph	0	0	0	0	54	0	1365	0	0	0	0	0	0	0	1419
ASV352	TAGCGTATATTAAAGTTGTTGCGGTTAAAAAGCTCGTAGTTGGATTTCTGCTTTGGACGACCGGTCCGCCCTGTGGGTTGGCATCTGGATCGGCCTGGGCATCTTCTTGGGGAACGTAGCTGCACTTGACTGTGTGGTGCGGTATCCAGGACTTTTACCTTGAGGAAATTAGAGTGTTTCAAGCAGGCGCACGCCTTGAATACATTAGCATGGAATAATAAGATAGGACCTCGGTTCTATTTTGTTGGTTTCTAGAGCTGAGGTAATGATTAATAGGGATAGTTGGGGGCATTCGTATTTAACTGTCAGAGGTGAAATTCTTGGATTTGTTAAAGACGGACTACTGCGAAAGCATTTGCCAAGGATGTTTTCATTG	Alveolata	Dinoflagellata	Dinophyceae	Gymnodiniales	Gymnodiniaceae	Margalefidinium	Margalefidinium_polykrikoides	Heterotroph	1	0	326	0	739	0	125	0	0	111	4	0	0	111	1417
ASV585	TAGCGTATATTAAAGTTGTTGCGGTTAAAAAGCTCGTAGTTGGATTTCTGTCGAAGACGGTCGGTCCGCTCTATGAGCGTGTATCTGATTCGGCTTTGGCATCCTCGTGGGGGACGTAACTGTGCTTGATTGCATGGTGCGGAATTCACGACTTTTACTTTGAGGAAATTAGAGTGTTCACGGCAGGCAAGCGCCTTGAATATATTAGCATGGAATAATAATATAGGACTTTGGTTCTATTTTGTTGGTTTCTAGGACTAAAGTAATGATTAATAGGGATAATTGGGGGCATTTGTATTAACGCGTCAGAGGTGGAATTCTTGGATTGCGTTACGACAAACTACTGCGAAAGCATTTGCCAAGGATGTTTTCATTG	Alveolata	Dinoflagellata	Dinophyceae	Gymnodiniales	Gymnodiniaceae	Gyrodinium	Gyrodinium_heterogrammum	Heterotroph	0	0	21	0	9	1151	151	26	0	0	22	33	1	0	1414
ASV361	TAGCGTATATTAAAGTTGTTGCAGTTAAAAAGCTCGTAGTTGGATTTCTGATAGAGGCCCTTGACCCGTAGACGTATATGTCTACGAGTGTCGGTGGGCCTCAATCATCCTTCTAGAAATTGGCTCTGCCCTTCATTGGGTTGGGGTCAGGATCTAGATCTTTTACTTTGAAAAAATTAGAGTGTTTAAAGCAGGCTTACGCCTTGAATACATTAGCATGGAATAATAACTTAGGACTTTGGTTCTATTTTGTTGGTTTCTAGGGCCGAAGTAATGATTGATAGGGATAGTTGGGGGTGCTAGTATTCAGCGGCCAGAGGTGAAATTCTTGGATTCGCTGAAGACTAACTTATGCGAAAGCATTCACCAAGGATGTCTTCTTTA	Alveolata	Dinoflagellata	Dinophyceae	NA	NA	NA	NA	NA	69	7	277	78	48	387	437	34	0	23	28	0	2	23	1413
ASV365	TAGCGTATATTAAAGTTGTTGCGGTTAAAAAGCTCGTAGTTGGATTTCTGTTGAGGACGACCGGTCCGCCCTCTGGGTGAGTATCTGGCTTGGCCTTGGCATCTTCTTGGAGCACGTAGCTGCACTTGACTGTGTGGTGCGGTATCCAGGACTTTTACTTTGAGGAAATTAGAGTGTTTCAAGCAGGCATACGCCTTGAATACATTAGCATGGAATAATAAGATAGGGCCTTGGTTCTATTTTGTTGGCTTCTAGAGCCGAGGTAATGATTAATAGGGATAGTTGGGGGCATTTGAATTTAACTGTCAGAGGTGAAATTCTTGGATTTGTTAAAGACAGACTACTGCGAAAGCATTTGCCATGGATGTTTTCATTG	Alveolata	Dinoflagellata	Syndiniales	Dino-Group-II	Dino-Group-II-Clade-17	Dino-Group-II-Clade-17_X	Dino-Group-II-Clade-17_X_sp.	Parassite	14	11	401	962	18	0	5	0	0	1	0	0	0	1	1413
ASV346	GCGTATATTTATATTGCTGCGTTTAAAAAGCTCGTAGTTGAAGCGTCAGACGCGGGAGGACGGACGGCCGCACTGGTCGCTTCTCGTCCGACCGAGCCAGGCGCAGAGGGCGTCCGTCGGTTGCACTTCACCGTGTGATCGCGGCGTCGCTGCACGTTCACCTTGAAGAAATTGAACCGCTTAGAGGGGGCGAGCAGCTTGTACAGCTCAGCATGGTATGATGGAACATGGGCTCGTACTCATTTTGTTGGTTTTGGAGTTCGCGAGCCAATGATTAACAGGGACTGCCGGGGGCATTCGTACTCGAGCGTGAGAGGTGAAATTCAAGGATCGCTCGAAGACGTCCTACTGCGAAAGCATTTGCCAAGAATGTTTTCATTA	Alveolata	Ciliophora	Spirotrichea	Tintinnida	Epiplocylididae	Epiplocylis	Epiplocylis_undella	Heterotroph	138	0	130	0	1060	1	31	0	0	0	49	0	0	0	1409
ASV474	TAGCGTATATTAAAGTTGTTGCGGTTAAAAAGCTCGTAGTTGGATTTCCGTTCGAGCTCGCACCTCCCCTTGGGGGTGGGTGCCGAGCTTGAGCCTTTCTGGGTGAATACGTGCGTACTTCACTGTATGGCGAATTCAGCCCGGACTTTTACTTTGAGGAAATTAGAATGTTTCAGGCAGGCAAACGCCTTGAATACATTAGCATGGAATAATAAGATAAGACTTTGGTCTTTTTTGTTGGTTCATTGATCGAAGTAATGATTAATAGGGATAGTTGGGGGCATTCGTATTTAACTGTCAGAGGTGAAATTCTTGGATTTGTTAAAGACGAACTACTGCGAAAGCATTTGCCAAGGATGTTTTCATTG	Alveolata	Dinoflagellata	Syndiniales	Dino-Group-II	Dino-Group-II-Clade-20	Dino-Group-II-Clade-20_X	Dino-Group-II-Clade-20_X_sp.	Parassite	0	0	0	1406	0	0	0	0	0	0	0	0	0	0	1406
ASV912	TAGCGTATACTAAAGTTGTTGCAGTTAAAAAGCTCGTAGTCGAATGAAGGTATCTTGTATTGCGCGGACGTTTAGGTGTAACTTAGACTAGTTTGCGCACAAGATCCTCCCTTGTGTATCTCAAACGGTCAACTATTAAATTATGTTGGTCCATTTGAAATACATACATTACTGTGAACAAAATAGAGTGTTCATGGCAGGTCAATATAGGCTTGAATACCTCAGCATGGAATAATAGAATAGGACTTCCGGTTCTATTTTGTTGGTTTTTGGAGCCGAAGTAATGATTAATAGGGATAGTTGGGGGCACTCGTACTCCGTTGTCAGAGGTGAAATTCTAGGATTGACGGAAGACGAACAACTGCGAAAGCATCTGCCAAGGATGTTTTCATTG	Stramenopiles	Ochrophyta	Bacillariophyta	Bacillariophyta_X	Polar-centric-Mediophyceae	Hemiaulus	Hemiaulus_sinensis	Autotroph	10	100	120	81	0	0	1	4	10	9	423	634	0	9	1401
ASV481	TAGCGTATATTAAAGTTGTTGCGGTTAAAAAGCTCGTAGTTGGATTTCTGTTGAGGATGGACGGTCCGCACTAAGTGCGTGTATCTGTTACAGCCTCGGCATCCTCTAGGAGAACGGTGCTGTGATTCATTTCATGGTCCGGAATTCTAGACTTTTACTTTGAGGAAATTAGAGTGTTCACGGCAAGCAATCGCTTTGAATACATTAGCATGGAATAATAATATAGGACCTTGGTACTATTTTGTTGGTTTCTAGAACTAAGGTAATGATTAATAGGGATAATTGGGGGCATTCGTATTAACGCGTCAGAGGTGGAATTCTTGGATTGCGTTACGACGAACTACTGCGAAAGCATTTGCCAAGGATGTTTTCATTG	Alveolata	Ciliophora	Spirotrichea	Choreotrichida	Leegaardiellidae_B	Leegaardiella	Leegaardiella_sp.	Heterotroph	3	6	7	0	0	812	487	0	0	3	0	0	82	0	1400
ASV305	TAGCGTATATTAATGTTGTTGCAGTTAAAAAGCTCGTAGTTGGATTTCTGGTGGGAGCACTCGGTCGGCTCCGCAAGGGGTTGCACTTGTGTGTCTCCGGCCCTTTTCGAGGGAAGTATGTCTGGCATTAAGTTGTCGGGCATGTGACGCTCGTCGTTTACTGTGAACAAATTAGAGTGTTCAAAGCAGGCTTAGGCCGTTGAATACATTAGCATGGAATAATGAGATAAGACTCTGGTGGTCTATTTTGTTGGTTTGCACACCGGTGTAATGGTTAATAGGGGCAGTTGGGGGTATTCGTATTCAGTTGTCAGAGGTGAAATTCTTGGATTTACGGAAGACGAACTACTGCGAAAGCATTTACCAAGGATGTTTTCATTA	Alveolata	Dinoflagellata	Dinophyceae	NA	NA	NA	NA	NA	0	0	2	0	0	35	1357	2	0	0	0	0	0	0	1396
ASV374	TAGCGTATATTAAAGTTGTTGCGGTTAAAAAGCTCGTAGTTGGATTTCTGTTGAGGGCGGGCGGTCCGCACTACGTGCGTGTATCTGTTACGACCTCGGCATCCTCTTGAAGAACAGTTCGGTGATTCAGTTCGCCGGCTGGAATTCAAGACTTTTACTTTGAGGAAATTAGAGTGTTCACGGCAAGCAATCGCTTTGAATACATTAGCATGGAATAATAATATAGGACCTTGGTACTATTTTGTTGGTTTCTAGAACTAAGGTAATGATTAATAGGGATAATTGGGGGCATTCGTATTAACACGTCAGAGGTGGAATTCTTGGATTGTGTTACGACGAACTACTGCGAAAGCATTTGCCAAGGATGTTTTCATTG	Hacrobia	Telonemia	Telonemia_X	Telonemia_XX	Telonemia-Group-2	Telonemia-Group-2_X	Telonemia-Group-2_X_sp.	Heterotroph	14	1	352	477	321	217	7	5	0	0	0	0	0	0	1394
ASV313	TAGCGTATATTAAAGTTGTTGCGGTTAAAAAGCTCGTAGTTGGATTTCTGCTTAGGGTGGCTGGTCCGCCCTCTGGGTGAGTATCTGGCACAGCCTGAGCATTCTTCTTGAAAGCACAACTGCACTTGACTGTGTGGTGTGGTATTGAGAACCTTTACTTTGAGGAAATCAGAGTGTTTCAAGCAGGCGTTTGCCTTGAATACATTAGCATGGAATAATATTATAGGGCCTTGGTTCTATTTTGTTGGTTTCTAGAACTGAGGTAATGATTAATAGGGATAGTTGGGGGCATTCGTATTTAATTGTCAGAGGTGAAATTCTTGGATTTGTTAAAGACGGACTACTGCGAAAGCATTTGCCAAGGATGTTTTCGTTG	Hacrobia	Haptophyta	Prymnesiophyceae	Prymnesiales	Chrysochromulinaceae	Chrysochromulina	Chrysochromulina_sp.	Mixotroph	0	0	141	0	308	26	917	0	0	0	0	0	0	0	1392
ASV461	TAGCGTATATTAAAGTTGTTGCAGTTAAAAAGCTCGTAGTTGGATTTGTGGTGTGTCCAGTCGGCCTTTGCTCTTTGAGTGATTGTGCTGACTGGTCTGCCATGTTTGGGTGGAATCTGTGTGGCATTAAGTTGTCGTGCAGGGGATGCCCATCGTTTACTGTGAAAAAATTAGAGTGTTCAAAGCAGGCTTATGCCGTTGAATATATTAGCATGGAATAATGATATAGGACCTTGGTACTATTTTGTTGGTTTGCGCACTAAGGTAATGATTAAGAGGGACAGTTGGGGGTATTTGTATTCCATTGTCAGAGGTGAAATTCTTGGATTTTTGGAAGACAAACTACTGCGAAAGCATTTACCAAGGATGTTTTCATTA	Alveolata	Dinoflagellata	Dinophyceae	Gymnodiniales	Chytriodiniaceae	Chytriodinium	Chytriodinium_roseum	Mixotroph	0	0	213	699	0	477	0	0	0	0	0	0	0	0	1389
ASV530	TAGCGTATATTAAAGTTGTTGCGGTTAAAAAGCTCGTAGTTGGATTTCTGTCGAAAACGGTCGGTCCGCTCTATGAGCGTGTATCTGATTCGGTTTTGGCATCCTCGTGGGGAACGTAACTGTGCTTGATTGCATGGTGCGGAATTCACGACTTTTACTTTGAGGAAATTAGAGTGTTCACGGCAGGCAAGCGCCTTGAATACATTAGCATGGAATAATAATATAGGACTTTGGTTCTATTTTGTTGGTTTCTAGGACTAAAGTAATGATTAATAGGGATAATTGGGGGCATTTGTATTAACGCGTCAGAGGTGGAATTCTTGGATTGCGTTACGACAAACTACTGCGAAAGCATTTGCCAAGGATGTTTTCATTG	Alveolata	Dinoflagellata	Syndiniales	Dino-Group-I	Dino-Group-I-Clade-8	Dino-Group-I-Clade-8_X	Dino-Group-I-Clade-8_X_sp.	Parassite	8	0	45	838	78	18	0	145	0	0	102	153	0	0	1387
ASV404	TAGCGTATATAAAAGTTGTTGCGGTTAAAAAGCTCGTAGTTGGATCTCGGCAGGTAGGGGGCGGATCTATCCTGTAGACTCTGCCCCATTTACCTGTGTTTTTGACGGAGGTGGCAGAGTGCTCTTAAACGGGTGTTCTGAAACACCGTCAGGTTTACTTTGAAAAAATTAGAGTGCTCAAAGCAGGCTATCATGCTTGAATATTTGTGCATGGAATAATGGAATAGGAAGTCGTTTCTATTTTGTTGGTTTTCGGAAATTGACTTAATGATTAATAGGGACAGCCGGGGGTATTAGTATTCAGACGACAGAGGTGAAATTCTTGGACCGTCTGAAGACTAACTACTGCGAAAGCATTTGCCAAGAGTGTTTTCATTA	Hacrobia	Haptophyta	Prymnesiophyceae	Prymnesiales	Prymnesiaceae	NA	NA	Mixotroph	22	5	347	59	273	605	23	8	1	10	17	0	0	10	1380
ASV634	TAGCGTATATTAAAGTTGTTGCGGTTAAAAAGCTCGTAGTTGGATTTCTGCCTAGGACGACCGGTCCGCCCTCTGGGTGAGTATCTGGTTTGGCCTGGGCATCTTCTTGGAGAACGTAGCTGCACTTGACTGTGTGGTGCGGTATCCAGGACCTTTACTTTGAGGAAATTAGAGTGTTTCAAGCAGGCACACGCCTTGAATACATTAGCATGGAATAATAAGATAGGACCTCGGTTCTATTTTGTTGGTTTCTAGAATTGAGGTAATGATTAATAGGGATAGTTGGGGGCATTCGTATTTAACTGTCAGAGGTGAAATTCTTGGATTTGTTAAAGACGGACTACTGCGAAAGCATTTGCCAAGGATGTTTTCATTG	Alveolata	Ciliophora	Spirotrichea	Tintinnida	Tintinnidae	Salpingella	Salpingella_sp.	Heterotroph	29	5	11	23	40	253	97	432	5	41	164	163	0	114	1377
ASV657	TAGCGTATATTAAAGTTGTTGCAGTTAAAAAGCTCGTAGTTGGATTTCTGGTAGAAGGTTAAGGCTCACCTGTGTGAGGCCGCAATCTTCTGCCATCCTTCTGTTAACCTTTGCGTCATTCAACCGTCGCTTTGGGGCTCAGATATTTTACCTTGAGAAAATTAGAGTGTTTCAGGCAGGCTAGTGCCCGGATACATTAGCATGGAATAATGGAATAGGACTTTAGCCTCTTCTGTTGGTCTGAGGGGTTGAAGTAATGATTAATAGGGATAGTTGGGGGCATTAGTACTTAACTGTCAGAGGTGAAATTCTCGGATTTGTTAAAGACTAACTTATGCGAAAGCATTTGCCAAGGATGTTTTCATTA	Alveolata	Dinoflagellata	Dinophyceae	NA	NA	NA	NA	NA	196	158	7	14	0	25	97	238	11	129	174	197	0	129	1375
ASV493	TAGCGTATATTAAAGTTGTTGCGGTTAAAAAGCTCGTAGTTGGATTTCTGTTGAGGGCGACCGGTGTACACCTCGTGTATTATTTGGTTCGGTCTCGGCATCCTCTTGGGGAACGTTTCTGGACTTTATTGGACAGGGCGAGATTCAAGACTTTTACTTTGAGGAAATTAGAGTGTTCACGGCAGGCAAGCGCTTTGAATACATTAGCATGGAATAATAATATAGGACCTTCGTTCTATTTTGTTGGTTTCTAGAACTTAGGTAATGATTAATAGGGACAATTGGGGGCATTCGTATTAACGCGTCAGAGGTGGAATTCTTGGATTGCGTTACGACGAACTACTGCGAAAGCATTTGCCAAAGATGTTTTCATTG	Alveolata	Ciliophora	Spirotrichea	Strombidiida	Tontoniidae_A	Spirotontonia	Spirotontonia_sp.	Mixotroph	198	5	197	0	18	160	261	0	68	2	83	0	379	0	1371
ASV527	TAGCGTATATTAAAGTTGTTGTGGTTAAAAAGCTCGTAGTTGGATCTCAACAGCCCTGGATCGGTCCGGTTTGTCCGGCACTGATCTATGAGTTGTGGTTTTGCCGGAGGTCGGCGGGTGCTCTTAATCGAGTGTCCGCCGGTGCCGGCAGGTTTACTTTGAAAAAATTAGAGTGTTCAAAGCAGGCTGTTATGCCTGAATATTCGTGCATGGAATAATAGAATAGGATGTCGATCTTATTTTGTTGGTTTTCGAGACTCGACATAATGATTAATAGGGACAGTCGGGGGCATTTGTATTCAAACGCTAGAGGTGAAATTCTTGGACCGTTTGAAGACAAACTACTGCGAAAGCATTTGCCAAGAATGTTTTCATTA	Alveolata	Dinoflagellata	Syndiniales	Dino-Group-II	Dino-Group-II-Clade-14	Dino-Group-II-Clade-14_X	Dino-Group-II-Clade-14_X_sp.	Parassite	15	15	32	209	0	324	4	730	2	4	10	16	0	4	1365
ASV307	TAGCGTATATTAAAGTTGTTGCGGTTAAAAAGCTCGTAGTTGGATTTCTGCCGAGGACGACCGGTCCGCCCTCTGGGCGCGCATCTGGCTCGACCTGGGCATCCTCTTGGAGAACGTGGCTGCACTTGATTGTGTGGTGCGGTATCCAGGACTTTTACTTTGAGGAAATTAGAGTGTTTCAAGCAGGCACACGCCTTGAATACATTAGCATGGAATAATAAGATAGGACCTCGGTTCTATTTTGTTGGTTTCTAGAGCTGAGGTAATGATTAATAGGGATAGTTGGGGGCATTCGTATTTAACTGTCAGAGGTGAAATTCTTGGATTTGTTAAAGACGGACTACTGCGAAAGCATTTGCCAAGGATGTTTTCATTG	Alveolata	Dinoflagellata	NA	NA	NA	NA	NA	NA	0	0	17	0	0	0	1347	0	0	0	0	0	0	0	1364
ASV569	TAGCGTATATTAAAGTTGTTGCAGTTAAAAAGCTCGTAGTTGGATTTCTGGTTGAAGGTTAGAGCGCACCTGTGTGAGGCTCGAGTCTTTTGCCATCCTTCTGTTAACCTTACATGACATTGATTTGTCGGTTTGGGGCTCAGATATTTTACCTTGAGAAAATTAGAGTGTTTCAGGCAGGCTTGTGCCCGGATACATTAGCATGGAATAATGGAATAGGACTTTAATCTCTTCTGTTGGTCTGAGGGGTTGAAGTAATGATTAATAGGGATAGTTGGGGGCATTAGTACTTTACTGTCAGAGGTGAAATTCTCGGATTTGTAAAAGACTAACTTATGCGAAAGCATTTGCCAAGGATGTTTTCATTA	Alveolata	Dinoflagellata	Syndiniales	Dino-Group-II	Dino-Group-II-Clade-7	Dino-Group-II-Clade-7_X	Dino-Group-II-Clade-7_X_sp.	Parassite	0	0	0	0	0	641	0	723	0	0	0	0	0	0	1364
ASV356	TAGCGTATATTTTAGTTGTTGCAGTTAAAAAGCTCGTAGTCGAATTTCTGGTGGGAGAATGCAGTCCGACCTCTAGGTGGGTACTCGCACTCTCCGGCCATCCTTGGGTGGAGCTAGTCTGGCATTAAGTTGTCGGGTTAGGGATGCTCATCGTTTACTGTGAAAAAATTAGAGTGTTCAAAGCAGACTTATGTCGTTGAATATATTAGCATGGAATAATAATATAGGACTACGTTTCTATTTTGTTGGTTTGCGTAACGTAGTAATGATGAACAGGGACAGTTGTGGCCATTTGTATTCACTTGTAAGGGGTGAAATCCTTAGATTAAGTGAAGACAAACTACTGCGAAAGCATTTGGCAAGGATGTTTTCATTG	Stramenopiles	Ochrophyta	Bacillariophyta	Bacillariophyta_X	Polar-centric-Mediophyceae	Chaetoceros	Chaetoceros_contortus_cf_var_contortus	Autotroph	2	22	858	19	0	8	6	5	13	84	94	141	20	84	1356
ASV724	TAGCGTATACTAAAGTTGTTGCAGTTAAAAAGCTCGTAGTTGGATTTCTGCGGGAGCGGGGCGGCACACCGGCTATGCCGGTTGTAGCTAGCACTTCTCCCGCATCCTGCCGCGAACCGTGCTACCATTAGTTTGGTGGCGCCGGGGATCGGCTCGTTTACTTTGAGAAAAATAGAGTGTTCAAAGCAGGCCACACGCCTTGAATAAGTTAGCATGGAATAATGATTAAGGACTTCGGTTCTATTTTGTTGGTGTTCGGGACTGAAGTAATGATTGATAGGGACAGTTGGGGCGGTCTGTATTCCAAAGCGAGAGGTGAAATTCTTAGACCTTCGGAAGACAAACAGCTGCGAAAGCGTTCCGCAAGGATGTTCCCTTTG	Alveolata	Ciliophora	Spirotrichea	Choreotrichida	Leegaardiellidae_B	Leegaardiella	Leegaardiella_sp.	Heterotroph	159	57	18	29	0	286	36	166	26	0	71	107	398	0	1353
ASV318	TAGCGTATATTAAAGTTGTTGCAGTTAGAACGCTCGTAGTCGGATTTCGGGGCGGGTCGACCGGTCTGCCGATGGGTACGCACTGGTCGACGCGTCCTTCCTTCCGGAGACCGTGCCTACTCTTAACTGAGCGGGGGCGGGAGACGGAACGTTTACTTTGAAAAAATCAGAGTGTTTCAAGCAGGCAGCTCGCTCTTGCATGGATTAGCATGGGATAATGAAATAGGACTTTGGTGCTATTTTGTTGGTTTCGAACACCGAAGTAATGATGAGAAGGGACAGTCAGGGGCACTCGTATTCCGCCGAGAGAGGTGAAATTCTCAGACCAGCGGAAGACGAACCACTGCGAAAGCATTTGCCAGGGATGTTTTCACTG	Alveolata	Dinoflagellata	Syndiniales	Dino-Group-III	Dino-Group-III_X	Dino-Group-III_XX	Dino-Group-III_XX_sp.	Parassite	0	0	1	0	18	36	1296	0	0	0	0	0	0	0	1351
ASV387	TAGCGTATATTAAAGTTGTTGCGGTTAAAAAGCTCGTAGTTGGATTTCTGTCGAGGGTGATCGGTCTGCACATTGTGCATGTATCTGTTAACTCTTGGCATCCTCTTGGGGATCGTTTCTGCGCTTAGTTGCGTGGGGCGGAATTCAAGACTTTTACTTTGAGGAAATTAGAGTGTTCACGGCAAGCTATCGCTTTGAATACATTAGCATGGAATAATAATATAGGGCGTAAGTCTTATTTTGTTGGTTTCTAGGACATACGCAATGATTAATAGGGATAATTGGGGGCATTCGTATTGACACGTCAGAGGTGGAATTCTTAGATTGTGTCACGACGAACTACTGCGAAAGCATTTGCCAAGGATGTTTTCATTG	Alveolata	Dinoflagellata	Dinophyceae	Dinophyceae_X	Dinophyceae_XX	Dinophyceae_XXX	Dinophyceae_XXX_sp.	Mixotroph	96	3	278	549	297	94	7	17	0	0	7	0	0	0	1348
ASV491	TAGCGTATACTAAAGTTGTTGCAGTTAAAAAGCTCGTAGTTGAATTTCTGGTCTTGGACGGCGGTCTGCCTCAAACGAGGTACGTATCATCTGTCCGGGTCCATCCTCGGGGAAAATATATCTGTGATTCAGTTCATGGGTATAGGATCCTCGTCATTTACTGTGAGCAAAATAGGGTGTTCAAAGCAGGCTTATGCCGTTGAATACATTAGCATGGAATAATAAGATAAGACCTTGGTCTATTTTGTTGGTTTGCATTCCAAGGTAATGATTAATAGGGACAGTTGGGGGTATTCGTATTCAATTGTCAGAGGTGAAATTCTTGGATTTATGGAAGACGAACTACTGCGAAAGCATTTACCAAGGATGTTTTCATTA	Alveolata	Dinoflagellata	Dinophyceae	Gymnodiniales	Warnowiaceae	Warnowia	Warnowia_sp.	Heterotroph	215	0	415	13	57	3	0	39	0	0	242	363	0	0	1347
ASV439	TAGCGTATATTAAAGTTGTTGCAGTTAAAAAGCTCGTAGTCGGATTTTGGCATCACGCCGTACTGTCTGCCGATTGGTAAGTACGGTTTGGCGGGTGCTCTCCTTCCGGAGGCTCGTTCCCTTCTTCATTGAAGGGTTCGATGGTTCCGGGTCTTTTACTTTGAAAAAATTAGAGTGTTCAAAGCAGGCCTATGCTCTGAATAGGTTAGCATGGAATAATAGAATAGGACTTTGGTTCTATTTTGTTGGTTTCTAGGACCGAAGTAATGATTAACAGGGACAGTTGGGGGCATTCATATTCCATTGTCAGAGGTGAAATTCTTGGATTAACGGAAGATGAACTTCTGCGAAAGCATCTGCCAAGGATGTTTTCATTG	Alveolata	Dinoflagellata	Dinophyceae	NA	NA	NA	NA	NA	0	0	38	0	930	127	33	22	0	0	0	2	194	0	1346
ASV476	TAGCGTATATTAAAGTTGTTGCAGTTAAAAAGCTCGTAGTTGGATTTCGGAATGGGCCAGTTGGTCCGCCTCACGGTGTGTTACTGGCTGGTCTGTTCTTCTTCGCAAAGACTGCGTGTGCTCTTTACCGAGTGTGCGTAGGATTTACGACGTTTACTTTGAAAAAATTAGAGTGTTCAAAGCAGGCCTACCGCTTGAATACATGAGCATGGAATAATGGAATAGGACTTTGGTCTTATTTTGTTGGTTTCTAAGACCGAAGTAATGATTAAGAGGGACAGTTGGGGGCATTCGTATTTCGTTGTCAGAGGTGAAATTCTTGGATTTACGAAAGACGAACAACTGCGAAAGCATTTGCCAAGAATGTTTTCATTA	Stramenopiles	Ochrophyta	Chrysophyceae	Chrysophyceae_X	Chrysophyceae_Clade-C	Poterioochromonas	Poterioochromonas_malhamensis	Autotroph	594	4	56	368	41	0	13	0	1	8	46	43	162	8	1344
ASV519	GAAAATATATCAGTTGTTGCGGTTAAAAAGCTCGTAGTTGAATTTCTGTTAGGGACGACCGGTCCACCCTCTGGGTTGGTATCTGGTTCGGCCTTGGCATCTTCTTGGGGAACGTTCTGCACTTCACTGTGTGGGGCGGTAACCAGGTCTTTTCTTTTGAGGAAATTAGAGTGTTTCAAGCAGGCTTTGCCTTGAATACATTAGCATGGAATAATAATATAGGACCTCGGTTCTATTTTGTTGGTTTCTAGAACTGTGGTAATGATTAATAGGGATAGTTGGGGAAACTGTTACTACGTTGTCAGAGGTGAAATTCTTGGATTTACGTATGAACAACTAATGCGAAAGCATTTTTCAAGGATGTTTTCATTG	Alveolata	Dinoflagellata	Dinophyceae	Torodiniales	Torodiniaceae	Torodinium	Torodinium_robustum	Heterotroph	0	0	12	2	553	672	5	33	0	0	66	0	0	0	1343
ASV376	TAGCGTATATTAAAGTTGTTGCAGTTAAAAAGCTCGTAGTTGGATTTCTGGGAGGGTGCTAATGCCCGCCGTAGCGCGCGCGCAGCAGCGCCCTTCCATCCTTCTGTTAACGCCTCTCGGCATTCATTTGCTGGTGGCGGGCTCAGATATTTTACCTTGAGAAAATTAGAGTGTTTCAGGCAGGCTAGGCCGGAATATATTAGCATGGAATAATGGAATAGGACTATGGTCTCTTTGTTGGTTTGAGGGACTGCAGTAATGATTAATAGGGATAGTTGGGGGCATTAGTATTTAATTGTCAGAGGTGGAATTCTCAGATTTGTTAAAGACTAACTTATGCGAAAGCATTTGCCAAGGATGTTTTCATTA	Alveolata	Dinoflagellata	Dinophyceae	Gymnodiniales	Gymnodiniaceae	Gyrodinium	Gyrodinium_fusiforme	Heterotroph	495	33	245	156	295	29	12	9	13	6	18	25	0	6	1342
ASV523	TAGCGTATATTAAAGTTGTTGCGGTTAAAAAGCTCGTAGTTGGATTTCTGCCGAGGACAACCGGTCCGCCCTCAGGGTGAGCATCTGGATTGGCCTGGGCATCCTCTTGGGGAACGTAGCTGCACTTGACTGTGTGGTGCGGTATCCAGGACTTTTACTTTGAGGAAATTAGAGTGTTTCAAGCAGGCTCACGCCTTGAATACATTAGCATGGAATAATAAGATAGGACCTCGGTTCTATTTTGTTGGTTTCTAGAGCTGAGGTAATGATTAATAGGGATAGTTGGGGGCATTCGTATTTAACTGTCAGAGGTGAAATTCTTGGATTTGTTAAAGACGGACTACTGCGAAAGCATTTGCCAAGGATGTTTTCATTG	Alveolata	Dinoflagellata	Dinophyceae	Gymnodiniales	Gymnodiniaceae	Gyrodinium	NA	Heterotroph	0	182	132	215	226	0	66	0	0	0	520	0	0	0	1341
ASV515	TAGCGTATACTAATGTTGTTGCAGTTAAAAAGCTCGTAGTCGGATTTCAGTAGGCTCAGTTAAGTCTCTTCTATTGAGTTCTTTATGGGCCTGCTTCTTTGACAGAAACTTCTATGTTATTCATTTAGCGTGGGTAGCGACTGTCTCTTTTACTTTGAGAAAATTAGAGTGTTCAAAGCAGGTATTCGCCTGAATATTACTCTTGGAATAATGCTATAAGACTTTGGTTCTAATGTATTGGTGATTGGGACCAGAGTAATGATTGATAGGGACGGTTGGGGTCTTACGTACTGCAAAGCGAGAGGTGAAATTCTTGGACCTTTGTATGACGAACAACTGCGAAAGCATTGGACTAGGACGTTCCCGTTG	Alveolata	Dinoflagellata	Dinophyceae	NA	NA	NA	NA	NA	0	0	0	68	3	87	2	1159	0	0	7	10	0	0	1336
ASV617	TAGCGTATATTAAAGTTGTTGCAGTTAAAAAGCTCGTAGTTGGATTTCTGGCGGGGACCCGGGTACCCCTGGTGGGTGTGCTCGGGCCCGGCCATCCTTCTGTCAACTTTCGCGCGTCCTTCACCGGTCGGCAAAGGGATCAGATAATTTACCTTGAGAAAATTAGAGTGTTTCAGGCAGGCTTAGCCGGAATACATTAGCATGGAATAATGGAATAGGACTGAGGTCTCGTTGTTGGTTACGCGGACTACAGTAATGATTAATAGGGACAGTTGGGGGCATTAGTATTTATTAGCTAGAGGTGGAATTCTCTAATTTGATAAAGACTAACTTATGCGAAAGCATTTGCCAAGGATGTTTTCATTA	Alveolata	Dinoflagellata	Syndiniales	Dino-Group-II	Dino-Group-II-Clade-3	Dino-Group-II-Clade-3_X	Dino-Group-II-Clade-3_X_sp.	Parassite	1	2	45	134	41	1065	4	26	0	0	14	0	0	0	1332
ASV672	TAGCGTATATTAAAGTTGTTGCGGTTAAAAAGCTCGTAGTTGGATTTCTGTCGGTGATTGGGAGTCCGCCCTCAGTGGTGGGTACTTTTCAAGCCACCGGCATCTTCCTGGGGACTGTGTCTGCTCTTTGTTGAGTGGCGCATAATCCAGGACTTTTACTTTGAAGAAATAGGAGTGTTTCAAGCAGGCAATCGCCATGAACACGTTAGCATGGAATAATAGCATCGGACCTCGTTCCAAAGCTGTTGGTTTCTTGGGACGAGGTAAAGGTGAATAGGGATTGTTGGGGGCATTCGTATTTAACTGTCAGAGGTGAAATTCTTGGATTTGTTGAAGACGGACTACTGCGAAAGCATCTGCCAAAGATGTTCTCATTG	Alveolata	Dinoflagellata	Syndiniales	Dino-Group-III	Dino-Group-III_X	Dino-Group-III_XX	Dino-Group-III_XX_sp.	Parassite	0	0	0	0	20	1235	8	46	0	0	14	0	0	0	1323
ASV684	TAGCGTATATTAAAGTTGTTGCGGTTAAAAAGCTCGTAGTTGGACTTCTGCCGAGGACGACCGGTCCGCCCTCTGGGTGAGCATCTGGATCGGCCTGGGCATCTTCTTGGGGAACGTAGCTGCCCTTGACTGAGTGGTGCGGTATCCAGGACTTTTACTTTGAGGAAATTAGAGTGTTTCACGCAGGCGCACGCCTTGGATATATTAGCATGGAATAATAAGATAGGACCGCGGTTCTATTTTGTTGGTTTCTAGAGCTGAGGTAATGATTAATAGGGATAGTTGGGGGCATTCGTATTTAACTGTCAGAGGTGAAATTCTTGGATTTGTTAAAGACGGACTACTGCGAAAGCATTTGCCAAGGATGTTTTCATTG	Alveolata	Dinoflagellata	Syndiniales	Dino-Group-II	Dino-Group-II-Clade-7	Dino-Group-II-Clade-7_X	Dino-Group-II-Clade-7_X_sp.	Parassite	76	3	0	0	0	894	11	146	0	17	63	95	0	17	1322
ASV449	TAGCGTATATTAAAGTTGTTGCGGTTAAAAAGCTCGTAGTTGGATTTCTGCTGAGGACGACCGGTCCGCCCTCTGGGTGAGCATCTGGCTCGGCCTTGGCATCTTCTTGGTGAACGTAGCTGCACTTGACTGTGTGGTGCGGTACCCAGGACTTTTACTTTGAGGAAATTAGAGTGTTTCAAGCAGGCATACGCCTTGAATACATTAGCATGGAATAATAAGATAGGACCTTGGTTCTATTTTGTTGGTTTCTAGAGCTGAGGTAATGATTAATAGGGATAGTTGGGGGCATTCGTATTTAACTGTCAGAGGTGAAATTCTTGGATTTGTTAAAGACGGACTACTGCGAAAGCATTTGCCAAGGATGTTTTCATTG	Alveolata	Dinoflagellata	Dinophyceae	NA	NA	NA	NA	NA	0	0	150	363	217	8	283	0	0	0	0	0	300	0	1321
ASV489	TAGCGTATATTAATGTTGTTGCAGTTAAAAAGCTCGTAGTTGGATTTCTGATGGGATCGGCCCGGTCGGCTCCGAAAGGGGTCGCACTGGTGGCCTGTCCGGTCATCCTCGAGGGGAGGTTTCCTGGCATTTGTTTGTCGGGGGATCGACGCTCGTCGTTTACTGTGAACAAATTAGAGTGTTCAAAGCAGGCTTAGGCCGTTGAATACATTAGCATGGAATAATAAGATAGGACTTTGGTGGTTTATTTTGTTGGTTTGCACGCCGAAGTAATGATTAATAGGAGCAGTTGGGGATGTCCGTATTCGATTGTCAGAGGTGAAATTCTTGGATTTATTGAAGACGAACTACTGCGAAAGCATTCATCAAGGATGTTTTCATTA	Alveolata	Dinoflagellata	Dinophyceae	Gymnodiniales	NA	NA	NA	NA	16	6	32	16	18	762	409	45	0	0	16	0	0	0	1320
ASV817	TAGCGTATATTAAAGTTGTTGCAGTTAAAAAGCTCGTAGTTGGATTTCTGGTTGAGAGTTGATGTCCTCTTGCTGAGTGCGCAGAGATTCTCTACCATCCTTCTGTTAACTCTTCATGACATTCACTTGTCGGTTGAGGGCTCAGATATTTTACCTTGAGAAAATTAGAGTGTTTCAGGCAGGCTCGCGCCGGAATACATTAGCATGGAATAATGGAATAGGACTTTAGCCTCTTCTGTTGGTCTGAGGGGTTGAAGTAATGATTAATAGGGATAGTTGGGGGCATTAGTACTTAACTGTCAGAGGTGAAATTCTCGGATTTGTTAAAGACTAACTTATGCGAAAGCATTTGCCAAGGATGTTTTCATTA	Alveolata	Dinoflagellata	Dinophyceae	Gymnodiniales	Warnowiaceae	Warnowia	Warnowia_sp.	Heterotroph	0	764	27	0	0	0	5	62	0	0	0	0	460	0	1318
ASV507	TAGTGTATATTAAAGTTGTTGTGGTTAAAAAGCTCGTAGTTGGATTTCTGCCGAGGACGACCGGCCCGCCCTGCGGGTGAGTATCTGGGACGACCTGGGCATATTATTGGAGTCTGCACTTGACTGTGTGGTGCGGTATCCAGGATTTTTATTTCGAAGAAATTCGAGTGTTTCAAGCAGGCCCACGCCTTGAATACATTAGCATGTAAAATATGGCAGGACCTCGGTTTTACTTTGTTGGTTTCTAGAGCTGATCTAATGATTACTAGGGATCGTTTGGGGCATTCGTATTTAACTGTCAGAGGTGAAATTCTTGGATTTGTTAAAGACGGACTACTGCGAAATCATTTGCCAAGGATGTTTGCATTG	Hacrobia	Haptophyta	Prymnesiophyceae	Prymnesiophyceae_Clade_D	Prymnesiophyceae_Clade_D_X	Prymnesiophyceae_Clade_D_XX	Prymnesiophyceae_Clade_D_XX_sp.	Mixotroph	39	4	178	32	148	800	72	9	0	0	30	0	0	0	1312
ASV368	CAGCGTATATTAAAGTTGTTGCGGTTAAAAAGCTCGTAGTTGGATCTCGGCAGGCAGGGGGCGGTTCGCTATTCGGCGCTACTGCCCCATTTGTCTGTGTGATTGGCGGAGGTCACGGGGTGCTCTTTACTGAGTGTCCCGGGGCGCCGTCAGGTTTACTTTGAAAAAATTAGAGTGCTCAAAGCAGGCTTTTCACGCTTGAATATTCGTGCATGGAATAATGGAATAGGAACTCGTTTCTATTTTGTTGGTTTTCGGAAATCGAGTTAATGATTAATAGGGACAATTGGGGGCATTAGTATTCAGACGACAGAGGTGAAATTCTTGGACCGTCTGAAGACTAACTACTGCGAAAGCATTTGCCAAGAGTGTTTTCATTA	Alveolata	Dinoflagellata	Dinophyceae	Dinophysiales	Oxyphysiaceae	Phalachroma	Phalacroma_mitra	Mixotroph	2	0	16	0	650	33	529	0	0	40	0	0	0	40	1310
ASV413	TAGCGTATATTAAAGTTGTTGCAGTTAAAAAGCTCGTAGTTGGATTTCTGGTCGGGTGACCCGGCCCTCAAGTTGAGTGTGCAAGGCCGCCCGTCCATCCTTCTGTCAACCATTGAGTTCTTCACGATCTCCTTGGGGCTCAGATATTTTACCTTGAGAAAATTAGAGTGTTTCAGGCAGGCTAGCGCCGGAATACATTAGCATGGAATAATGGAATAGGACTTTTGCCTCTTCTGTTGGTCTAAGGGGTTCGAGTAATGATTAATAGGGATAGTTGGGGGCATTAGTACTTAACTGTCAGAGGTGAAATTCTCGGATTTGTTAAAGACTAACTTATGCGAAAGCATTTGCCAAGGATGTTTTCATTA	Hacrobia	Haptophyta	Prymnesiophyceae	Prymnesiales	Prymnesiophyceae_Clade_B4	Prymnesiophyceae_Clade_B4_X	Prymnesiophyceae_Clade_B4_X_sp.	Mixotroph	88	11	284	63	389	435	27	0	0	6	0	0	0	6	1309
ASV522	TAGCGTATATTAAAGTTGTTGTGGTTAAAAAGCTCGTAGTTGGATCTTGGAAGGTCGGGGGCGGTGAGGTGAATAGCCGCACTGCCCCATTGGCTCTTCTGACATTGGGCGGCAACCGGCTGGTGCTCTTAACCGAGTGCTAGACATCGGCGCCGCCAGGTTTACTTTGAAAAAATTAGAGTGCTTCAAGCAGGCTTCAAACGCCCGAATACTCGTGCATGGAATAATGGAATAGGACGTCGTCACTATTTTGTTGGTTTTCGGAGATCGACGTAATGATTAACAGGGACAGTCGGGGGCATTGGTATTGAGGAGCTAGAGGTGAAATTCTTGGACCTCCTCAAGACCAACCACTGCGAAAGCATTTGCCAAGAATGTTTTCATTA	Alveolata	Dinoflagellata	Syndiniales	Dino-Group-III	Dino-Group-III_X	Dino-Group-III_XX	Dino-Group-III_XX_sp.	Parassite	20	12	186	270	74	611	16	42	0	11	35	21	0	11	1309
ASV463	TAGCGTATATTAAAGTTGTTGCGGTTAAAAAGCTCGTAGTTGGATTTCTGCCGAGGACGACCGGTCCGCCCTCTGGGTGTGTATCTGGTTCGACCTGGGCATCTTCTTGGAGAACGTTCCTGCACTTGATTGGGTGGGGCGGTATCCAGGACTTTTACTTTGAGGAAATTAGAGTGTTTCAAGCAGGCACACGCCTTGAATACATTAGCATGGAATAATAAGATAGGACCTCGGTTCTATTTTGTTGGTTTCTAGAGCTGAGGTAATGATTAATAGGGATAGTTGGGGGCATTCGTATTTAACTGTCAGAGGTGAAATTCTTGGATTTGTTAAAGACGGACTACTGCGAAAGCATTTGCCAAGGATGTTTTCATTG	Alveolata	Dinoflagellata	Syndiniales	Dino-Group-I	Dino-Group-I-Clade-4	Dino-Group-I-Clade-4_X	Dino-Group-I-Clade-4_X_sp.	Parassite	241	33	243	285	0	10	0	231	6	81	37	55	0	81	1303
ASV601	TAGCGTATATTAAAGTTGTTGCGGTTAAAAAGCTCGTAGTTGGAGTTCTGCCAGGTGACGCTCGTCCGCCCAAGTGGTGTGTACAGGGCGTGCATCTGGCCCTTTCAAGGGGAACGTGTCTGCACTTTATTGTGTGGTGCGAGATCCTTGACTTTTACTTTGAGGAAATCAGAGTGTTCCAAGCAGGCTCTCGTCGTGCATAGCTCAGCATGGAATAATAGCATTGGACTTCGTTTCTAAGCTGTTGGTTGCAAGAAGCGAGGTAATGATGAAGAGGGATAGTTGGGGGCATTCGTATTTAACTGTCAGAGGTGAAATTCTTGGATTTGTTAAAGACGGACTACTGCGAAAGCATCTGCCATGGATGTTTTCATTG	Alveolata	Dinoflagellata	Dinophyceae	NA	NA	NA	NA	NA	0	0	29	272	18	800	2	178	0	0	1	2	0	0	1302
ASV309	TAGCGTATATTAAAGTTGTTGCGGTAAAAAAGCTCGTAGTTGGATTTCTGTTGAAGACGACCGGTCCATACCACGTATGCGCATCTGGTTCGGCTTCGGCATCCTCTCGAAAGACGTTTCTGCGCTTGATTGCGTGGAGCGGATCTCGGGACTTTTACTTTGAGGAAATTAGAGTGTTCACGGCAGGCTATCGCCAGAATACATTAGCATGGAATAATACTATAGGATCTCGGTTCTATTTTGTTGGTTTCTAGAATTGAGATAATGATTAATAGGGACAATTGGGGGCATTCGTATCAACACGTTAGAGGTGAAATTCTTGGATCGTGTTGCGACGAACTACTGCGAAAGCATTTGCCAAGGATGTTTTCATTG	Alveolata	Dinoflagellata	Dinophyceae	Peridiniales	Heterocapsaceae	Heterocapsa	Heterocapsa_sp.	Mixotroph	13	0	804	0	448	21	13	0	0	0	0	0	0	0	1299
ASV428	TAGCGTATATTAAAGTTGTTGCAGTTAAAAAGCTCGTAGTTGGACCTTGGACCTGGACAGGCGGTCCGCCTCACGGCGAGTACTGTCTTGCTGGGTCTTTCCTCTTGGTGATCTGTTGTTTCGGCAGCAGGGAACCAGGACCTTTACTTTGAAAAAATTAGAGTGTTCAAAGCAGGCTCGACGCCGGAATATATTAGCATGGAATAATAAAATAGGACGTGCGGTTCTATTTTGTTGGTTTTTGGAATCGCCGTAATGATTAATAGGGACAGTCGGGGGCATTAGTACTCACATGCTAGAGGTGAAATTCTTGGATTTTGTGAAGACTAACTTCTGCGAAAGCATTTGCCAAGGATGTTTTCATTA	Archaeplastida	Chlorophyta	Pyramimonadales	Pyramimonadales_X	Pyramimonadales_XX	Pterosperma	Pterosperma_sp.	Autotroph	0	0	4	262	880	102	2	19	0	0	26	0	0	0	1295
ASV536	TAGCGTATATTAAAGTTGTTGCGGTTAAAAAGCTCGTAGTTGGATTTCTGCCGAGGACGACCGGTCCGCCCTCTGGGTGAGTATCTGGATCGGCCTGGGCATCTTCTTGGGGAACGTAGCTGCACTTGACTGTGTGGTGCGGTATCCAGGACTTTTACCTTGAGGAAATTAGAGTGTTTCAAGCAGGCGCACGCCTTGAATACATTAGCATGGAATAATAAGATAGGACCCCGGTTCTATTTCGTTGGTTTCTAGAGTTGGGGTAATGATTAATAGGGATAGTTGGGGGCATTCGTATTTAACTGTCAGAGGTGAAATTCTTGGATTTGTTAAAGACGGACTACTGCGAAAGCATTTGCCAAGGATGTTTTCATTG	Archaeplastida	Chlorophyta	Mamiellophyceae	Mamiellales	Mamiellaceae	Micromonas	Micromonas_clade_B4	Autotroph	165	301	255	96	94	0	2	0	13	10	136	205	0	10	1287
ASV635	TAGCGTATATTAAAGTTGTTGCGGCTAAAAAGCTCGTAGTCGGATTTCTGTTGAGAGCAGCCGGTCCACCTTTTGGGTGAGTATCTGGATTGGTCTCGGCATCCTCTCGGAGAACGTCTCTGCGCTTGATTGCGTGGTACGGGTTTCGAGACTTTTACTTTGAGGAAATTAGAGTGTTCACAGCAGGCAAACGTCGTGAATATATTAGCATGGAATAATACTATAGGATTTCGGTTCTATTTTGTTGGTTTCTAGAGCTGAAATAATGATTAATAGGGACAATTGGGGGCATTCGTATTAACGCGTCAGAGGTGAAATTCTTGGATTGCGTTACGACGAACTACTGCGAAAGCATTTGCCAAGGATGTTTTCATTG	Alveolata	Dinoflagellata	Dinophyceae	NA	NA	NA	NA	NA	0	0	0	40	175	1042	3	23	0	0	0	0	0	0	1283
ASV279	TAGCGTATATTAAAGTTGTTGCGGTTAAAAAGCTCGTAGTTGGATTTCTGTCTAAAGCGACCGGTCCGCCCATTGGGTGTGCATCTGGTTCGTTTTTGGCATCTTTCAGACTAGCTGTGATGCACTTGACTGTGTGTCCTGGTGGCCTGATCTTTTACTTTGAGGAAATTAGAGTGTTTCACGCAGGCATACGCCTTGAATATAGTAGCATGGAATAATGATTTAGGACCTCAGTTCTAACTTGTTGGTTTTTAGGGCAGAGGTAATGATTAATAGGGATAGTTGGGGGCATTCGTATTTAACTGTCAGAGGTGAAATTCTTGGATTTGTTAAAGACGGACTACTGCGAAAGCATTTGCCAAGGATGTTTTCATTG	Hacrobia	Haptophyta	Prymnesiophyceae	Prymnesiales	Prymnesiaceae	Prymnesium	Prymnesium_sp.	Mixotroph	0	0	1095	0	157	6	19	0	0	0	0	0	0	0	1277
ASV505	TAGCGTATATTAAAGTTGTTGCAGTTAAAAAGCTCGTAGTCGGATTTCGGGGCGGGGCGACCGGTCTGCCGATGGGTATGCACTGGTCGGCGCGTCCTTCTTTCCGGAGACCGTGCCTACTCTTAACTGAGCGGGGGCGGGAGACGGATCGTTTACTTTGAAAAAATCAGAGTGTTTCAAGCAGGCAGCTCGCTCTTGCATGGATTAGCATGGGATAATGAAATAGGACTTTGGTGCTATTTTGTTGGTTTCGAACACCGAAGTAATGATTAACAGGGACAGTCAGGGGCACTCGTATTCCGTCGAGAGAGGTGAAATTCTCAGACCAATGGAAGACGAACCACTGCGAAAGCATTTGCCAGGGATGTTTTCACTG	Alveolata	Dinoflagellata	Dinophyceae	NA	NA	NA	NA	NA	0	0	20	357	490	347	0	31	0	0	15	13	0	0	1273
ASV822	TAGCGTATATTAAAGTTGTTGCGGTTAAAAAGCTCGTAGTTGGATTTCTGTTGAGGACGACCGTTCCGCCCTCTGGGTGAGTATCTGGCTCGGCCTTGGCATCTTCTTGGAGAACGTTGCTGCACTTGATTGTGTGGTGCGGTATCCAGGACTTTTACTTTGAGGAAATTAGAGTGTTTCAAGCAGGCGCACGCCTTGAATACATTAGCATGGAATAATAAGATAGGACCTCGGTTCTATTTTGTTGGTTTCTAGAGCTGAGGTAATGATTAATAGGGATAGTTGGGGGCATTCGTATTTAACTGTCAGAGGTGAAATTCTTGGATTTGTTAAAGACGGACTACTGCGAAAGCATTTGCCAAGGATGTTTTCATTG	Alveolata	Ciliophora	Spirotrichea	Choreotrichida	Leegaardiellidae_B	Leegaardiella	Leegaardiella_sp.	Heterotroph	3	147	9	8	6	696	12	13	0	0	82	59	183	53	1271
ASV335	AGCGTATATTAATTTTGTTGCAGTTAAAAAGCTCGTAGTTGGATTTCTGGTGGGAGAGATCGGTCCGCTTTATAGTGGTACTTGTATCTTCTCCGGCCATCCTTGGGTGGAGGTTGTCTGGCATTAAGTTGTCGGGCAGCGGATGCCCATCGTTTACTGTGAAAAAATTAGAGTGTTCAAAGCAGGCTTATGCCGTTGAATATATTAGCATGGAATAATAAGATAGGACTTTGGTACTATTTTGTTGGTTTGCGCACCGAAGTAATGATCAATAGGGACAGTTGGGGGTATTCGTATTCAGTTGTCAGAGGTGAAATTCTTAGATTTACGGAAGACGAACTACTGCGAAAGCATTTACCAAGGATGTTTTCATTA	Alveolata	Dinoflagellata	Syndiniales	Dino-Group-I	Dino-Group-I-Clade-1	Dino-Group-I-Clade-1_X	Dino-Group-I-Clade-1_X_sp.	Parassite	0	0	285	0	213	93	678	0	0	0	0	0	0	0	1269
ASV485	TAGCGTATATTAAAGTTGTTGCGGTTAAAAAGCTCGTAGTTGGATCTCGGCGGGTAGAGGGCGGTATGCTTGCTAGCATTACTGCCCTATTACCCGTAGTTTTGCTAGAGGTTTCAGGGTGCTCTTAATCGAGTGTCCTGAGATGCTAGCAGGTTTACTTTGAAAAAATTAGAGTGCTCAAAGCAGGCTTTTACGCTTGAATATTCGTGCATGGAATAATAGAATAGGAAGTCGTTTCTATTTTGTTGGTTTTCGGAAATCGACTTAATGATTAATAGGGACAGTCGGGGGCATTTGTATTCAAACGACAGAGGTGAAATTCTTGGACCGTTTGAAGACAAACTACTGCGAAAGCATTTGCCAAGAATGTTTTCATTA	Hacrobia	Haptophyta	Prymnesiophyceae	Prymnesiales	Prymnesiaceae	Prymnesium	Prymnesium_sp.	Mixotroph	32	8	231	27	274	591	26	23	0	16	25	0	0	16	1269
ASV342	TAGCGTATATTAAAATTGTTGCGGTTAAAACGCTCGTAGTTGGATATCTGTGAGCGGGTTCCGGTCCTTCCCAGTGAAGATTACACGGAACTCTGCTCGCATTTGTTCAGGGAGGGTGGATGCACTTCACTGTGTGACCACATGATCTGAATTTTTACTTTGAGGAAATGAGAGTGTTCCAAGCAGGCAATCGCCGTGAATATGATAGCATGGAATAATAGCACAGGACTCTGGGTTCAATGCTGTTGGTTGATTGAACTCGAGTAATCATAATAAGGATAGTTGGGGGTATTCGTATTTAACTGTCAGAGGTGAAATTCTTGGATTTTTTAAAGACGAACAATTGCGAAGGCATCTACCCAGGATGTTTTTGTTG	Alveolata	Dinoflagellata	Syndiniales	Dino-Group-I	Dino-Group-I-Clade-5	Dino-Group-I-Clade-5_X	Dino-Group-I-Clade-5_X_sp.	Parassite	0	0	8	0	0	135	1121	0	0	0	0	0	0	0	1264
ASV339	TAGCGTATATTAAAGTTGTTGCGGTTAAAAAGCTCGTAGTTGGATTTCTGCTGAAGCAAACCGGTCCGCCCTCTGGGTGAGCATCTGGCTTTATTTTGGCATATGCTTAGACTTTGCAGCTGCACTTGACTGTGTGGTGTGAAGGCTAAGCCATTTACTTTGAGGAAATCAGAGTGTTTCAAGCAGGCAATTGCCTTGAATACACTAGCATGGAATAATAAGATATGACTGTGGTTTTATTTTGTTGGCTTCTAGAATTAGAGTAATGGTTAATAGGGATAGTTGGGGGCATTCATATTTAACTGTCAGAGGTGAAATTCTTGGATTTGTTAAGGATGAACGACTGCGAAAGCATTTGCCAAGGATGCTTTCATTG	Alveolata	Dinoflagellata	Dinophyceae	Dinophyceae_X	Dinophyceae_XX	Dinophyceae_XXX	Dinophyceae_XXX_sp.	Mixotroph	1	0	0	0	0	106	1148	7	0	0	0	0	0	0	1262
ASV677	TAGCGTATATTAAAGTTGTTGCAGTTAAAAAGCTCGTAGTTGGAGTTCAGAGTGAGCTCGTCCGGTCGGCCTAATGGGTCAGAACTGGTTGACTCTCTCTTGTTTGTGGATCCTGCCAGCAGTTAACTCTGTTGGTGTGGAGTCCACATCGTTTACCTTGAAAAAATTAGAGTGTTCAAAGCAGGCGTTTGCTTGAATATATTAGCATGGAATAATGGAATAGGACGCTGGTTCTATTTTGTTGGTTTTGAGAACCAGAGTAATGATTAATAGGGACAGTTGGGGGCATTCATATTTCATTGTCAGAGGTGAAATTCTTGGATTTATGAAAGATGAACTTCTGCGAAAGCATTTGCCAAGGATGTTTTCATTA	Alveolata	Ciliophora	Spirotrichea	Strombidiida	Tontoniidae_B	Tontoniidae_B_X	Tontoniidae_B_X_sp.	Mixotroph	98	32	12	4	0	569	125	53	0	44	99	50	173	0	1259
ASV710	TAGCGTATGTTAAAGTTGTTGCGGCTAAAAAGCTCGTAGTTGGATTTCTAGACGAGAGGAATGGTCCACGCTATGCGTGTGTATCTATTTCCGCTTGTCTATCCGCTCTGCATACGTTACTGCGCTTGATTGCGTGGTTCGGAAGTAGGGCCTTTTACTTTGAGGAAATTAGAGTGTTCACGGCAGGCGTCCGCCCTGAATATATTAGCATGGAATAATAACATAGGATCTTTGTTCTATTTTGTTGGTTTCTAGAGCTTGGATAATGATTAATAGGGACAATTGGGGGCATTCGTATTGCGACGTCAGAGGTGGAATTCTTGGATTGTTGCACGACGAACTACTGCGAAAGCATTTGCCAAGGATGTTTTCATTG	Alveolata	Ciliophora	Spirotrichea	Strombidiida	Strombidiidae_H	Strombidiidae_H_X	Strombidiidae_H_X_sp.	Mixotroph	0	34	0	271	0	312	107	97	0	2	87	130	217	0	1257
ASV409	TAGCGTATATTAAAGTTGTTGCAGTTAAAAAGCTCGTAGTTGGATTTCTGGCAGGGTGGCCTTGCCCTCTTGACGAGTGTGCAGTTTTGCCCTTCCATCCTTCTGTTAACTTTTGAGAGTTTAACGCTCTCCTAAGGGCTCAGATATTTTACCTTGAGAAAATTAGAGTGTTTCAGGCAGGCTAGGCCGGAATACATTAGCATGGAATAATGGAATAGGACTTTTGCCTCTTCTGTTGGTCTGAGGGGTTAGAGTAATGATTAATAGGGATAGTTGGGGGCATTAGTACTTTACTGTCAGAGGTGAAATTCTCGGATTTGTAAAAGACTAACTTATGCGAAAGCATTTGCCAAGGATGTTTTCATTA	Stramenopiles	Opalozoa	MAST-12	NA	NA	NA	NA	Autotroph	143	21	33	44	841	34	89	3	0	0	19	29	0	0	1256
ASV341	TAGCGTATATTAAAGTTGTTGCGGTTAAAAAGCTCGTAGTTGGATCTCGGCGAGTAGGGGGCGGTTCGTTGTTTGACGGTACTGCCCCATTTACTCGTGTTTTTGACAGACGGTTGGAGGTCCCCTTTATTGGGTGTCTTCAGTCACTGTCAGGTTTACTTTGAAAAAATTAGAGTGCTCAAAGCAAGCTTATAACGCTTGAATATTCGTGCATGGAATAATAGAATAGGAAGTCGTTTCTATTTTGTTGGTTTTCGGAAAATGACTTAATGATTAATAGGGACAATCGGGGGCATTAGTATTCAAACGACAGAGGTGAAATTCTTGGACCGTTTGAAGACTAACTACTGCGAAAGCATTTGCCAAGAGTGTTTTCATTA	Alveolata	Dinoflagellata	Syndiniales	Dino-Group-I	Dino-Group-I-Clade-4	Dino-Group-I-Clade-4_X	Dino-Group-I-Clade-4_X_sp.	Parassite	0	101	0	0	0	8	1144	0	0	0	0	0	0	0	1253
ASV338	TAGCGTATACTAAAGTTGTTGCAGTTAAAAAGCTCGTAGTTGGATTTCTGCGCGGGCGGGGCGGCCGCGCCCCTATGGGGTGTCGAGCCAGCAACGCCCGCGCATCCTGCCGCGAACCGCGCTACCATTAGTTTGGTGGCGTTCGGGGACCGGCTCGTTTACTTTGAGAAAAATAGAGTGTTCAAAGCAGGCCTGATGCCTTGAATAATGTAGCATGGAATAATGATAAAGGACTTTGGTTCTATTTTGTTGGTGTTCGGGACCGAAGTAATGATTGATAGGGACAGTTGGGGGCGTCAGTATTCTGAAGCGAGAGGTGAAATTCTTAGACCTTTGGAAGACTAACAGCTGCGAAAGCGTTCGCCAAGGATGTTCCCTTTG	Alveolata	Dinoflagellata	Syndiniales	Dino-Group-I	NA	NA	NA	Parassite	0	0	0	0	0	29	1155	68	0	0	0	0	0	0	1252
ASV971	TAGCGTATACTAACGTTGTTGCAGTTAAAAAGCTCGTAGTTGGATTTCTGTGTTGGTGAGGCGGCCGGCCACTCGTGGTTGTAGCTAGTTATCACCGGCGCATCTTGTCACAAGCCACGCTGGCCTTAACTGGTTGGCGTTGGGGACTGACTCGTTTACTTTGAGAAAATTAGAGTGTTCAAAGCAGGCTATCGCCTTGAATATGTTAGCATGGAATAATGATATAGGACTTTGGTTCTATTTTGTTGGTTGTTCGAGAACCGAAGTAATGATTGATAGGGACAGTTGGGGGCATCAGTATTCTGAAGCGAGAGGTGAAATTCTTGGACCTTCGGAAGACTAACAACTGCGAAAGCATTTGCCTAGGATGTTCTCTTTA	Stramenopiles	Ochrophyta	Bacillariophyta	Bacillariophyta_X	Polar-centric-Mediophyceae	Chaetoceros	Chaetoceros_curvisetus_1	Autotroph	16	58	149	11	0	0	0	0	47	249	189	284	0	249	1252
ASV1649	TAGCGTATATTAAAGTTGTTGCGGTTAAAAAGCTCGTAGTTGGATTTCTGTCGAGGACGGTCGGTCCACACTTTGTGTGAGTATCTGATTCGGCCTTGGCATCCTCTTGAAAAACGTTTCTGCGCTTGATTGCGTGGAGCGGAGTTCAAGACTTTTACTTTGAGGAAATTAGAGTGTTCACGGCAGGCAAACGCCTTGAATATATTAGCATGGAATAATAATATAGGACCTTTGTTCTATTTTGTTGGTTTCTAGAGCGAAGGTAATGATTAATAGGGATAATTGGGGGCATTTGTATTAACGCGTCAGAGGTGGAATTCTTGGATTGCGTTACGACAAACTACTGCGAAAGCATTTGCCAAGGATGTTTTCATTG	Alveolata	Dinoflagellata	Dinophyceae	Gymnodiniales	Gymnodiniaceae	Gyrodinium	NA	Heterotroph	0	0	0	0	0	0	0	0	0	0	500	750	0	0	1250
ASV549	TAGCGTAGATTAATGTTGTTGCGGTTAAAAAGCTCGTAGTTGGATCTCGGCTGGCGCTTGGAGGTTCGTTTTTGACGTTAACTTCCTATGTGCTAGTGTTTTTGGCGGAGGTTTCGCGGTGATTTTAATCGATTGTCGCTAGACGCCGTCAGGTTACTTTGAAAAAATTAGAGTGCTCAAAGCAGGCTACAAGCTTGAATATTTGTGCATGGAATAATGAAATAGGAAGTCGTTTCTATTTTTTTGGTTTTCGGAAACTGACTTAATGATTAATAGGGACAGCCGGGGGCATTCGTACTCAGACGACAGAGGTGAAATTCTTGGACCGTTTGAGGACGAACTACTGCGAAAGCTCTTGCCAAGAGTGTTTTCATTA	Alveolata	Dinoflagellata	Dinophyceae	Prorocentrales	Prorocentraceae	Prorocentrum	Prorocentrum_sp.	Mixotroph	6	0	11	875	4	76	0	238	0	3	13	20	0	3	1249
ASV584	TAGCGTATATTAAAGTTGTTGCGGTTAAAAAGCTCGTAGTTGGATTTCTGCTGAGGACGACCGGTCCGCCCTCTGGGTGAGTATCTGGCTCGGCCTTGGCATCTTCTTGGAGAACGTAACTGCACTTGACTGTGTGGTGCGGAATTCAAGACTTTTACTTTGAGGAAATTAGAGTGTTTCAAGCAGGCGCATGCCTTGAATACATTAGCATGGAATAATGAGATAGGACCTTGGTTCTATTTTGTTGGTTTCTAGAGCTGAGGTAATGATTAATAGGGATAGTTGGGGGCATTCGTATTTAACTGTCAGAGGTGAAATTCTTGGATTTGTTAAAGACGGACTACTGCGAAAGCATTTGCCAAGGATGTTTTCATTG	Alveolata	Ciliophora	Spirotrichea	Tintinnida	NA	NA	NA	Heterotroph	645	20	5	14	41	164	7	0	6	23	0	0	182	139	1246
ASV524	TAGCGTATATTAAAGTTGTTGCAGTTAAAAAGCTCGTAGTTGGATTTCGGAGTGGGCCAGTTGGTCCGCCGCAAGGTGTGTTACTGACTGGTTTGCTCTTCTTCGCAAAGACTGCGTGTGCTCTTTATTGAGTGTGCGTAGGATTTACGACGTTTACTTTGAAAAAATTAGAGTGTTCAAAGCAGGCTATTGCTTGAATACATGAGCATGGAATAATGGAATAGGATTTTGGTCCCATTTTGTTGGTTTCTAGGACCGAAGTAATGATTAAGAGGGACAATTGGGGGCATCCGTATTTCGTTGTCAGAGGTGAAATTCTTGGATTTACGAAAGACGAACAACTGCGAAAGCACTTGCCAAGAGTGTTTTCATTA	Hacrobia	Haptophyta	Prymnesiophyceae	Prymnesiales	Chrysochromulinaceae	Chrysochromulina	Chrysochromulina_sp.	Mixotroph	40	17	144	525	72	396	13	6	1	8	5	7	0	8	1242
ASV691	TAGCGTATATTAAAGTTGTTGCGGTTAAAAAGCTCGTAGTTGGATTTCTGCTTTGGACGACCGGTCCGCCCTGTGGGTTGGCATCTGGCTCGGCCTGGGCATCTTCTTGGGGAACGTAGCTGCACTTGACTGTGTGGTGCGGTATCCAGGACTTTTACCTTGAGGAAATTAGAGTGTTTCAAGCAGGCGCACGCCTTGAATACATTAGCATGGAATAATAAGATAGGACCTCGGTTCTATTTTGTTGGTTTCTAGAGCTGAGGTAATGATTAATAGGGATAGTTGGGGGCATTCGTATTTAACTGTCAGAGGTGAAATTCTTGGATTTGTTAAAGACGGACTACTGCGAAAGCATTTGCCAAGGATGTTTTCATTG	Alveolata	Dinoflagellata	Syndiniales	Dino-Group-I	Dino-Group-I-Clade-4	Dino-Group-I-Clade-4_X	Dino-Group-I-Clade-4_X_sp.	Parassite	17	0	13	31	0	1148	7	25	0	0	0	0	0	0	1241
ASV473	TAGCGTATACTAACGTTGTTGCAGTTAAAAAGCTCGTAGTTGGATTTCTGACGGCCTTAGCTCAGCTCGACTCCCTGAGTCGTTGTCTGTCTGAGGTAGTCAACATTTGGCGTGGTCCAGTGTCGGGCTTTTATTAGCACGTGCTGGCGATCGTCTCGTTTACTTTGAGAAAATTAGAGTGTTCAAAGCAGGCTTCGCCTTGAATATGTTAGCATGGAATAATGACATAGGACTTTGGTTCTATTTGTTGGTTGTTCGAGAACTAGAGTAATGATTGATAGGGACGGTTGGGGGCATACGTATTCCGGGGCGAGAGGTGAAATTCTTGGACCCCCGGAAGACGAACCGCTGCGAAAGCGTTTGCCTAGGACGTTCTCTTTA	Alveolata	Dinoflagellata	Syndiniales	Dino-Group-I	Dino-Group-I-Clade-5	Dino-Group-I-Clade-5_X	Dino-Group-I-Clade-5_X_sp.	Parassite	2	0	58	156	0	71	202	704	0	0	15	23	0	0	1231
ASV401	TAGCGTATACTAAAGTTGTTGCAGTTAAAAAGCTCGTAGTTGGATTTCTGCGCGGGCGGGGCGTCCGCCGTCCTAAGGGCGGGTTGGGCAGCAACGCCCGCGCATCCTGCCACGATCCACGCTACCATTCATTTGGTGGCGTTTGGGGACTGGCTCGTTTACTTTGAGAAAAATAGAGTGTTCAAAGCAGGCAACTCGCCTTGAATAATGTAGCATGGAATAATGATAAAGGACTTTGGTTCTATTTTGTTGGTGTTCGGGACCGAAGTAATGATTGATAGGGACAGTTGGGGGCGTCTGTATTCTGAAGCGAGAGGTGAAATTCTTAGACCTTCGGAAGACAAACAGCTGCGAAAGCGTTCGCCAAGGATGTTCCCTTTG	Alveolata	Ciliophora	CONThreeP	CONThreeP_X	CONThreeP_XX	Askenasia	Askenasia_sp.	Heterotroph	0	0	0	0	1220	3	7	0	0	0	0	0	0	0	1230
ASV593	TAGCGTATATTAAAGTTGTTGCAGTTAAAAAGCTCGTAGTTGGATTTCTGGCAGGGGGTAACAGCCCGCTTGCAGCGTGTGCTTGCAATCCCCTACCATCCTTCTGTTAACGTGCCAGGACATTCACTTGTCGGGCACGGGCTCAGATAATTTACCTTGAGAAAATTAGAGTGTTTCAGGCAGGCTGACGCCGGGATACATTAGCATGGAATAATGGAATAGGACTTTCGCCTCTTCTGTTGGTCTGAGGGGTGATCGTAATGATTAATAGGGATAGTTGGGGGCATTAGTACTTAACTGTCAGAGGTGAAATTCTCGGATTTGTTAAAGACTAACTTATGCGAAAGCATTTGCCAAGGATGTTTTCATTA	Alveolata	Dinoflagellata	Dinophyceae	NA	NA	NA	NA	NA	0	0	0	12	0	389	1	820	0	0	0	0	0	0	1222
ASV786	TAGCGTATATTAAAGTTGTTGCAGTTAAAAAGCTCGTAGTTGGATTTCTAGCGGACGCGACTGGTCTGCTCCGCGAGGAGTTGGTACTGAGCCGTCGTCTGTTATCCTTGAGCAGAGCTCATCTGGCATTCAGTTGTCGGGTGAGGGATGCTCATCGTTTACTGTGAAAAAATTAGAGTGTTCAAAGCAAGCTTAGGCTCTGAATATATTAGCATGGAATAATAAGATAGGACCTTGGTGGTCTATTTTGTTGGTTTGCACGCCGAGGTAATGATTAATAGGGATAGTTGGGGGTATTCGTATTCAATTGTCAGAGGTGAAATTCTTGGATTTATGGAAGACGAACTACTGCGAAAGCATTTACCAAGGATGTTTTCATTA	Alveolata	Ciliophora	Spirotrichea	Choreotrichida	NA	NA	NA	Heterotroph	68	63	10	0	4	797	0	0	0	4	93	110	65	0	1214
ASV355	TAGCATATATTAATGTTGTTGCAGTTAAAAAGCTCGTAGTTGGATTTCTGCAGGAGTGCCTGTTGTCCGCCCACGTTGCGTGTGCAGCGGCGCCCCTGCATCCTTCGGTTACCTCCGCTCGGCATTCACTTGCCGGCGGTTGGCTCCGAATATTTACCTTGAGAAAATTAGAGTGTTTCAGGCAGGCTTAGCCGGAATACATTAGCATGGAATAATAGAATAGGACTACGGTCTCGTTGTTGGTTTGAGGGACTGGAGTAATGATTAATAGGGATAGTTGGGGGCATTAGTATTTAATTGTCAGAGGTGAAATTCTCAGATTAACTAAAGACTAACTTATGCGAAAGCATTTGCCAAGGATGTTTTCATTA	Alveolata	Dinoflagellata	Dinophyceae	Gonyaulacales	Goniodomataceae	Alexandrium	Alexandrium_affine	Mixotroph	102	361	746	0	0	0	0	0	0	0	0	0	0	0	1209
ASV360	TAGCGTATATTAAAGTTGTTGCGGTTAAAAAGCTCGTAGTTGGATTTCTGCTGAAGCAAACCGGTCCGCCCTCTGGGTGAGCATCTGGTTTTGCTTTGGCATATGCTTAGACTTTGCAGCTGCACTTGACTGTGTGGTGTAAAGGCTGAGCCTTTTACTTTGAGGAAATCAGAGTGTTTCAAGCAGGCAATTGCCTTGAATACACTAGCATGGAATAATATGATATGACTGTGGTTTTATTTTGTTGGCTTTTAGAATTAGAGTAATGGTTAATAGGGATAGTTGGGGGCATTCATATTTAACTGTCAGAGGTGAAATTCTTGGATTTGTTAAGGATGAACGACTGCGAAAGCATTTGCCAAGGATGCTTTCATTG	Alveolata	Dinoflagellata	Syndiniales	Dino-Group-I	Dino-Group-I-Clade-5	Dino-Group-I-Clade-5_X	Dino-Group-I-Clade-5_X_sp.	Parassite	0	0	0	0	0	148	1018	41	0	0	0	0	0	0	1207
ASV469	TAGCGTATATTAAAGTTGTTGCAGTTAAAAAGCTCGTAGTTGGATTTCTGGCAGAGCGTCCTCCGTCCGACAGTTCGTTTGGCTCGGAGCGCTCTACCATCCTTCTGTTAACCTTTACGGAATTTACTTTCTGCACTGGGGCTCAGATATTTTACCTTGAGAAAATTAGAGTGTTTCAGGCAGGCTTTCGCCGGAATACATTAGCATGGAATAATGGAAAAGGACTTCAACCTCTTCTGTTGGTCTGGGAGGCTGTAGTAATGATTAATAGGGATAGTTGGGGGCATTAGTACTTGACTGTCAGAGGTGAAATTCTCCGATTTGTTAAAGACTAACTTATGCGAAAGCATTTGCCAAGGATGTTTTCATTA	Alveolata	Dinoflagellata	Dinophyceae	Peridiniales	Heterocapsaceae	Heterocapsa	Heterocapsa_nei/rotundata	Mixotroph	0	0	11	8	888	119	16	72	0	1	54	31	0	1	1201
ASV293	TAGCGTATATTAAAGTTGTTGCGGTTAAAAAGCTCGTAGTTGGATTTCTGCTGAGGACGATCGGTCCGCCCTCTGGGTGAGCATTGACTCGGCCTTGGCATCTTCTTGGAGAACGCTACTGCACTTGACTGTGTGGTGCGGTATCCAGGACTTTTACTTTGAGGAAATTAGAGTGTTTCAAGCAGGCGCACGCCTTGAATACATTAGCATGGAATAATAAGATAGGACCTTGGTTCTATTTTGTTGGTTTCTAGAGCTGAGGTAATGATTAATAGGGATAGTTGGGGGCATTCGTATTTAACTGTCAGAGGTGAAATTCTTGGATTTGTTAAAGACGGACTACTGCGAAAGCATTTGCCAAGGATGTTTTCATTG	Alveolata	Dinoflagellata	Dinophyceae	Gonyaulacales	Ceratiaceae	Tripos	Tripos_furca	Mixotroph	4	16	1113	0	0	0	66	0	0	0	0	0	0	0	1199
ASV1586	TAGCGTATATTAAAGTTGTTGCGGTTAAAAAGCTCGTAGTTGGACTTGTACGAAGGTTCGTTGGTCCGCCCTCTGGGTGTGTACTTTACGATGTCCGTCGTCTCTCTGGAGAACGTTGCCATGCTCACGCGTGGTGCGGTATCCGGAGCATTTACTTTGAGGAAATTAGAGTGTTCTCGGCAGGCATTTGCCTTGAATATGTTAGCATGGAATAATGCGAAAAGGCCTCGGTTTTTCTTGTTGGTTTCTAACCCCGAGGTGATGATTAATATGAGCTGTTGGGGGCATCTGTATTTAACTGTCAGAGGTGAAATTCTTGGATTTGTTAAGGACAGACTAGTGCGAAAGCATTTGCCAAAGATGTTTTTCTTG	Alveolata	Dinoflagellata	Dinophyceae	Dinophyceae_X	Dinophyceae_XX	Dinophyceae_XXX	Dinophyceae_XXX_sp.	Mixotroph	0	0	0	0	0	0	0	31	0	0	472	694	0	0	1197
ASV732	TAGCGTATATTAAAGTTGTTGCAGTTAAAAAGCTCGTAGTTGGATTTCTGGTAGAAGGTTAGAGCGCACCTGTGTGAGGCTCGCGTCTTCTGCCATCCTTCTGTTAACCTTTCATGGCATTGACTTGTCGGTTAGGGGCTCAGATATTTTACCTTGAGAAAATTAGAGTGTTTCAGGCAGGCTTGTGCCCGGATACATTAGCATGGAATAATGGAATAGGACTTCGGCCTCTTCTGTTGGTCTGAGGGGTTGGAGTAATGATTAATAGGGATAGTTGGGGGCATTAGTACTTAACTGTCAGAGGTGAAATTCTCGGATTTGTTAAAGACTCACTTATGCGAAAGCATTTGCCAAGGATGTTTTCATTA	Alveolata	Dinoflagellata	Syndiniales	Dino-Group-II	Dino-Group-II-Clade-10-and-11	Dino-Group-II-Clade-10-and-11_X	Dino-Group-II-Clade-10-and-11_X_sp.	Parassite	0	0	0	0	0	1120	12	58	0	0	0	0	0	0	1190
ASV743	TAGCGTATATTAAAGTTGTTGCAGTTAAAACGCTCGTAGTCGGATTTCGGGGCGGGCCGACCGGTCTGCCGATGGGTATGCACTGGCCGGCGCGTCCTTCCTTCCGGAGACCGCGCCTACTCTTAGCTGAGCGGGTGCGGGAGACGGATCGTTTACTTTGAAAAAATCAGAGTGTTTCAAGCAGGCAGCTCGCTCTTGCATGGATTAGCATGGGATAATGAAATAGGACTTTGGTGCTATTTTGTTGGTTTCGAACACCGAAGTAATGATTAACAGGGACAGTCAGGGGCACTCGTATTCCGTCGAGAGAGGTGAAATTCTCAGACCAACGGAAGACGAACCACTGCGAAAGCATTTGCCAGGGATGTTTTCACTG	Alveolata	Dinoflagellata	Syndiniales	Dino-Group-II	Dino-Group-II-Clade-30	Dino-Group-II-Clade-30_X	Dino-Group-II-Clade-30_X_sp.	Parassite	0	0	0	0	11	1149	3	24	0	0	0	0	0	0	1187
ASV861	TAGCGTATATTAAAACTGTTGCGGTTAAAACGCTCGTAGTTGGATATTTGTTGGAGAGCGCTGGTCCACCCCAGCGGTGCGTACTTGGTGCTTCTTTGACATCTTACTGGAGAAAGTACGTGCGCTTCACTGCGTGCGTGCATGAACCAGAACTTTTACTTTGAGGAAATGAGAGTGTTTCAAGCAGGCCATTGCCATGAATACGTTAGCATGGAATAATAACATAGGACCTTGAGTCGTTGTTGTTGGTTGACGACACAAGGTAATAAAAATAGGGATAGTTGGGGGCATTCGTATTACAATGTCAGAGGTGAAATTCTTGGATTATTGTACGACGGACTACTGCGAAAGCATTTGCCAAGGATGTTTTTTTTA	Alveolata	Ciliophora	Nassophorea	Nassophorea_X	Discotrichidae	NA	NA	Heterotroph	0	15	30	0	172	278	25	23	0	23	134	201	286	0	1187
ASV1204	TAGCGTATATTAAAGTTGTTGCAGTTAAAAAGCTCGTAGTTGGATTTCTGGCAGGGTGACTATGCCCTCAGTTGAGTGTGCAGAGCCGCCTTTCCATCCTTCTGTTAACCTTGGAAGCCTTTACAGCGTCCCTGGGGCTCAGATATTTTACCTTGAGAAAATTAGAGTGTTTCAGGCAGGCTAGCGCCGGAATACATTAGCATGGAATAATAGAATAGGACATTTGCCTCTTCTGTTGGTCATGGGGTTTATGTAATGATTAATAGGGATAGTTGGGGGCATTAGTACTTCACTGTCAGAGGTGAAATTCTCGGATTTGTGAAAGACTAACTTATGCGAAAGCATTTGCCAAGGATGTTTTCATTA	Stramenopiles	Ochrophyta	Bacillariophyta	Bacillariophyta_X	Polar-centric-Mediophyceae	Chaetoceros	NA	Autotroph	52	111	48	0	0	0	4	0	97	329	0	0	211	329	1181
ASV416	TAGCGTATATTAAAGTTGTTGCAGTTAAAAAGCTCGTAGTTGGATTTCTGGGAGGGTGCCAATGTCCGTCAACGTGCGTGTGCAGCGGCGCCCTTCCATCCTTCTGTTAACGCCTCTGGGCATTTACTTGCCGGTGGCGGGCTCAGATATTTTACCTTGAGAAAATTAGAGTGTTTCAGGCAGGCTAGGCCGGAATACATTAGCATGGAATAATAGAATAGGACTATGGTCTCTTTGTTGGTTTGAGGGACTATGGTAATGATTAATAGGGATAGTTGGGGGCATTAGTATTTAATTGTCAGAGGTGGAATTCTCAGATTTGTTAAAGACTAACTTATGCGAAAGCATTTGCCAAGGATGTTTTCATTA	Alveolata	Ciliophora	Spirotrichea	Strombidiida	Strombidiidae_M	Strombidium_M	Strombidium_caudispina	Mixotroph	460	6	401	25	0	141	0	0	2	145	0	0	0	0	1180
ASV400	TAGCGTATATTAAAGTTGTTGCAGTTAAAAAGCTCGTAGTTGGATTTCTGGCAGAGTGACTCCGGCCGCAGCATTGCGAGTTGGGAGCGCCCTACCATCCTTCGGTTAACCTTTACGGAATTCACTTTCTGTGCTGGGGCTCCGATATTTTACCTTGAGAAAATTAGAGTGTTTCAGGCAGGCTATAGCCGGAATACATTAGCATGGAATAATGGAAAAGGACTACTACCTCTTCTGTTGGTCTGGGAGGCAGCAGTAATGATTAATAGGGATAGTTGGGGGCATTAGTACTTAATAGCAAGAGGTGAAATTCTCTGATTTGTTAAAGACTAACTTATGCGAAAGCATTTGCCAAGGATGTTTTCATTA	Alveolata	Dinoflagellata	Dinophyceae	NA	NA	NA	NA	NA	977	0	157	43	0	0	0	1	0	0	0	0	0	0	1178
ASV534	TAGCGTATATTTAAGTTGTTGCAGTTAAAAAGCTCGTAGTTGGACCTTGGGTTGGGTCGATCGGTCCGCCTATGGTGAGCACCGATTGGCTCGTCCCTTCTGTCGGCGATGCGCTCCTGGCCTTAACTGGCCGGGTCGTGCCTCCGGCGCTGTTACTTTGAAGAAATTAGAGTGCTCAAAGCAAGCCTACGCTCTGTATACATTAGCATGGGATAACATCATAGGATTTCGATCCTATTCTGTTGGCCTTCGGGATCGGAGTAATGATTAACAGGGACAGTCGGGGGCATTCGTATTTCATAGTCAGAGGTGAAATTCTTGGATTTATGAAAGACGAACAACTGCGAAAGCATTTGCCAAGGATGTTTTCATTA	Stramenopiles	Ochrophyta	Bacillariophyta	Bacillariophyta_X	Raphid-pennate	Raphid-pennate_X	Raphid-pennate_X_sp.	Autotroph	366	179	197	117	18	42	8	0	33	105	0	0	7	105	1177
ASV414	TAGCGTATATTAAAGTTGTTGTGGTTAAAAAGCTCGTAGTTGGATCTCAACAGTCCTGTGTCGGTCTACTTTGTGTAGTACTGATTCCGGTCTGTGCTTTTGCCGGAGGTTTAGGGGTGCTCTTAACCGAGTGTCTCTGAGTGCCGGCAGGTTTACTTTGAAAAAATTAGAGTGCTTCACGCGGGGCTGTTATGCCTGAATATTTGTGCATGGAATAATAGAATAGGATGTTGATCTTATTTTGTTGGTTTTCGAGACTTGACATAATGATTAATAGGGACAGTCGGGGGCATTTGTATTCAAATGACAGAGGTGAAATTCTTGGACCATTTGAAGACAAACTACTGCGAAAGCATTTGCCAAGAATGTTTTCATTA	Alveolata	Dinoflagellata	Dinophyceae	Gymnodiniales	Warnowiaceae	Warnowia	Warnowia_sp.	Heterotroph	1141	0	33	0	0	0	0	0	0	0	0	0	0	0	1174
ASV1175	TAGCGTATATTAAAGTTGTTGCGGTTAAAAAGCTCGTAGTTGGATTTCTGTTGAGGATGGGCGGTCCGCACTTCGTGCGTGTATCTGTTACAGCCTCGGCATCCTCTTGAAGAACGGTGCTGTGATTCATTTCGTGGTCCGGAATTCAAGACTTTTACTTTGAGGAAATTAGAGTGTTCACGGCAAGCAATCGCTTTGAATACATTAGCATGGAATAATAATATAGGACCTTGGTACTATTTTGTTGGTTTCTAGAACTAAGGTAATGATTAATAGGGATAATTGGGGGCATTCGTATTAACACGTCAGAGGTGGAATTCTTGGATTGTGTTACGACGAACTACTGCGAAAGCATTTGCCAAGGATGTTTTCATTG	Alveolata	Dinoflagellata	Syndiniales	Dino-Group-II	Dino-Group-II-Clade-10-and-11	Dino-Group-II-Clade-10-and-11_X	Dino-Group-II-Clade-10-and-11_X_sp.	Parassite	58	61	0	0	0	28	17	127	0	0	0	0	882	0	1173
ASV431	TAGCGTATATTAAAGTTGTTGTGGTTAAAAAGCTCGTAGTTGGATCTCGGCGGACTGGGAGCGGTTCGCTCGCTAGAGTGCTACTGCTCCATAGTCCGTAGTTTTGCCAGAGGTCTCGGGGTGCTCTTAACCGAGTGTCCCGCGATGCTGGCAGGTTTACTTTGAAAAAATTAGAGTGCTCAAAGCAGGCTTTTACGCCTGAATATTCGTGCATGGAATAATGGAATAGGAAGTCGTTTCTATTTTGTTGGTTTTCGGAAATCGACTTAATGATTAATAGGGACAGTCGGGGGCATTTGTATTCAAACGACAGAGGTGAAATTCTTGGACCGTTTGAAGACAAACTACTGCGAAAGCATTTGCCAAGAATGTTTTCATTA	Alveolata	Dinoflagellata	Dinophyceae	Prorocentrales	Prorocentraceae	Prorocentrum	Prorocentrum_sp.	Mixotroph	2	0	7	34	88	346	668	25	0	0	0	0	0	0	1170
ASV501	TAGCGTATATTAATGTTGTTGCAGTTAAAAAGCTCGTAGTTGGATTTCTGGTGGGCCCGACCGGTCCGCCTCGCAAGGGGTGAGCACTGGCGTCGCGGTCCGCCATCCTTGGGGAGAGCGCCTCTGGCCTTCGTTGGTCGGGGGTGGGATCCCCATCGTTTACTGTGAGAAAATTAGAGTGTTCAAAGCAGGCTTACGCCTTGAATACATTAGCATGGAATAATAGTCGAGGCTCTTGGTCTGACTTGTTGGTTTGCAGCCCGAGAGAATGATTCAATAGGGATAGTTGGGGGTATTCGTATTCAATTGTCAGAGGTGAAATTCTTGGATTTATGGAAGACGAACTACTGCGAAAGCATTTACCAAGGATGTTTTCATTA	Alveolata	Dinoflagellata	Dinophyceae	Gonyaulacales	Ceratiaceae	Tripos	Tripos_furca	Mixotroph	219	8	432	0	0	0	0	0	510	0	0	0	0	0	1169
ASV364	TAGCGTATATTAAAGTTGTTGCGGTTAAAAAGCTCGTAGTTGGATTTCTGTCGAAGACGGTCGGTCCGCTCTATGAGCGTGTATCTGATTCGGCTTTGGCATCCTCGTGGGGAACGTAACTGTGCTTGATTGCATGGTGCGGAATTCACGACTTTTACTTTGAGGAAATTAGAGTGTTCACGGCAGGCAAGCGCCTTGAATATATTAGCATGGAATAATAATATAGGACTTTGGTTCTATTTTGTTGGTTTCTAGGACTAAAGTAATGATTAATAGGGATAATTGGGGGCATTTGTATTAACGCGTCAGAGGTGGAATTCTTGGATTGCGTTACGACAAACTACTGCGAAAGCATTTGCCAAGGATGTTTTCATTG	Alveolata	Dinoflagellata	Dinophyceae	Dinophysiales	Oxyphysiaceae	Phalachroma	Phalacroma_porodictyum	Mixotroph	0	1	0	0	0	0	990	172	0	0	0	0	0	0	1163
ASV608	TAGCGTATATTAAAGTTGTTGCAGTTAAAAAGCTCGTAGTTGGATTTCTGGTAGGAGCGACCGTGCCGAACTTGATTGTTCGTGTATTGTGTTGTCTTCAGCCATCCTCGTGGAGAACTTTTCTAACATTAACTTGTTGGGATTGGGACCCGCGTCGTTTACTGTGAAAAAATTAGAGTGTTTAAAGCAGGCATTAGCTTGAATACATTAGCATGGAATAATAAGATAGGACTTTGGTACTATTTTGTTGGTTTGCATACCAAATTAATGATCAACAGGAACAGTTTGAGGATATTCGTATGAACATGTCAGAGGTGAAATTCTTGGATTTTGATCAGACGAACTACTGCGAAAGCATTTATCAAGGATGTTTTCATTA	Stramenopiles	Pseudofungi	MAST-1	MAST-1C	MAST-1C_X	MAST-1C_XX	MAST-1C_XX_sp.	Autotroph	16	4	66	457	25	555	3	17	0	10	0	0	0	10	1163
ASV669	TAGCGTATATTAAAGTTGTTGCAGTTAAAAAGCTCGTAGTTGGATTTCTGGTGGCGAGATACCATACGCCCGCGCGTTTTTGGTAGCTCTCCACCATCCTTCTGTTAACCTAGATTAGACTTTACTGGCTGTTTAGGAGCCCAGATATTTTACCTTGAGAAAATTAGAGTGTTTCAGGCAGGCTTGCGCCCGGATACATTAGCATGGAATAATGGAATAGGACTTTTGCCTCTTCTGTTGGTCTAAGGGGTCGAAGTAATGATTAATAGGGATAGTTGGGGGCATTAGTACTTAACTGTCAGAGGTGAAATTCTTGGATTTGTTAAAGACTAACTTATGCGAAAGCATTTGCCAAGGATGTTTTCATTA	Alveolata	Dinoflagellata	Dinophyceae	Prorocentrales	Prorocentraceae	Prorocentrum	Prorocentrum_sp.	Mixotroph	0	9	47	92	32	827	3	110	0	0	40	0	0	0	1160
ASV407	TAGCGTATATTAAAGTTGTTGCAGTTAAAAAGCTCGTAGTTGAACTTCTGGCAGTTGTGTCAGCAGGCTTCGGTCGCTGACATAGCGGTCATCCGCTTGGGAACTACGTTCGAACTTCACTGTTCGGCGTAAGGAACAGGCATTTTACTTTGAAAAAATTAGAGTGTTCAAGGCAGGCTATCGCCCTGAATACACAAGCATGGAATAATGAAATAGGACTTCTTCCATTTTATTGGTTATTGGAAAAAGTAATGATTAACAGGGACAGTTGGGGGCATTAGTATTTAATTGTCAGAGGTGAAATTCTTGGATTTATTAAAGACTAACTTATGCGAAAGCATTTGCCAAGGATGTTTTCATTA	Alveolata	Ciliophora	Spirotrichea	Strombidiida_F	Strombidiida_F_X	Strombidiida_F_XX	Strombidiida_F_XX_sp.	Mixotroph	10	0	45	0	821	0	256	0	0	20	1	2	0	0	1155
ASV464	TAGCGTATATTAAAGTTGTTGCGGTTAAAAAGCTCGTAGTTGGATTTCTGTCGGTGAGGTTCAGTCCGCCCTCTGTGGTTGGTACGTGATCCGCCACCGGCATCTTCCTGGGGAATGTGTCTGCTCTTTATTGAGTGGTACATAAGCCAGGACTTTTACTTTGAAGAAATGAGAGTGTTTCAAGCAGGCATGCGCCGTGAATACGTTAGCATGGGATAATAGCATCGGACCTCGTTCCAAAGCTGTTGGTTTCTTGGACCGAGGTAAAGGTGAATAGGGATTGTTGGGGGCATTCGTATTTGACTGTCAGAGGTGAAATTCTTGGATTTGTTGAAGACGGACTACTGCGAAAGCATCTGCCAAAGATGTTCTCATTG	Stramenopiles	Ochrophyta	Bacillariophyta	Bacillariophyta_X	Polar-centric-Mediophyceae	Chaetoceros	Chaetoceros_anastomosans	Autotroph	0	0	0	0	804	218	129	0	0	0	0	0	0	0	1151
ASV447	TAGCGTATATTAAAGTTGTTGCAGTTAAAAAGCTCGTAGTTGGATTTCTGTTCTTGGGGTGCGGTCCGCCGCAAGGTGAGCACTGCAGCTCTGGGGACATCCTCTCGAAGGCGGGTGGTGCACTTAATTGTGTGCTGCTTGGATTCGGGACCTTTACTTTGAAAAAATTAGAGTGTTCAAAGCAGGCGTCGGCTTGAATACATTAGCATGGAATAATGGAATAGGACTTTGGTTCTATTTTGTTGGTTTCTAGGACCGAAGTAATGATTAATAGGGACAGTTGGGGGCATTAGTATTTAATTGTCAGAGGTGAAATTCTTGGATTTATGAAAGACTAACTACTGCGAAAGCATTTGCCAAGGATGTTTTCATTA	Stramenopiles	Ochrophyta	Dictyochophyceae	Dictyochophyceae_X	Florenciellales	Pseudochattonella	Pseudochattonella_verruculosa	Autotroph	6	0	333	0	373	379	34	0	0	0	23	0	0	0	1148
ASV554	TAGCGTATATTAAAGTTGTTGCGGTTAAAAAGCTCGTAGTTGGATTTCTGTAGAAGGTGACCGGTCCCCACTACGTGGGAGTATCAGGTTTGTCTTCTGCATCCTCTTGAGTGTCGTATTTGTGCTTAATTGCATGGGTGCGAAGTTCAAGACTTTTACTTTGAGGAAATTAGAGTGTTCACGGCAGGCTCCGCTTGAATACATTAGCATGGAATAATAATATAGGGTGTAAGTCCTATTTTGTTGGTTCTGAGGACATACGCAATGATTAATAGGGACAATTGGGGGCATTCGTATTAACGCGTCAGAGGTGGAATTCTTAGATTGCGTTACGACGAACTACTGCGAAAGCATTTGCCAAGGATGTTTTCATTG	Alveolata	Dinoflagellata	Dinophyceae	NA	NA	NA	NA	NA	0	0	53	0	518	528	16	0	0	0	31	0	0	0	1146
ASV1248	TAGCGTATACTAATGTTGTTGCAGTTAAAAAGCTCGTAGTCGGATTTCAGTTTGTTTGTGCTTAACCTTTTTGGTTTTTGTATTAACTTACTTCATGACAGAAACTTTCATGCCATTTATTTGGTGTGTTTTGGGACTGTCTCATTTACTTTGAGAAAATTAGAGTGTTCAAAGCAGGTATTTGCCTGAATATTACTCTTGGAATAATAATATAGGACTTCAGTTCTAGTTTGTTGGTGATCTGGGACCGGAGTAATGATTGATAGGGACAGTTGGGGTCATTCATACTGCAAAGCGAGAGGTGAAATTCTTGGACCTTTGTATGATGAACAACTGCGAAAGCATTTGACTAGGATGTTCCCGTTG	Alveolata	Dinoflagellata	Syndiniales	Dino-Group-I	Dino-Group-I-Clade-8	Dino-Group-I-Clade-8_X	Dino-Group-I-Clade-8_X_sp.	Parassite	97	8	0	0	40	0	0	0	4	6	402	578	0	6	1141
ASV434	AAGCGTATATTAAAGTTGTTGCAGTTAAAACGCTCGTAGTCGGATTTCGGGGCGAGCCTGCCGGTCTGCCGATGGGTATGCACTGGCAGGGTCGTCCTTCCTTCCGGAGACTGTCCCTACTCTTAACTGAGCGGGGTCGGGAGACGGATCGTTTACTTTGAAAAAATCAGAGTGTTTCAAGCAGGCAGCTCGCTCTTGCATGGATTAGCATGGGATAATGAAATAGGACTTTGGTGCTATTTTGTTGGTTTCGAACACCGAAGTAATGATTAACAGGGACAGTCAGGGGCACTCGTATTCCGCCGAGAGAGGTGAAATTCTCAGACCAGCGGAAGACGAACCACTGCGAAAGCATTTGCCAGGGATGTTTTCACTG	Alveolata	Ciliophora	Spirotrichea	Strombidiida_D	Strombidiida_D_X	Strombidiida_D_XX	Strombidiida_D_XX_sp.	Mixotroph	56	0	188	0	205	0	381	0	0	0	309	0	0	0	1139
ASV717	TAGCGTATATTAAAGTTGTTGCAGTTAAAACGCTCGTAGTCGGATTTCGGGGCGGGCCGACCGGTCTGCCGATGGGTATGCACTGGCCGGCGCGTCCTTCCTTCCGGAGACCGCGCCTACTCTTAGCTGAGCGGGCGCGGGAGACGGATCGTTTACTTTGAAAAAATCAGAGTGTTTCAAGCAGGCAGCTCGCTCTTGCATGGATTAGCATGGGATAATGAAATAGGACTTTGGTGCTATTTTGTTGGTTTCGAACACCGAAGTAATGATTAACAGGGACAGTCAGGGGCACTCGTATTCCGCCGAGAGAGGTGAAATTCTCAGACCAGCGGAAGACGAACCACTGCGAAAGCATTTGCCAGGGATGTTTTCACTG	Alveolata	Dinoflagellata	Syndiniales	Dino-Group-II	Dino-Group-II-Clade-1	Dino-Group-II-Clade-1_X	Dino-Group-II-Clade-1_X_sp.	Parassite	105	0	0	0	19	992	4	19	0	0	0	0	0	0	1139
ASV372	TAGCGTATATTAAAGTTGTTGCGGTTAAAAAGCTCGTAGTTGGACTTCTGCCGAGGACGACCGGTCCGCCCTCTGGGTGAGCATCTGGATCGGCCTGGGCATCTTCTTGGGGAACGTAGCTGCCCTTGACTGAGTGGTGCGGTATCCAGGACTTTTACTTTGAGGAAATTAGAGTGTTTCACGCAGGCGTCTGCCTTGGATATATTAGCATGGAATAATAAGATAGGACCGCGGTTCTATTTTGTTGGTTTCTAGAGCTGAGGTAATGATTAATAGGGATAGTTGGGGGCATTCGTATTTAACTGTCAGAGGTGAAATTCTTGGATTTGTTAAAGACGGACTACTGCGAAAGCATTTGCCAAGGATGTTTTCATTG	Alveolata	Ciliophora	Spirotrichea	Strombidiida	Strombidiidae_L	Strombidiidae_L_X	Strombidiidae_L_X_sp.	Mixotroph	0	0	425	0	710	2	0	0	0	0	0	0	0	0	1137
ASV367	TAGCGTATATTAAAGTTGTTGCGGTTAAAAAGCTCGTAGTTGGATTTCTTCATAAGGAGGGCGGTCTGCGCTATGCGCACGTATCTGCCACTCTTTGTGAATCCGGAAGTTTAAGGTGTGTCGCTTCATTGCGACATCCGTAGGCTTCTCTTTTACTTTGAGGAAATTAGAGTGTTCACGGCAGGCAATCGCCCTGAATACATTAGCATGGAATAATAATATAGGACGTTGGCCCTATTTTGTTGGTTTCTAGAGCTAACGTAATGATTAATAGGGATAATTGGGGGCATTCGTATTATCACGTCAGAGGTGGAATTCTTGGATTGTGTTACGACGAACTACTGCGAAAGCATTTGCCAAGGATGTTTTCATTG	Hacrobia	Haptophyta	Prymnesiophyceae	NA	NA	NA	NA	Mixotroph	0	0	0	0	8	63	1059	0	0	0	0	0	0	0	1130
ASV353	TAGCGTATATTAAAGTTGTTGCGGTTAAAAAGCTCGTAGTTGGATTTCTGTCGAGGGCAGGCGGTCCGCACTATGTGCGTGTATCTGTTATGGCCTTGGCATCCTCTTGGGGAACGTGTCTGTGCTTGATTGCATGGCGCGGTATTCAAGACTTTTACTTTGAGGAAATTAGAGTGTTCACGGCAAGCATAAGCTTTGAATACATTAGCATGGAATAATAATATAGGACCTGTTTTCTATTTTGTTGGTTTCTAGAGATCGGGTAATGATTAATAGGGATAATTGGGGGCATTCGTATTAAGGCGTCAGAGGTGGAATTCTTGGATTGCCTTACGACGAACTACTGCGAAAGCATTTGCCAAGGATGTTTTCATTG	Alveolata	Dinoflagellata	Dinophyceae	NA	NA	NA	NA	NA	0	0	0	0	0	0	1127	0	0	0	0	0	0	0	1127
ASV460	TAGCGTATATTAAAGTTGTTGCGGTTAAAAAGCTCGTAGTTGGATTTCTGCCGAGGACGACCGGTCCGCCCACTGGGTGAGTATCTGGCTCGGCCTGGGCATCTTCTTGGAGAACGTAACTGCACTTGACTGTGTGGTGCGGTATCCAGGACTTTTACTTTGAGGAAATTAGAGTGTTTCAAGCAGGCACACGCCTTGAATACATTAGCATGGAATAATAAGATAGGACCTCGGTTCTATTTTGTTGGTTTCTAGAGCTGAGGTAATGATTAATAGGGATAGTTGGGGGCATTCGTATTTAACTGTCAGAGGTGAAATTCTTGGATTTGTTAAAGACGGACTACTGCGAAAGCATTTGCCAAGGATGTTTTCATTG	Stramenopiles	Ochrophyta	Bacillariophyta	Bacillariophyta_X	Raphid-pennate	Pseudo-nitzschia	NA	Autotroph	0	0	0	0	913	119	81	13	0	0	0	0	0	0	1126
ASV312	TAGCGTATATTAAAGTTGTTGCGGTTAAAAAGCTCGTAGTTGGATTTCTGTCTGGGGCGACCGGTCCACTTTCTGAGTGAGTATCTGGTCCGCTTTGGGCATCCTTCTGGGGAACTTGTTAGACTTCATCGTCTGGCTTGGTACCCAGAACTTTTACTTTGAGGAAATTAGAGTGTTCACTGCAGGCAATCGCCTTGAATACATTAGCATGGAATAATAAGATAGGACCTGAGTTCTATTTTGTCGGTTTCTAGAGCTTAGGTAATGATTAACAGGGATAGTTGGGGGCATTCGTATTTAACTGTCAGAGGTGAAATTCTTGGATTTGTTAAAGACGAACTACTGCGAAAGCATTTGCCAAGGATGTTTTCATTG	Alveolata	Dinoflagellata	Dinophyceae	Gonyaulacales	Goniodomataceae	Alexandrium	Alexandrium_ostenfeldii	Mixotroph	0	0	1121	1	0	0	0	0	0	0	0	0	0	0	1122
ASV646	TAGCGTATATTAAAGTTGTTGCAGTTAAAAAGCTCGTAGTTGGATTTCTGCCAGGGTGCCAATGTCCGCCGAAGTGCGTGCGCAGCGGCGCCCTCGCATCCTTCTGTTAACGCCTCTCGGCATTTACTTGCCGGTGGTGGGCTCAGATAATTTACCTTGAGAAAATTAGAGTGTTTCAGGCAGGCTAGGCCGGAATACATTAGCATGGAATAATGGAATAGGACTACGGTCTCGTTGTTGGTTTGAGGGACTGGAGTAATGATTAATAGGGATAGTTGGGGGCATTAGTATTTAATTGTCAGAGGTGAAATTCTCAGATTTGTTAAAGACTAACTTATGCGAAAGCATTTGCCAAGGATGTTTTCATTA	Alveolata	Ciliophora	Spirotrichea	Strombidiida	Tontoniidae_B	Pseudotontonia	Pseudotontonia_sp.	Mixotroph	9	0	81	242	35	586	42	31	0	0	52	42	0	0	1120
ASV357	TAGCGTATATTAAAGTTGTTGCGGTTAAAAAGCTCGTAGTTGGATTTCTGCCGAGGACGACCGGTCCGCCCTCAGGGTGAGCATCTGGATCGGCCTGGGCATCCTCTTGGGGAACGTAGCTGCACTTGACTGTGTGGTGCGGTATCCAGGACTTTTACTTTGAGGAAATTAGAGTGTTTCAAGCAGGCTTCCGCCTTGAATACATTAGCATGGAATAATAAGATAGGACCTCGGTTCTATTTTGTTGGTTTCTAGAGCTGAGGTAATGATTAATAGGGATAGTTGGGGGCATTCGTATTTAACTGTCAGAGGTGAAATTCTTGGATTTGTTAAAGACGGACTACTGCGAAAGCATTTGCCAAGGATGTTTTCATTG	Hacrobia	Haptophyta	Prymnesiophyceae	Prymnesiales	Prymnesiaceae	Prymnesium	Prymnesium_polylepis	Mixotroph	0	0	3	0	0	11	1101	0	0	0	0	0	0	0	1115
ASV509	TAGCGTATATTAAAGTTGTTGCGGTTAAAAAGCTCGTAGTTGGATTTCTGCTGAGGACGACCGGTCCGCCCTCCGGGTGAGCATCTGGTTCGGCCTTGGCATCTTCTTGGTGAACGTAGCTGCACTTGACTGTGTGGTGCGGTACCCAGGACTTTTACTTTGAGGAAATTAGAGTGTTTCAAGCAGGCATACGCCTTGAATACATTAGCATGGAATAATAAGATAGGACCTCGGTTCTATTTTGTTGGTTTCTAGAGCTGAGGTAATGATTAATAGGGATAGTTGGGGGCATTCGTATTTAACTGTCAGAGGTGAAATTCTTGGATTTGTTAAAGACGGACTACTGCGAAAGCATTTGCCAAGGATGTTTTCATTG	Alveolata	Dinoflagellata	Syndiniales	Dino-Group-I	Dino-Group-I-Clade-4	Dino-Group-I-Clade-4_X	Dino-Group-I-Clade-4_X_sp.	Parassite	4	22	37	41	424	156	261	25	0	24	78	19	0	24	1115
ASV506	TAGCGTATATTAAAGTTGTTGCGGTTAAAAAGCTCGTAGTTGGATTTCTGTCAGTGAGTTGCAGTCCGCCCACAGCGGTTGGTACTTGCTACGCCACTGGCATCTTCCTGGGGAATGTGTCTGCTCTTTATTGAGTGGCGCACAATCCAGGACTTTTACTTTGAAGAAATGAGAGTGTTTCAAGCAGGCATGCGCCGTGAATACGTTAGCATGGGATAATAGCATCGGACCTCGTTCCAAAGCTGTTGGTTTCTTGGACCGAGGTAAAGGTGAATAGGGATTGTTGGGGGCATTCGTATTTGACTGTCAGAGGTGAAATTCTTGGATTTGTTGAAGACGGACTACTGCGAAAGCATCTGCCAAAGATGTTCTCATTG	Alveolata	Dinoflagellata	Dinophyceae	NA	NA	NA	NA	NA	0	0	312	265	0	301	0	231	0	0	0	0	0	0	1109
ASV843	GCGTATATTAAAGTTGTTGCAGTTAAAAAGCTCGTAGTTGGATTTCTGGTACGCTGCGCCTGAGCCGCCTGCTTTAAGCAGTGTGTGTCTCGGAGCGCGGTTGCCATCCTTCTAGAAAACGTTTCTACCCTTCGCTGGGCCGGATTCGCAATCTAGATCTTTTACTTTGAAAAAATTAGAGTGTTTAAAGCAGGCTTATGCTATGAATACATTAGCATGGAATAATAATATAGGACTTTGGTTCTATTTTGTTGGTTTCTAGAACTAAAGTAATGATTGATAGGGATAGTTGGGGGTGCTAGTATTCAGCGGCCAGAGGTGAAATTCTTGGATTCGCTGAAGACTAACTTATGCGAAAGCATTCACCAAGGATGTCTTCTTTA	Alveolata	Ciliophora	Spirotrichea	Tintinnida	Undellidae	Undellidae_X	Undellidae_X_sp.	Heterotroph	94	141	123	95	0	0	0	0	9	0	259	388	0	0	1109
ASV508	TAGCGTATATTAAAGTTGTTGCGGTTAAAAAGCTCGTAGTTGGAGTTCTGCCAGGTGCCGCCTGTCCGCCCCAGTGGTGAGTACGTGGCGCGCATTTGGCCCTTTCAAGGGGAGCGTATCTGCACTTTATTGTGTGGTGCGGGATCCTTGACTTTTACTTTGAGGAAATAAGAGTGTTCCAAGCAGGCTCTCGTCGTGCATAGCTCAGCATGGAATAATAGCATTGGACCTCGATTCTAAGCTGTTGGTTGCCAGAAGCGAGGTAATGATGAAGAGGGATAGTTGGGGGCATTCGTATTTAACTGTCAGAGGTGAAATTCTTGGATTTGTTAAAGACGGACTACTGCGAAAGCATCTGCCATGGATGTTTTCATTG	Stramenopiles	Ochrophyta	Bacillariophyta	Bacillariophyta_X	Polar-centric-Mediophyceae	Dactyliosolen	Dactyliosolen_blavyanus	Autotroph	599	19	47	5	188	20	68	0	7	8	14	22	102	8	1107
ASV598	TAGCGTATATTAAAGTTGTTGCGGTTAAAAAGCTCGTAGTTGGATTTCTGCCGAGGATGACCGGTCCGCCCTGTGGGTGTGCATCTGGCTCAGCCTTGGCATCTTCCTGAAGAACGTAGCTGCACTTGACTGTGTGGTGCGGTATTTAGGACATTTACTTTGAGGAAATTAGAGTGTTTCAAGCAAGCGCACGCTTTGAATACATTAGCATGGAATAATAAGATAGGACCTCGGTTCTATTTTGTTGGTTTCTAGAGCTGAGGTAATGATTGATAGGGATAGTTGGGGGCATTCGTATTTAACTGTCAGAGGTGAAATTCTTGGATTTGTTAAAGACGGACTACTGCGAAAGCATTTGCCAAGGATGTTTTCATTG	Alveolata	Dinoflagellata	Syndiniales	Dino-Group-III	Dino-Group-III_X	Dino-Group-III_XX	Dino-Group-III_XX_sp.	Parassite	23	0	158	18	120	611	26	94	0	0	30	26	0	0	1106
ASV480	TAGCGTATATTAAAGTTGTTGCGGTTAAAAAGCTCGTAGTTGGATTTCTGCTGAAGCAAACCGGTCCGCCCTCTGGGTGAGCATCTGGTTTTGCTTTGGCATATGCTTAGACTTTGCAGCTGCACTTGACTGTGTGGTGTAAAGGCTGAGCCTTTTACTTTGAGGAAATCAGAGTGTTTCAAGCAGGCCATCGCCTTGAATACACTAGCATGGAATAATATGATATGACTGTGGTTTTATTTTGTTGGCTTTTAGAATTAGAGTAATGGTTAATAGGGATAGTTGGGGGCATTCATATTTAACTGTCAGAGGTGAAATTCTTGGATTTGTTAAGGATGAACGACTGCGAAAGCATTTGCCAAGGATGCTTTCATTG	Hacrobia	Haptophyta	Prymnesiophyceae	Phaeocystales	Phaeocystaceae	Phaeocystis	Phaeocystis_pouchetii	Autotroph	0	0	61	0	12	129	677	2	0	1	0	0	222	1	1105
ASV369	TAGCGTATATTAAAGTTGTTGCAGTTAAAAAGCTCGTAGTCGGATTTCGGGGCGGGGCGACCGGTCTGCCGATGGGTATGCACTGGCCGTCGCGTCCTTCTTTCCGGAGACCGTGCCTACTCTTAACTGAGCGGGTGCGGGAGACGGATCGTTTACTTTGAAAAAATCAGAGTGTTTCAAGCAGGCAGCTCGCTCTTGCATGGATTAGCATGGGATAATGAAATAGGACTTTGGTGCTATTTTGTTGGTTTCGAACACCGAAGTAATGATTAACAGGGACAGTCAGGGGCACTCGTATTCCGTCGAGAGAGGTGAAATTCTCAGACCAATGGAAGACGAACCACTGCGAAAGCATTTGCCAGGGATGTTTTCACTG	Stramenopiles	Opalozoa	MAST-3	MAST-3I	MAST-3I_X	MAST-3I_XX	MAST-3I_XX_sp.	Autotroph	0	0	0	0	71	3	1030	0	0	0	0	0	0	0	1104
ASV733	TAGCGTATATTAAAGTTGTTGCGGTTAAAAAGCTCGTAGTTGGATTTCTGCTGAGAAAGACCGGTCCGCCCATTGGGTGTGTATCTGGCTCTTTCTTGGCATCTTCTTGGTGAACGTTACTGCACTTGACTGTGTGGAGCGCTACCCAGGACTTTTACTTTGAGGAAATTAGAGTGTTTCAAGCAGGCATACGCCTTGAATACGTTAGCATGGAATAATAAGATAGGACCTCGATTCTATTTTGTTGGTTTCTAGAGCTGAGGTAATGATTAATAGGGATAGTTGGGGGCATTCGTATTTAACTGTCAGAGGTGAAATTCTTGGATTTGTTAAAGACGGACTACTGCGAAAGCATTTGCCAAGGATGTTTTCATTG	Alveolata	Dinoflagellata	Dinophyceae	NA	NA	NA	NA	NA	0	639	0	0	0	0	0	361	104	0	0	0	0	0	1104
ASV583	TAGCGTATATTAAAGTTGTTGCGGTTAAAAAGCTCGTAGTTGGATTTCTGCTGAGGACGACCGGTCCGCCCTCTGGGTGAGTATCTGGCTCGGCCTGGGCATCTTCTTGGAGAACGTAGCTGCACTTGACTGTGTGGTGCGGTATCCAAGACTTTTACTTTGAGGAAATTAGAGTGTTTCAAGCAGGCACACGCCTTGAATACATTAGCATGGAATAATAAGATAGGACCTCGGTTCTATTTTGTTGGTTTCTAGAGCTGAGGTAATGATTAATAGGGATAGTTGGGGGCATTCGTATTTAACTGTCAGAGGTGAAATTCTTGGATTTGTTAAAGACGGACTACTGCGAAAGCATTTGCCAAGGATGTTTTCATTG	Alveolata	Dinoflagellata	Syndiniales	Dino-Group-III	Dino-Group-III_X	Dino-Group-III_XX	Dino-Group-III_XX_sp.	Parassite	101	10	87	157	48	630	10	40	0	8	4	0	0	8	1103
ASV452	TAGCGTATATTAAAGTTGTTGCGGTTAAAAAGCTCGTAGTTGGATTTCTGTTGAAGTCAGCCGGTGCACACTTCGTGTGTTATTTGGCCTGGCTTTGGCATCCTCTGGGGGAACGTCTCTGGCCTTAATTGGACAGGGCGAGATTCCAGACTTTTACTTTGAGGAAATTAGAGTGTTCACAGCAGGCAAGTGCTTTGAATACATTAGCATGGAATAATAATATAGGACCTTCGTTCTATTTTGTTGGTTTCTAGGACTTAGGTAATGATTAATAGGGACAATTGGGGGCATTCGTATTAACGCGTCAGAGGTGGAATTCTTGGATTGCGTTACGACGAACTACTGCGAAAGCATTTGCCAAAGATGTTTTCATTG	Alveolata	Ciliophora	Spirotrichea	Tintinnida	NA	NA	NA	Heterotroph	1101	1	0	0	0	0	0	0	0	0	0	0	0	0	1102
ASV560	TAGCGTATATTAAAGTTGTTGCGGTTAAAAAGCTCGTAGTTGGATTTCTGTTGAGGTCGGCCGGTCCCTACTTCGTAGGCGTATCTGGTTCAGCCTTGGCATCCTCCTAGGGAACGGTACTGCTCTTAACTGAGTGGTCCGGTATCTAGGACTTTTACTTTGAGGAAATTAGAGTGTTTACGGCAGGCAATCGCCTTGAATATGTTAGCATGGAATAATAATATAGGACCTTGGTTCTATTTTGTTGGTTTCTAGGACTAAGGTAATGATTAATAGGGATATTTGGGGGCATTCGTATTAACCGGTCAGAGGTGGAATTCTTGGATTCGGTTACGACGAACTACTGCGAAAGCATTTGCCAAGGATGTTTTCATTG	Hacrobia	Haptophyta	Prymnesiophyceae	Phaeocystales	Phaeocystaceae	Phaeocystis	Phaeocystis_sp.	Autotroph	3	0	130	424	39	475	15	9	0	0	0	0	0	0	1095
ASV678	TAGCGTATATTAAAGTTGTTGCGGTTAAAAAGCTCGTAGTTGGATCTCGGCGAGTAGGGGGCGGTTCGTTGTTTGACGGTACTGCCCCATTTACTCGTGTTTTTGACAGAGGGTTGGAGGTCCCCTTTATTGGGTGTCTTCGGTCACTGTCAGGTTTACTTTGAAAAAATTAGAGTGCTCAAAGCATGCTGTTTATGCATGAATACTAGTGCATGGAATAATAGAATAGGAAGTCGTTTCTATTTTGTTGGTTTTCGGAAAATGACTTAATGATTAATAGGGACAATCGGGGGCATTAGTATTCAAACGACAGAGGTGAAATTCTTGGACCGTTTGAAGACTAACTACTGCGAAAGCATTTGCCAAGAGTGTTTTCATTA	Alveolata	Ciliophora	Spirotrichea	Tintinnida	Undellidae	Undellidae_X	Undellidae_X_sp.	Heterotroph	291	73	25	0	0	77	165	0	3	51	48	0	357	0	1090
ASV1531	TAGCGTATATTAAAGTTGTTGCGGTTAAAAAGCTCGTAGTTGGATTTCTGTCAGTGAGTTACAGTCCGCCCACAGCGGTTGGTACTTGTTGCGCCACTGGCATCTTCCTGGGGAATGTGTCTGCTCTTTATTGAGTGGCGCACAATCCAGGACTTTTACTTTGAAGAAATGAGAGTGTTTCAAGCAGGCATGCGCCGTGAATACGTTAGCATGGGATAATAGCATCGGACCTCGTTCCAAAGCTGTTGGTTTCTTGGACCGAGGTAAAGGTGAATAGGGATTGTTGGGGGCATTCGTATTTGACTGTCAGAGGTGAAATTCTTGGATTTGTTGAAGACGGACTACTGCGAAAGCATCTGCCAAAGATGTTCTCATTG	Alveolata	Ciliophora	Spirotrichea	Strombidiida	Strombidiidae_H	Strombidiidae_H_X	Strombidiidae_H_X_sp.	Mixotroph	0	16	0	8	0	58	35	0	18	24	0	0	929	0	1088
ASV1008	TAGCGTATGTTAAAGTTGTTGCGGCTAAAAAGCTCGTAGTTGGATTTCTGTTGAGGACATCTGGTCCGCTCTATGAGCGTGCATCTAGTTTGGCCTCGGCATCCGTTCTGCAAACGTTTCTGCGCTTGACTGCGTGGTACGGAGGTAGGACCTTTTACTTTGAGGAAATTAGAGTGTTCACGGCAGGCAATCGCCTTGAATATATTAGCATGGAATAATAACATAGGATCTTGGTTCTATTTTGTTGGTTTCTAGGGCTAAGATAATGATTAATAGGGACAATTGGGGGCATTCGTATTGCGGTGTCAGAGGTGGAATTCTTGGATTACTGCACGACGAACTACTGCGAAAGCATTTGCCAAGGATGTTTTCATTG	Alveolata	Ciliophora	Spirotrichea	Choreotrichida	Strobilidiidae_I	Pelagostrobilidium	Pelagostrobilidium_sp.	Heterotroph	203	64	0	0	0	0	55	0	9	17	0	0	737	0	1085
ASV644	TAGCGTATATTAAAGTTGTTGCGGTTAAAAAGCTCGTAGTTGGATTTCTGTCAGTGAGTGGTGCTCCGCCCCTTGTGGTGAGTAGTCATCATGCCGCTGGCATCTTCTTGGGGAGCATGTCTGCACTTCACTGTGTGGTATGCAAGCCAGGACTTTTACTTTGAGGAAATGAGAGTGTTTCAAGCAGGCGTGCGCCGTGAATACGTTAGCATGGAATAATAGCATCGGACCTCGCTCCAAAGCTGTTGGTTTCTTGGGTCGAGGTAAAGGTGAATAGGGATTGTTGGGGGCATTCGTATTTAACTGTCAGAGGTGAAATTCTTGGATTTGTTGAAGACGGACTACTGCGAAAGCATCTGCCAAAGATGTTCTCATTG	Alveolata	Dinoflagellata	Syndiniales	Dino-Group-III	Dino-Group-III_X	Dino-Group-III_XX	Dino-Group-III_XX_sp.	Parassite	17	5	79	82	51	610	6	232	0	0	0	0	0	0	1082
ASV399	TAGCGTATATTAAAGTTGTTGCAGTTAAAAAGCTCGTAGTCGGATTTTGGCACCATGCCGAACTGTCTGCCGATTGGTTTGTACGGTTTGGCGGGTGCTTCCTTCCGGAAGCCCGCGTTTTTCTTCACTGAAGGGCGCGGTGAGTCCGGATCATTTACTTTGAAAAAATTAGAGTGTTCAAAGCAGGCCTATGCTCTGAATAGGTTAGCATGGAATAATAGAATAGGACTTCGGTACTATTTTGTTGGTTTCTAGGACCGAAGTAATGATTAATAGGGACAGTTGGGGGCATTCATATTCCATTGTCAGAGGTGAAATTCTTGGATTAACGGAAGATGAACTACTGCGAAAGCATCTGCCAAGGATGTTTTCATTG	Stramenopiles	Pseudofungi	MAST-2	MAST-2B	MAST-2B_X	MAST-2B_XX	MAST-2B_XX_sp.	Autotroph	74	0	154	107	90	42	612	1	0	0	0	0	0	0	1080
ASV488	TAGCGTATATTAAAGTTGTTGCAGTTAAAAAGCTCGTAGTTGGATTTCTGGCGGGAGCGATCGGTCCTTCACTCAGTGTTGGAACCTGATTGTCTCCTACCATCCATGGAGAAAACTTATCTGGCATTAAGTTGTCGGGTAGGCAATCTCCATCTTTTACTGTGAAAAAATTAGAGTGTTCAAAGCAGGCTTATGCCGTTGAATATATTAGCATGGAATAATAAGATAGGACTATGGTACTATTTTGTTGGTTTGTGCACCATGGTAATGATTAATAGGGACAGTTGGGGGTATTCGTATTCCATTGTCAGAGGTGAAATTCTTGGATTTATGGAAGACGAACTACTGCGAAAGCATTTACCAAGGATGTTTTCATTA	Alveolata	Dinoflagellata	Dinophyceae	Gymnodiniales	Kareniaceae	Karlodinium	Karlodinium_veneficum	Mixotroph	103	0	165	7	84	363	316	0	0	0	42	0	0	0	1080
ASV810	TAGCGTATACTAAAGTTGTTGCAGTTAAAAAGCTCGTAGTTGGATTTCTGGTCGAAGCAGCCGCCCGGCTTCAAGTAAGTTTGTGGCAGGCGCCTCGGCCATTTTTGTAAAGACTATATCTGTCATTAAGTTGGTGGGTATAGGACTTGCATCATTTACTGTGAGCAAAATAGAGTGTTCAAAGCAGGCTTAGGCCATGAATATCTTAGCATGGAATAATAAGATAAGACCTTGGTCTATTTTGTTGGTTAGCATTCCGAGGTAATGATTAATAGGGATAGTTGGGGGTATTCGTATTCAATTGTCAGAGGTGAAATTCTTGGATTTATTGAAGACGAACTACTGCGAAAGCATTTACCAAGGATGTTTTCATTA	Alveolata	Dinoflagellata	Syndiniales	Dino-Group-II	Dino-Group-II-Clade-1	Dino-Group-II-Clade-1_X	Dino-Group-II-Clade-1_X_sp.	Parassite	0	0	0	0	0	1078	0	0	0	0	0	0	0	0	1078
ASV609	TAGCGTATATTAAAGCTGTTGCGGTTAAAAAGCTCGTAGTTGGACTTCTGCTGAGGACGACTGGTCTGCCCTCTGGGTGAGTATCTGGTTCGGCCGAAGCATCTTCTTGGAGGTTGCAAGCGCACTTCATTGTGTGGTGCAGCCGACTGGAATTTTACTTTGAGGAAATTAGAGTGTTCAAGGGAGGCGAACGCCTCGCATAGGTTAGCATGGAATAATGCTGTAAGACCATGGTATTGCTGTGTTGGTTTCTATCACCTAAGGTAATGATAAACAGGGATAGTTGGGGGCATTCGTATTTAACTGTCAGAGGTGAAATTCTTGGATTTGTTAAAGACGAACGACTGCGAAAGCATTTGCCAAGGATGTTTTCATTG	Alveolata	Dinoflagellata	Dinophyceae	Dinophyceae_X	Dinophyceae_XX	Dinophyceae_XXX	Dinophyceae_XXX_sp.	Mixotroph	57	8	42	640	69	130	6	30	0	0	17	16	61	0	1076
ASV729	TAGCGTATATTAAAGTTGTTGCGGTTAAAAAGCTCGTAGTTGGATTTCTGCTGAGGACGACCGGTCCGCCCTCTGGGTGAGCATCTGGCTCGGCCTCGGCATCTTCTTGGAGAACGTAACTGCACTTGACTGTGTGGTGCGGTACTCAAGACTTTTACTTTGAGGAAATTAGAGTGTTTCAAGCAGGCGCATGCCTTGAATACATTAGCATGGAATAATGAGATAGGACCTTAATTCTATTTTGTTGGTTTCTAGAGCTGAGGTAATGATTAATAGGGATAGTTGGGGGCATTCGTATTTAACTGTCAGAGGTGAAATTCTTGGATTTGTTAAAGACGGACTACTGCGAAAGCATTTGCCAAGGATGTTTTCATTG	Alveolata	Dinoflagellata	Syndiniales	Dino-Group-II	Dino-Group-II-Clade-10-and-11	Dino-Group-II-Clade-10-and-11_X	Dino-Group-II-Clade-10-and-11_X_sp.	Parassite	509	0	0	0	0	0	6	62	0	0	0	0	497	0	1074
ASV377	TAGCGTATACTAAAGTTGTTGCAGTTAAAAAGCTCGTAGTCGAATGTAGGTTTAGTTACCACGCGGTCCCTAGGGTGTTACTCAAGTGGACTGCGTAGAACGACCTTCCTTGATATAATAATCACTACGTTTGATATCCAAATGTAATGCTTATTATATCCATTACTGTGAACAAAATAGAGTGTTCATGGCAGGCCAATTAAGGCTTGGATACCTCAGCATGGAATAATAGAATAGGACTTCTGGTTCTATTTTGTTGGTTTTTGGAGCCGAAGTAATGATTAATAGGGATAGTTGGGGGCACTCGTACTCCGTTGTCAGAGGTGAAATTCTTGGATTGACGGAAGACGAACAACTGCGAAAGCATCTGCCAAGGATGTTTTCATTG	NA	NA	NA	NA	NA	NA	NA	NA	0	0	0	0	0	0	1071	0	0	0	0	0	0	0	1071
ASV696	TAGCGTATATTAAAGTTGTTGCGGTTAAAAAGCTCGTAGTTGGATTTCTGTTGAGGACGGCCGGTCCGCACTATGTGCGTGTATCTGGTTCGGCCTTGGCATCCTCTTGAGGAACGTATCTACGCTTGATTGCGTGGAGCGGTATTCAAGACTTTTACTTTGAGGAAATTAGAGTGTTCACGGCAGGCAAGCGCCTTGAATACATTAGCATGGAATAATAATATAGGATCTTGGTTCTATTTTGTTGGTTTCTAGAGCTAGGATAATGATTAATAGGGATAATTGGGGGCATTTGTATTAACGCGTCAGAGGTGGAATTCTTGGATTGCGTTACGACAAACTACTGCGAAAGCATTTGCCAAGGATGTTTTCATTG	Alveolata	Ciliophora	Spirotrichea	Tintinnida	Tintinnidiidae	Tintinnidium	Tintinnidium_sp.	Heterotroph	211	73	15	13	250	98	19	0	34	69	78	118	0	90	1068
ASV755	TAGCGTATATTAAAGTTGTTGCAGTTAGAACGCTCGTAGTCGGATTTCGGGGCGGGCCGACCGGTCTGCCGATGGGTATGCACTGGTCGGCGCGTCCTTCCTTCCGGAGACCGTGCCTACTCTTAACTGAGCGGGCGCGGGAGACGGATCGTTTACTTTGAAAAAATCAGAGTGTTTCAAGCAGGCAGCTCGCTCTTGCATGGATTAGCATGGGATAATGAAATAGGACTTTGGTGCTATTTTGTTGGTTTCGAACACCGAAGTAATGATTAACAGGGACAGTCAGGGGCACTCGTATTCCGCCGAGAGAGGTGAAATTCTCAGACCAGCGGAAGACGAACTACTGCGAAAGCATTTGCCAGGGATGTTTTCACTG	Hacrobia	Telonemia	Telonemia_X	Telonemia_XX	Telonemia-Group-1	Telonemia-Group-1_X	Telonemia-Group-1_X_sp.	Heterotroph	0	0	20	77	9	849	32	23	0	7	44	0	0	7	1068
ASV816	TAGCGTATATTAAAGTTGTTGCAGTTAAAAAGCTCGTAGTTGGATTTCTGGGAGGGTGCCAATGTCCGCCCAACGCGTGCGCAGCGGCGCCCTTCCATCCTTCTGTTAACGCCTCTTGGCATTCACTTGCTGGTGGCGGGCTCAGATATTTTACCTTGAGAAAATTAGAGTGTTTCAGGCAGGCTAGGCCGGAATACATTAGCATGGAATAATGGAATAGGACTACGGTCTCTTTGTTGGTTTGAGGGACTGCAGTAATGATTAATAGGGATAGTTGGGGGCATTAGTATTTAATTGTCAGAGGTGGAATTCTCAGATTTGTTAAAGACTAACTTATGCGAAAGCATTTGCCAAGGATGTTTTCATTA	Alveolata	Ciliophora	Spirotrichea	Choreotrichida	Leegaardiellidae_B	Leegaardiella	Leegaardiella_sp.	Heterotroph	0	0	0	0	3	1065	0	0	0	0	0	0	0	0	1068
ASV424	TAGCGTATATTAAAGTTGTTGTGGTTAAAAAGCTCGTAGTTGGATCTTGGGAGGCCGGGGGCGGTGAGGTGAATAGCCGCACTGCCCCATTGGCTCTTCTGACATTCGGCGGCAACCGGCCGGTGCTCTTAACCGAGTGCTGGACATCGGCGCCGCCAGGTTTACTTTGAAAAAATTAGAGTGCTCCAAGCAGGCTTCAACGCCCGAATACTCGTGCATGGAATAATGGAATAGGACGTCGTCACTATTTTGTTGGTTTTCGGAGATCGACGTAATGATTAACAGGGACAGTCGGGGGCATCGGTATTGAGGAGCTAGAGGTGAAATTCTTGGACCTCCTCAAGACCAACCACTGCGAAAGCATTTGCCAAGAATGTTTTCATTA	Hacrobia	Telonemia	Telonemia_X	Telonemia_XX	Telonemia-Group-2	Telonemia-Group-2_X	Telonemia-Group-2_X_sp.	Heterotroph	27	0	458	93	245	189	34	0	0	0	17	0	0	0	1063
ASV577	TAGCGTATATTAAAGTTGTTGCGGTTAAAAAGCTCGTAGTTGGATTTCTGTCGAGGACGACCGGTCCGCCCCCTGGGTGAGTATCTGGTTCGGCCTGGGCATCTTCTTGGAGAACGTGTCTGCACTTGACTGTGTGGTGCGGTATCCTGGACCTTTACTTTGAGGAAATTAGAGTGTTTCAAGCAGGCTCATGCCTTGAATACATTAGCATGGAATAATAAGATAGGACCTGGGTTCTATTTTGTTGGTTTCTAGAGCTGAGGTAATGATTAATAGGGATAGTTGGGGGCATTCGTATTTAACTGTCAGAGGTGAAATTCTTGGATTTGTTAAAGACGGACTACTGCGAAAGCATTTGCCAAGGATGTTTTCATTG	Alveolata	Dinoflagellata	Syndiniales	Dino-Group-II	Dino-Group-II-Clade-20	Dino-Group-II-Clade-20_X	Dino-Group-II-Clade-20_X_sp.	Parassite	0	0	127	701	0	171	0	64	0	0	0	0	0	0	1063
ASV803	TAGCGTATATTAAAGTTGTTGTGGTTAAAAAGCTCGTAGTTGGATCTCGGCGGTCTGAGGGCGGTTCGCTTGATTGAGTGCTACTGCTCTATAGGCCGTGGTTTTGCCAGAGGTCTCGGGGTGCTCTTAACCGAGTGTCCTGCGATGCTGGCAGGTTTACTTTGAAAAAATTAGAGTGCTCAAAGCAGGCTTTTACGCCTGAATATTCGTGCATGGAATAATAGAATAGGAAGTCGTTTCTATTTTGTTGGTTTTCGGAAATCGACTTAATGATTAATAGGGACAGTAGGGGGCATTTGTATTCAAACGACAGAGGTGAAATTCTTGGACCGTTTGAAGACAAACTACTGCGAAAGCATTTGCCAAGAATGTTTTCATTA	Alveolata	Dinoflagellata	Dinophyceae	NA	NA	NA	NA	NA	0	0	0	46	0	997	0	20	0	0	0	0	0	0	1063
ASV411	TAGCGTATATTAAAGTTGTTGCAGTTAAAAAGCTCGTAGTTGGATTTCTGGGCTGAGCGACCGGTCCGCCGCTGTGCGGTGTGTACTCGTGTTCGACTCGGCTCATCCTTGTGGGGAAACGCATTACGGCATTAGGTTGTCGTGGCGGGGAACCGCATCGTTTACTGTGAAAAAATTAGAGTGTTTAAAGCAGGCAAATTGCTGTGAATACATTAGCATGGAATAATAACATAGGACTTTGGTTCTATTTTGTTGGTTGGAGGCCAAGGTAATGATTAATAGGGATAGTTGGGGGTATTCATATTTAATTGTCAGAGGTGAAATTCTTGGATTTATGAAAGATGAACTCATGCGAAAGCATTTACCAAGGATGTTTTCATTA	Hacrobia	Telonemia	Telonemia_X	Telonemia_XX	Telonemia-Group-2	Telonemia-Group-2_X	Telonemia-Group-2_X_sp.	Heterotroph	24	0	527	225	161	116	8	1	0	0	0	0	0	0	1062
ASV448	TAGCGTATATTAAAGTTGTTGCGGTTAAAAAGCTCGTAGTTGGATTTCTGCCGAGGACGACCGGTCCGCCCTCTGGGCGTGCATCTGGATCGGCCTGGGCATCCTCTTGGGGAACGTAGCTGCACTTGACTGTGTGGTGCGGTATCCAGGACTTTTACTTTGAGGAAATTAGAGTGTTTCAAGCAGGCAATTGCCTTGAATACATTAGCATGGAATAATAAGATAGGACCTCGGTTCTATTTTGTTGGTTTCTAGAGCTGAGGTAATGATTAATAGGGATAGTTGGGGGCATTCGTATTTAACTGTCAGAGGTGAAATTCTTGGATTTGTTAAAGACGGACTACTGCGAAAGCATTTGCCAAGGATGTTTTCATTG	Alveolata	Dinoflagellata	Dinophyceae	Gymnodiniales	Gymnodiniaceae	Margalefidinium	Margalefidinium_polykrikoides	Heterotroph	0	0	104	0	958	0	0	0	0	0	0	0	0	0	1062
ASV670	TAGCGTATATTAAAGTTGTTGCAGTTAAAAAGCTCGTAGTTGGAGTTCAGAGTGAGCTCAGCCGGTCGGCCTCATGGGTCAGAACTGGTCGACTCTCTCTTGTTTGTGGATCCCGTCCGGAGTTAACTCTTCGGAATGTGGAGTTCACATCGTTTACCTTGAAAAAATTAGAGTGTTCAAAGCAGGCGTTTGCTTGAATATATTAGCATGGAATAATGGAATAGGACCCTGGTTCTATTTTGTTGGTTTTGAGAACCAGAGTAATGATTAATAGGGATAGTTGGGGGCATTCATATTTCATTGTCAGAGGTGAAATTCTTGGATTTATGAAAGATGAACTTCTGCGAAAGCATTTGCCAAGGATGTTTTCATTA	Hacrobia	Haptophyta	Prymnesiophyceae	Prymnesiales	Chrysochromulinaceae	Chrysochromulina	Chrysochromulina_sp.	Mixotroph	11	3	55	308	12	629	5	38	0	0	0	0	0	0	1061
ASV813	TAGCGTATATTAAAGTTGTTGCAGTTAAAAAGCTCGTAGTTGGATTTCTGGTGGGAGCGACCGGTCGGCGCTTAACGGCGTGTGCACTGGAGTTGTCTCTTGCCATCCTTGAGGAGAACGTGTCTGGCATTCGGTTGTCGGGCTTGGGATCCTCATCGTTTACTGTGAAAAAATTAGAGTGTTTAAAGCAGGCATTTGCTGTGAATACATTAGCATGGAATAATAAGATAGGACTTTGGTGCTATTTTGTTGGTTTGCGTACCAAGGTAATGATTAATAGGGATAGTTGGGGGTATTCGTATTCAATTGTCAGAGGTGAAATTCTTGGATTTATGGAAGACGAACAACTGCGAAAGCATTTACCAAGGATGTTTTCATTA	Alveolata	Dinoflagellata	Syndiniales	Dino-Group-II	Dino-Group-II-Clade-7	Dino-Group-II-Clade-7_X	Dino-Group-II-Clade-7_X_sp.	Parassite	0	0	0	0	13	1044	3	0	0	0	0	0	0	0	1060
ASV437	TAGCGTATATTAAAGTTGTTGCGGTTAAAAAGCTCGTAGTTGGATTTCTGCCGAGGACGACCGGTCCGCCCCCTGGGTGTGCATCTGGATCGGCCTGGGCATCTTCTTGGGGAACGTAGCTGCACTTGACTGTGTGGTGCGGAATCCAGGACTTTTACCTTGAGGAAATTAGAGTGTTTCAAGCAGGCGCACGCCTTGAATACATTAGCATGGAATAATAAGATAGGACCCCGGTTCTATTTTGTTGGTTTCTAGAATTGGGGTAATGATTAATAGGGATAGTTGGGGGCATTCGTATTTAACTGTCAGAGGTGAAATTCTTGGATTTGTTAAAGACGGACTACTGCGAAAGCATTTGCCAAGGATGTTTTCATTG	Alveolata	Ciliophora	Spirotrichea	Strombidiida	Strombidiidae_Q	Strombidiidae_Q_X	Strombidiidae_Q_X_sp.	Mixotroph	0	0	0	0	758	0	300	0	0	0	0	0	0	0	1058
ASV1237	TAGCGTATGTTAAAGTTGTTGCGGCTAAAAAGCTCGTAGTTGGATTTCTGTTGAGGACGTCTGGTCCGCTCTATGAGCGTGCATCTAGTTCGGCCTCGGCATCCGCTCTGCAAACGTTTCTGCGCTTGATTGCGTGGAGCGGAGGTAGGGCCTTTTACTTTGAGGAAATTAGAGTGTTCACGGCAGGCAATCGCCTTGAATATATTAGCATGGAATAATAACATAGGATCTTGGTTCTATTTTGTTGGTTTCTAGGGCTGAGATAATGATTAATAGGGACAATTGGGGGCATTCGTATTGCGGTGTCAGAGGTGGAATTCTTGGATTACTGCACGACGAACTACTGCGAAAGCATTTGCCAAGGATGTTTTCATTG	Alveolata	Ciliophora	Spirotrichea	Choreotrichida	Strobilidiidae_I	Pelagostrobilidium	Pelagostrobilidium_sp.	Heterotroph	2	24	2	0	74	24	51	0	82	106	0	0	693	0	1058
ASV472	TAGCGTATATTAAAGTTGTTGCAGTTAAAAAGCTCGTAGTCGGATTTCAGGGCGGGGCGACCGGTCTGCCGATGGGTATGCACTGGTCGGCGCGTCCTTCCTTCTGGAGACCGTGCCTACTCTTAACTGAGCGGGGACGGGAAACAGATCGTTTACTTTGAAAAAATCAGAGTGTTTAAAGCAGGCCAAGATTGCTCTTGCATGGATTAGCATGGGATAATGAAATAGGACTTTGGTGCTATTTTGTTGGTTTCGAACACCGAAGTAATGATTAATAGGGATAGTCAGGGGCACTCGTATTCCGTCGAGAGAGGTGAAATTCTCAGACCAATGGAAGACGAACTACTGCGAAAGCATTTGCCAGGGATGTTTTCACTG	Alveolata	Dinoflagellata	Dinophyceae	Gymnodiniales	Gymnodiniaceae	Margalefidinium	Margalefidinium_fulvescens	Heterotroph	0	0	6	0	1046	0	5	0	0	0	0	0	0	0	1057
ASV391	TAGCGTATATTAAAGTTGTTGCAGTTAAAAAGCTCGTAGTTGGATTTCTAGCGGACGCGTCTGGTCTGCTCCGCGAGGAGTCGGTACTGAGTCGTCGTCTGTTATCCTTGAGGAGAATATTCCTGGCATTGAGTTGTCGGGAATAGTATCCTCATCGTTTACTGTGAAAAAATTAGAGTGTTCAAAGCAAGCTTAGGCTCTGAATATATTAGCATGGAATAATAAGATAAGACTCTGGTGGTTTATTTTGTTGGTTTGCACGCCGGAGTAATGATTAATAGGGATAGTTGGGGGTATTCGTATTCAATTGTCAGAGGTGAAATTCTTGGATTTATGGAAGACGAACTACTGCGAAAGCATTTACCAAGGATGTTTTCATTA	Archaeplastida	Chlorophyta	Prasino-Clade-V	Pseudoscourfieldiales	Pycnococcaceae	Pycnococcaceae-clade1	Pycnococcaceae-clade1-sp.	Autotroph	1	0	0	0	6	53	996	0	0	0	0	0	0	0	1056
ASV582	TAGCGTATATTAAAGTTGTTGCAGTTAAAAAGCTCGTAGTTGGATTTCTGCGAGGGTGCCAATGTCCGCCGACGCGCGTGCGCAGCGGCGCCCTCGCATCCTTCTGTTACCGCCTCTCGGCATTCGCTTGCCGGTGGTCGGCTCAGAGAATTTACCTTGAGAAAATTAGAGTGTTTCAGGCAGGCTTTCGCCGGAATACATTAGCATGGAATAATGGAATAGGACTACGGTCTCGTTGTTGGTTTGAGGGACTGCAGTAATGATTAATAGGGATAGTTGGGGGCATTAGTATTTAATTGTCAGAGGTGAAATTCTCAGATTTGTTAAAGACTAACTTATGCGAAAGCATTTGCCAAGGATGTTTTCATTA	Alveolata	Dinoflagellata	Syndiniales	Dino-Group-II	Dino-Group-II-Clade-10-and-11	Dino-Group-II-Clade-10-and-11_X	Dino-Group-II-Clade-10-and-11_X_sp.	Parassite	0	0	70	970	0	0	0	14	0	0	0	0	0	0	1054
ASV753	TAGCGTATATTAAAGTTGTTGCAGTTAAAAAGCTCGTAGTTGGATTTCTGGGCTGGCCGGACGGTCCACCTCACGGTGAGAACTGGCTGGTCGGCTCTTCCTCTCGAAGTCTGGTGGTGCTCTTAACTGGGTGCTGCTGGAATTCGGGACCTTTACTTTGAAAAAATTAGAGTGTTCAAAGCAGGCCTTCGCTTGAATACATTAGCATGGAATAATGGAATAGGACTTTGGTTCTATTTTGTTGGTTTCTAGGACCGAAGTAATGATTAATAGGGACAGTTGGGGGCATTAGTATTTAATTGTCAGAGGTGAAATTCTTGGATTTATGAAAGACTAACTACTGCGAAAGCATTTGCCAAGGATGTTTTCATTA	Alveolata	Dinoflagellata	Syndiniales	Dino-Group-II	Dino-Group-II-Clade-27	Dino-Group-II-Clade-27_X	Dino-Group-II-Clade-27_X_sp.	Parassite	0	3	8	19	18	795	4	199	0	3	0	0	0	3	1052
ASV714	TAGCGTATATTAAAGTTGTTGCGGTTAAAAAGCTCGTAGTTGGATTTCTGCTGAGGACAACCGGTCAGCCTTCTGGGCATGCACTCGGCTTGGCTTTGGCATCTTTCTGGGTAACGCTACTGCACTTGACTGTGTGGTGCGGGGTCCAGAACTTTTACTTTGAGGAAATTAGAGTGTTTCAAGCAGGCGCATGCCTTGAATACATTAGCATGGAATAATAAGACAGGACTTCGGTTCTATTTTGTTGGTTTCTAGAGCTGAGGTAATGATTGATAGGGATAATCGGGGGCGCTCGTATTTAACTGTCAGAGGTGAAATTCTTGGATTTGTTAAAGACGGACGACTGCGAAAGCATTTGCCAAGGATGTTTTCATTG	Alveolata	Ciliophora	Spirotrichea	Tintinnida	Tintinnida_X	Tintinnida_XX	Tintinnida_XX_sp.	Heterotroph	171	48	159	0	0	0	56	0	16	537	0	0	0	63	1050
ASV841	TAGCGTATATTAAAGTTGTTGCGGTTAAAAAGCTCGTAGTTGGATTTCTGCCGAGGACGACCGGTCCGCCCTCTGGGTGAGTATCTGGCTCGGCCTGGGCATCTTCTTGGAGAACGTAGCTGCACTTGACTGTGTGGTGCGGAATCCAGGACTTTTACTTTGAGGAAATTAGAGTGTTTCAAGCAGGCATACGCCTTGAATACATTAGCATGGAATAATAAGATAGGACCTCGGTTCTATTTTGTTGGTTTCTAGAGCTGAGGTAATGATTAATAGGGATAGTTGGGGGCATTCGTATTTAACTGTCAGAGGTGAAATTCTTGGATTTGTTAAAGACGGACTACTGCGAAAGCATTTGCCAAGGATGTTTTCATTG	Alveolata	Ciliophora	Spirotrichea	Strombidiida	Strombidiidae_G	Strombidiidae_G_X	Strombidiidae_G_X_sp.	Mixotroph	1	1	0	7	0	857	51	8	0	0	0	0	125	0	1050
ASV827	TAGCGTATATTAAAGTTGTTGCGGTTAAAAAGCTCGTAGTTGGATTTCTGCCGAGGACGACCGGTCCGCCCTCTGGGTGAGCATCTGGTTCGGCCTGGGCATCTTCTTGGAGAACGTTGCTGCACTTGACTGTGTGGAGCGGTATCCAGGACTTTTACTTTGAGGAAATTAGAGTGTTTCAAGCAGGCACACGCCTTGAATACATTAGCATGGAATAATAAGATAGGACCTCGGTTCTATTTTGTTGGTTTCTAGAGCTGAGGTAATGATTAATAGGGATAGTTGGGGGCATTCGTATTTAACTGTCAGAGGTGAAATTCTTGGATTTGTTAAAGACGGACTACTGCGAAAGCATTTGCCAAGGATGTTTTCATTG	Alveolata	Ciliophora	Spirotrichea	Choreotrichida	Strobilidiidae_A	Rimostrombidium_A	Rimostrombidium_A_sp.	Heterotroph	0	0	18	0	20	881	7	5	0	1	66	0	0	51	1049
ASV835	TAGCGTATATTAAAGTTATTGCGGTTAAAAAGCTCGTAGTTGGATTTCTGCCGAGGACGACCGGTCCGCCCTCTGGGTGAGTATCTGGCTCGGCCTGGGCATCTTCTTGGAGAACGTAGCTGCACTTGACTGTGTGGTGCGGTATCCAGGACTTTTACTTTGAGGAAATTAGAGTGTTTCAAGCAGGCATACGCCTTGAATACATTAGCATGGAATAATAAGATAGGACCTCGGTTCTATTTTGTTGGTTTCTAGAGCTGAGGTAATGATTAATAGGGATAGTTGGGGGCATTCGTATTTAACTGTCAGAGGTGAAATTCTTGGATTTGTTAAAGACGGACTACTGCGAAAGCATTTGCCAAGGATGTTTTCATTG	Alveolata	Dinoflagellata	Syndiniales	Dino-Group-I	Dino-Group-I-Clade-5	Dino-Group-I-Clade-5_X	Dino-Group-I-Clade-5_X_sp.	Parassite	0	0	0	0	0	1046	0	0	0	0	0	0	0	0	1046
ASV1129	TAGCGTATATTAAAGTTGTTGCGGTTAAAAAGCTCGTAGTTGGATTTCTGCCGAGGACGACCGGTCCGCCCTCTGGGTGAGTATCTGGCTCGGCCTGGGCATCTTCTTGGAGAACGTAGCTGCACTTGACTGTGTGGTGCGGTATCCAGGACTTTTACTTTGAGGAAATTAGAGTGTTTCAAGCAGGCATACGCCTTGAATACATTAGCATGGAATAATAAGATAGGACCTCGGTTCTATTTTGTTGGTTTCTAGAGCTGAGGTAATGATTAATAGGGATAGTTGGGGGCATTTGTATTTAACTGTCAGAGGTGAAATTCTTGGATTTGTTAAAGACGGACTACTGCGAAAGCATTTGCCAAGGATGTTTTCATTG	Stramenopiles	Ochrophyta	Bacillariophyta	Bacillariophyta_X	Raphid-pennate	Pseudo-nitzschia	Pseudo-nitzschia_sp.	Autotroph	0	22	29	7	152	20	4	0	21	53	274	411	0	53	1046
ASV768	TAGCGTATATTAAAGTTGTTGCGGTTAAAAAGCTCGTAGTTGGATTTCTGCTAAGGGTGGCTGGTCCGCCCTCTGGGTGAGTATTTGGCACAGCCTGAGCATTTATCTTGAAAGCGCAACTGCACTTGACTGTGTGGTGTGTTATCGAGAACTTTTACTTTGAGGAAATCAGAGTGTTTCAAGCAGGTGTTTAGCCTTGAATACATTAGCATGGAATAATACTCAAGGCCGTGATTCTTTTTTGTTGGTTTCTAGAATTGAGGTAATGATTAATAGGGATAGTTGGGGGCATTCGTATTTGATTGTCAGAGGTGAAATTCTTGGATTTGTTAAAGACGGACTACTGCGAAAGCATTTGCCAAGGATGTTTTCATTG	Alveolata	Dinoflagellata	Dinophyceae	Gymnodiniales	Chytriodiniaceae	Chytriodinium	Chytriodinium_roseum	Mixotroph	0	0	0	0	63	904	19	59	0	0	0	0	0	0	1045
ASV736	TAGCGTATATTAAAGTTGTTGCGGTTAAAAAGCTCGTAGTTGGATTTCTGCCGAGGACGACCGGTCCGCCCTCCGGGTGAGTATCTGGCTCGGCCTGGGCATCTTCTTGGAGAACGTAGCTGCACTTGACTGTGTGGTGCGGTATCCAGGACTTTTACTTTGAGGAAATCAGAGTGTTTCAAGCAGGCATACGCCTTGAATACATTAGCATGGAATAATAAGATAGGACCTCGGTTCTATTTTGTTGGTTTCTAGAGCTGAGGTAATGATTAATAGGGATAGTTGGGGGCATTCGTATTTAACTGTCAGAGGTGAAATTCTTGGATTTGTTAAAGACGGACTACTGCGAAAGCATTTGCCAAGGATGTTTTCATTG	Stramenopiles	Ochrophyta	Bacillariophyta	Bacillariophyta_X	Polar-centric-Mediophyceae	Bacteriastrum	Bacteriastrum_jadranum	Autotroph	6	0	179	2	220	60	0	0	0	0	231	346	0	0	1044
ASV785	TAGCGTATACTAAAGTTGTTGCAGTTAAAAAGCTCGTAGTTGGATTTCTGTTTTTAAAAATCGGTCGTAACCTCACGGTTTCTGTACCAGGTTTCTTAAATGCATCCTCAGGGTTCTGATATCTGGTATTAATTTATCGGATTTTTGGTCCTTGTCATTTACTGTGAGCAAAATAGAGTGTTCAAAGCAGGCTTAGGCCATGAATACATTAGCATGGAATAATAAGATAGGACCTTGGTCTATTTTGTTGGTTTACATTCCAAGGTAATGATTAATAGGGATAGTTGGGGGTATTCGTATTCAATTGTCAGAGGTGAAATTCTTGGATTTATGGAAGACGAACTACTGCGAAAGCATTTACCAAGGATGTTTTCATTA	Alveolata	Ciliophora	Spirotrichea	Tintinnida	Tintinnida_X	Tintinnida_XX	Tintinnida_XX_sp.	Heterotroph	377	79	5	0	0	0	1	0	19	513	20	29	0	0	1043
ASV603	TAGCGTATATTAAAGTTGTTGCAGTTAAAAAGCTCGTAGTTGGATTTCTGGTTGGGGGCAAAGGCGGCACGAAGTGCCTGCTTGCGTCCCCAGCCATCCTTCTGTTAACCTAGTATGGCATTCTTTTGCTGACTAGCGGCTCAGATATTTTACCTTGAGAAAATTAGAGTGTTTCAGGCAGGCTTGGCCGGGATACATTAGCATGGAATAATGGAATAGGACTCCAGCCTCTTCTGTTGGTCTGAGGGGTTGAAGTAATGATTAATAGGGATAGTTGGGGGCATTAGTACTTAACTGTCAGAGGTGAAATTCTTGGATTTGTTAAAGACTAACTTATGCGAAAGCATTTGCCAAGGATGTTTTCATTA	Alveolata	Ciliophora	Spirotrichea	Strombidiida	Tontoniidae_B	Pseudotontonia	Pseudotontonia_sp.	Mixotroph	33	2	315	65	0	239	53	0	0	91	0	0	243	0	1041
ASV403	TAGCGTATATTAAAGTTGTTGCGGTTAAAAAGCTCGTAGTTGGATTTCTGTTGAGGTCGGGCGGTGTACACCTCGTGTATTATTTGCTTCGGTCTCGGCATCCTCTTGGGGAACGTTCAGGACTTTATTGGACTGGGCGAGATTCAAGACTTTTACTTTGAGGAAATTAGAGTGTTCACGGCAGGCAAGTGCTTTGAATACATTAGCATGGAATAATAATATAGGACCTTCGTTCTATTTTGTTGGTTTCTAGAACTTAGGTAATGATTAATAGGGACAATTGGGGGCATTCGTATTAACGCGTCAGAGGTGGAATTCTTGGATTGCGTTACGACGAACTACTGCGAAAGCATTTGCCAAAGATGTTTTCATTG	Alveolata	Dinoflagellata	Syndiniales	Dino-Group-III	Dino-Group-III_X	Dino-Group-III_XX	Dino-Group-III_XX_sp.	Parassite	247	21	571	114	9	21	0	0	3	15	8	13	0	15	1037
ASV528	GCGTATATTAAAGTTGTTGCAGTTAAAAAGCTCGTAGTTGAACTTCTGCTCAGATATCCAAATACATTATTTGTGACGTCTTGAGCATCCCCTTTGAATTAATGACATGCACTTTGTTGGGCAGTCAGGTATTCAAGGAATTTACTTTGAAAAAATTAGAGTGTTTCAAGCAGGCGATTGCTGGAATACATTAGCATGGAATAATAGAAAATGACCTCTCTATCATTTTATTGGTAAGTGATTAGAGGTAATGATTAACAGGGACAGTTGGGGGCATTAGTATTGCTTTGTCAGAGGTGAAATTCATTGATTATAGCAAGACTAACTTATGCGAAAGCATTTGCCAAGGATGTTTTCATTA	Alveolata	Dinoflagellata	Dinophyceae	Peridiniales	Thoracosphaeraceae	Scrippsiella	Scrippsiella_acuminata	Mixotroph	3	0	1	0	847	169	0	17	0	0	0	0	0	0	1037
ASV616	TAGCGTATATTAAAGTTGTTGCGGTTAAAAAGCTCGTAGTTGGATTTCTGTCGATGAGTGTCGGTCGGCCCCCAGTGGTTTGTACTTGTCACGCCATCGACATCTTCCTGGGGACTGTATCTGCTCTTTACTGAGTGGTGCATAATCCAGGACTTTTACTTTGAAGAAATGAGAGTGTTTCAAGCAGGCAATCGCCGTGAATACGTTAGCATGGAATAATAGCATCGGACCTCGTTCCAAAGCTGTTGGTTTCTTGGACCGAGGTAAAGGTGAATAGGGATTGTTGGGGGCATTCGTATTTAACTGTCAGAGGTGAAATTCTTGGATTTGTTGAAGACGGACTACTGCGAAAGCATCTGCCAAAGATGTTCTCATTG	Alveolata	Dinoflagellata	Dinophyceae	Peridiniales	Amphidomataceae	Azadinium	NA	Mixotroph	5	0	71	0	366	389	6	72	0	2	108	13	0	2	1034
ASV375	TAGCGTATATTAAAGTTGTTGCAGTTAAAAAGCTCGTAGTTGGAGTTCAGAGTGAGCTCAGCTGGTCGGCCTAATGGGTCAGAACTGGTTGACTCTCTCTTGTTTGTGGGTCTCGCCCGGAGTTAACTCTTCGGATGTGGATCCCACATCGTTTACCTTGAAAAAATTAGAGTGTTCAAAGCAGGCGTTTGCTTGAATATATTAGCATGGAATAATGGAATAGGACGCTGGTTCTATTTTGTTGGTTTTGAGAACCAGAGTAATGATTAATAGGGACAGTTGGGGGCATTCATATTTCATTGTCAGAGGTGAAATTCTTGGATTTATGAAAGATGAACTTCTGCGAAAGCATTTGCCAAGGATGTTTTCATTA	NA	NA	NA	NA	NA	NA	NA	NA	344	10	650	5	0	21	0	3	0	0	0	0	0	0	1033
ASV689	TAGCGTATATTAAAGTTGTTGCAGTTAAAAAGCTCGTAGTTGGATTTCTAGCGGACGCGACTGGTCTGCTCCGCGAGGAGTTGGTACTGAGCCGTCGTCTGTTATCCTTGAACAGAGCTGCCCTGGCATTCAGTTGTCGGGGTAGGGATGTTCATCGTTTACTGTGAAAAAATTAGAGTGTTCAAAGCAAGCTTAGGCTCTGAATATATTAGCATGGAATAATAAGATAGGACCTTGGTGGTCTATTTTGTTGGTTTGCACGCCGAGGTAATGATTAATAGGGATAGTTGGGGGTATTCGTATTCAATTGTCAGAGGTGAAATTCTTGGATTTATGGAAGACGAACTACTGCGAAAGCATTTACCAAGGATGTTTTCATTA	NA	NA	NA	NA	NA	NA	NA	NA	121	6	73	0	320	13	28	2	0	142	85	101	0	142	1033
ASV706	TAGCGTATATTAAAATTGTTGCGGTTAAAACGCTCGTAGTTGGATATCTGTGAGCGGGTTCCGGTCCTTCCCAGTGAAGATTACACGGAACTCTGCTCGCATTCGTTCAGGGAGGGTGGATGCACTTCACTGTGTGACCACATGATCTGAATTTTTACTTTGAGGAAATGAGAGTGTTCCAAGCAGGCAATCGCCGTGAATATGATAGCATGGAATAATAGCACAGGACTCTTGGTTCAATGCTGTTGGTTTGTTGGACTAGAGTAATCACAATAAGGATAGTTGGGGGTATTCGTATTTAACTGTCAGAGGTGAAATTCTTGGATTTTTTAAAGACGAACAATTGCGAAGGCATCTACCCAGGATGTTTTTGTTG	Stramenopiles	Ochrophyta	Pelagophyceae	Pelagomonadales	Pelagomonadaceae	Pelagomonadaceae_clade_A	Pelagomonadaceae_clade_A_sp.	Autotroph	105	38	66	107	4	601	0	39	11	30	1	1	0	30	1033
ASV866	TAGCGTATATTAAAGTTGTTGCAGTTAAAAAGCTCGTAGTTGGATTTCTGGGAGGGTGACAATGTCCGTCGTCTGATGAGTGCAGCGGCGCCCTTCCATCCTTCTGTTAACGCCTCTCCGCATTCGTTTGCTGGTGGCGGGCTCAGATATTTTACCTTGAGAAAATTAGAGTGTTTCAAGCAGGCTATGCACGGAATACATTAGCATGGAATAATGGAATAGGACTACGGTCTCTTTGTTGGTTTGGGGGATTGCAGTAATGATTAATAGGGATAGTTGGGGGCATTAGTATTTAATTGTCAGAGGTGGAATTCTCAGATTTGTTAAAGACTAACTTATGCGAAAGCATTTGCCAAGGATGTTTTCATTA	Alveolata	Dinoflagellata	Syndiniales	Dino-Group-II	Dino-Group-II-Clade-30	Dino-Group-II-Clade-30_X	Dino-Group-II-Clade-30_X_sp.	Parassite	0	0	0	0	8	897	3	37	0	0	6	0	81	0	1032
ASV423	TAGCGTATATTAAAGTTGTTGCGGTTAAAAAGCTCGTAGTTGGATTTCTGTCGGTGAGTGGCGGTCTGCCCAAGTGGTTTGTACACGTTACCCCACCGGCATCTTCTTGGGGAATGTGTCTGCACTTTACTGTGTGGCGCACGATCCAGGACTTTTACTTTGAGGAAATGAGAGTGTTTCAAGCAGGCATTCGCCGTGAATACGTTAGCATGGAATAATAGCATCGGACCTCGTTCCAAAGCTGTTGGTTTCTTGGATCGAGGTAAAGGTGAATAGGGATTGTTGGGGGCATTCGTATTTAACTGTCAGAGGTGAAATTCTTGGATTTGTTGAAGACGGACTACTGCGAAAGCATCTGCCAAAGATGTTCTCATTG	Alveolata	Dinoflagellata	Syndiniales	Dino-Group-I	Dino-Group-I-Clade-3	Dino-Group-I-Clade-3_X	Dino-Group-I-Clade-3_X_sp.	Parassite	137	6	1	15	119	54	699	0	0	0	0	0	0	0	1031
ASV737	TAGCGTATATTAAAGTTGTTGCAGTTAAAAAGCTCGTAGTTGGATCTCAGGGTGAGCTCAGTTGGTCGGCCCATGAGGTCAGAACTGGCTGTCTCTCCCTTGTTTCTGAATCCCGGCCGGAGTTTATTCTTCGGTTGTGGACTTCAGATCGTTTACCTTGAAAAAATTAGAGTGTTCAAAGCGGGCGTTTGCTTGAATACATTAGCATGGAATAATGGAATAGGACCCTGGTCCTATTTTGTTGGTTTTGAGGACTAGAGTAATGATTAATAGGGATAGTTGGGGGCATTCATATTTAATTGTCAGAGGTGAAATTCTTGGATTTATGAAAGATGAACTTCTGCGAAAGCATTTGCCAAGGATGTTTTCATTA	Alveolata	Dinoflagellata	Syndiniales	Dino-Group-II	Dino-Group-II-Clade-7	Dino-Group-II-Clade-7_X	Dino-Group-II-Clade-7_X_sp.	Parassite	2	7	5	399	0	573	0	7	2	0	12	18	0	0	1025
ASV394	GTGTATATTAAAGTTGTTGCGGTTAAAAAGCTCGTAGTTGACATCTTACTGAAACAAGCTTTTCATTTCGATGACTTTGAAACTGTTCTTGTTTCGTAATAACTTTATGAATTAGTGTTGGATTTGATTATTCGACATGACTCTAAGTTTTACCTTGAAGAAATTAGAATGCTTAAATTAGGTTTATGTAATGAATACTTTAGCATGGAATAACAACATTGAATTTGGAAAGATTCCGTTGGTTCATCATTCCAATGTAACGATTAATAGGAATAGTTAGGGGTACTCGTATTTGATTGTCAGAGGTGAAATTCTTGGATTAATCAAAGACTATCTAGAGCGAAAGCATTTACCAGAGATGTTTTAATTG	Alveolata	Dinoflagellata	Syndiniales	Dino-Group-II	Dino-Group-II-Clade-10-and-11	Dino-Group-II-Clade-10-and-11_X	Dino-Group-II-Clade-10-and-11_X_sp.	Parassite	0	0	0	0	1	0	1016	4	0	0	0	0	0	0	1021
ASV441	TAGCGTATATTAAAGTTGTTGCAGTTAAAAAGCTCGTAGTTGGATTTCTGGCGTCGCCGCCCGGTCGGCCTCGAAAGGGGTGCGTACTCGTTGGCGCGCGTCGCCATCCTCGGGGGAAGGTCGTCTGGCATTAAGTTGTCGGACGTTCGACGCTCGTCGTTTACTGTGAACAAATTAGAGTGTTCAAAGCAGGCTTAGGCCGTTGAATACATTAGCATGGAATAATGAGATAGGACTTTGGTGGTCTATTTTGTTGGTTTGCACGCCGAAGTAATGATTAATAGGGGCGGTTGGGGGTATTCGTATTCAATTGTCAGAGGTGAAATTCTTGGATTTATGGAAGACGAACTACTGCGAAAGCATTTACCAAGGATGTTTTCATTA	Stramenopiles	Ochrophyta	MOCH-1	MOCH-1_X	MOCH-1_XX	MOCH-1_XXX	MOCH-1_XXX_sp.	Autotroph	0	0	1	0	0	198	821	0	0	0	0	0	0	0	1020
ASV1025	TAGCGTATATTAAAGTTGTTGCAGTTAGAACGCTCGTAGTCGGATTTCGGGGCGGGTCGACCGGTCTGCCGATGGGTACGCACTGGTCGACGCGTCCTTCCTTCCGGAGACCGTCTCACTCTTAGCTGAGCGGAGGCGGGAGACGGAACGTTTACTTTGAAAAAATCAGAGTGTTTCAAGCAGGCAGCTCGCTCTTGCATGGATTAGCATGGGATAATGAAATAGGACTTTGGTGCTATTTTGTTGGTTTCGAACACCGAAGTAATGATGAGAAGGGACAGTCAGGGGCACTCGTATTCCGCCGAGAGAGGTGAAATTCTCAGACCAGCGGAAGACGAACCACTGCGAAAGCATTTGCCAGGGATGTTTTCACTG	Alveolata	Ciliophora	Spirotrichea	Choreotrichida	Strobilidiidae_I	Pelagostrobilidium	NA	Heterotroph	0	47	2	0	0	623	7	0	5	44	14	22	256	0	1020
ASV497	TAGCGTATATTAAAGTTGTTGCGGTTAAAAAGCTCGTAGTTGGATTTCTGCCGAGGACGACCGGTCCGCCCTCTGGGTGAGCATCTGGATCGGCCTTGGCATCCTCTTGGAGAACGTAGCTGCACTTGACTGTGTGGTGCGGTATCCAAGACTTTTACTTTGAGGAAATTAGAGTGTTTCAAGCAGGCCCACGCCTTGTATACATTAGCATGGAATAATAACATAGGACCTCGGTTCTATTTTGTTGGTTTCTAGAGCTGAGGTAATGATGAATAGGGATAGTTGGGGGTATTCGTATTTAACTGTCAGAGGTGAAATTCTTGGATTTGTTAAAGACGGACTACTGCGAAAGCATTTACCAAGGATGTTTTCATTG	Stramenopiles	Ochrophyta	Bacillariophyta	Bacillariophyta_X	Raphid-pennate	Cylindrotheca	Cylindrotheca_closterium	Autotroph	0	0	0	0	1009	6	1	0	0	0	0	0	0	0	1016
ASV926	TAGCGTATATTAAAGTTGTTGCGGTTAAAAAGCTCGTAGTTGGATTTCTGTTGAGGACGGCCGGTCCGCACTATGTGCGTGTATCTGGTTCGGCCTTGGCATCCTCTTGAGGAACGTATCTACGCTTGATTGCGTGGAGCGGTATTCAAGACTTTTACTTTGAGGAAATTAGAGTGTTCACGGCAGGCAAGCGCCCTGAATATATTAGCATGGAATAATAATATAGGATCTTGGTTCTATTTTGTTGGTTTCTAGAGCTAAGGTAATGATTAATAGGGATAATTGGGGGCATTTGTATTAACGCGTCAGAGGTGGAATTCTTGGATTGCGTTACGACAAACTACTGCGAAAGCATTTGCCAAGGATGTTTTCATTG	Alveolata	Dinoflagellata	Syndiniales	Dino-Group-II	Dino-Group-II-Clade-25	Dino-Group-II-Clade-25_X	Dino-Group-II-Clade-25_X_sp.	Parassite	11	89	17	54	6	242	58	98	20	46	59	43	227	46	1016
ASV765	TAGCGTATATTAAAGTTGTTGCGGTTAAAAAGCTCGTAGTTGGATTTCTGTCGAGGACGGCCCGTCCGCCTTTTGGGCGTGTATGTGGTTCGTGCTTGGCATCCTCTTGGGAGACGTTTCTGTGCTTCATTGCATGGGGCGGAATTCAAGACTTTTACTTTGAGGAAATTAGAGTGTTCACGGCAAGCTATCGCTTTGAATACATTAGCATGGAATAATAATATAGGGCGTAAGTTCTATTTTGTTGGTTTCTAGGACATACGCAATGATTAATAGGGACAATTGGGGGCATTCGTATTAACGCGTCAGAGGTGGAATTCTTAGATTGCGTTACGACGAACTACTGCGAAAGCATTTGCCAAGGATGTTTTCATTG	Alveolata	Ciliophora	Spirotrichea	Choreotrichida	Strobilidiidae_I	Pelagostrobilidium	NA	Heterotroph	0	21	8	16	155	651	35	0	11	59	27	31	0	0	1014
ASV754	TAGCGTATATTAAAGTTGTTGCGGTTAAAAAGCTCGTAGTTGGATTTCTGCATGGAAGGAGCGGTCCACCCTTTGGGTGAGTTACTGCTACCTTTGGTGCATCTTTCTGAGGGCGCGTTCTTCACTTAATTGTGAGGGCGATGAACTCAGAACTTTTACTTTGAGGAAATGAGAGTGTTTCAAGCAGGCAAATGCCTTGAATACGTTAGCATGGAATAATAGCATCGGACCATCGTCCAGCTGTTGGTGTCTGGGCGAAGGTAAAGGTGAATAGGGATTGTTGGGGGCATTCGTATTTAACTGTCAGAGGTGAAATTCTTGGATTTGTTGAAGACGGACCACTGCGAAAGCATCTGCCAAAGATGTTCTCATTG	Alveolata	Dinoflagellata	Dinophyceae	Dinophysiales	Dinophysiaceae	Ornithocercus	NA	Mixotroph	1	6	52	25	27	424	171	8	13	142	1	0	0	142	1012
ASV397	TAGCGTATATTAAACTTGTTGCGGTTAAAAAGCTCGTAGTTGGATTTCTGCTGAGGACGACCGGTCCGCCCTCTGGGTGAGTATCTGGCTCGGCCTTGGCATCTTCTTGGGGAACGTAACTGCACTTGACTGTGTGGTGCGGTATCCAGGACTTTTACTTTGAGGAAATTAGAGTGTTTCAAGCAGGCGCACGCCTTGAATACATTAGCATGGAATAATAAGATAGGACCTTGGTTCTATTTTGTTGGTTTCTAGAGCTGAGGTAATGATTAATAGGGATAGTTGGGGGCATTCGTATTTAATTGTCAGAGGTGAAATTCTTGGATTTGTTAAAGACGGACTACTGCGAAAGCATTTGCCAAGGATGTTTTCATTG	Hacrobia	Picozoa	Picozoa_X	Picozoa_XX	Picozoa_XXX	Picozoa_XXXX	Picozoa_XXXX_sp.	Heterotroph	0	0	0	0	0	0	1010	0	0	0	0	0	0	0	1010
ASV836	TAGCGTATATTAAAGTTGTTGCGGTTAAAAAGCTCGTAGTTGGATTTCTGTCGAGGACAACCGGTCCGCCCTCAGGGTGAGCATCTGGATTGGCCTGGGCATCCTCTTGGGGAACGTAGCTGCACTTGACTGTGTGGTGCGGTATCCAGGACTTTTACTTTGAGGAAATTAGAGTGTTTCAAGCAGGCTCATGCCTTGAATACATTAGCATGGAATAATAAGATAGGACCTCGGTTCTATTTTGTTGGTTTCTAGAACTGAGGTAATGATTAATAGGGATAGTTGGGGGCATTCGTATTTAACTGTCAGAGGTGAAATTCTTGGATTTGTTAAAGACGGACTACTGCGAAAGCATTTGCCAAGGATGTTTTCATTG	Alveolata	Dinoflagellata	Syndiniales	Dino-Group-I	Dino-Group-I-Clade-8	Dino-Group-I-Clade-8_X	Dino-Group-I-Clade-8_X_sp.	Parassite	91	211	119	91	0	0	0	8	49	102	95	142	0	102	1010
ASV828	TAGCGTATATTAAAGTTGTTGCAGTTAAAAAGCTCGTAGTTGGATTTCTGGGAGGGTGCCAATGTCCGCTGTTACGCGTGCGCAGCGGCGCCCTTCCATCCTTCTGTTAACGCCTCTTGGCATTCATTTGCTGGTGGCGGGCTCAGATATTTTACCTTGAGAAAATTAGAGTGTTTCAGGCAGGCTAGGCCGGAATACATTAGCATGGAATAATGGAATAGGACTACGGTCTCTTTGTTGGTTTGAGGGACTGGAGTAATGATTAATAGGGATAGTTGGGGGCATTAGTATTTAATTGTCAGAGGTGGAATTCTCGGATTTGTTAAAGACTAACTTATGCGAAAGCATTTGCCAAGGATGTTTTCATTA	Alveolata	Dinoflagellata	Syndiniales	Dino-Group-II	Dino-Group-II-Clade-10-and-11	Dino-Group-II-Clade-10-and-11_X	Dino-Group-II-Clade-10-and-11_X_sp.	Parassite	15	4	2	0	13	940	13	5	0	0	5	8	1	0	1006
ASV939	TAGCGTATATTAAAGTTGTTGCGGTTAAAAAGCTCGTAGTTGGATTTCTGTCGAGGGCAGCCGGTCCGCACTATGTGCGTGTATCTGGTTTGGTCTTGGCATCCTCATGAGGATCGTTTCTGTGCTTCATTGCATGGGGCGGAATTCATGACTTTTACTTTGAGGAAATTAGAGTGTTCACGGCAAGCTATCGCTTTGAATACATTAGCATGGAATAATAATATAGGGCGTGAGTCTTATTTTGTTGGTTTCTAGGACATACGCAATGATTAATAGGGACAATTGGGGGCATTCGTATTAACGCGTCAGAGGTGGAATTCTTAGATTGCGTTACGACGAACTACTGCGAAAGCATTTGCCAAGGATGTTTTCATTG	Stramenopiles	Ochrophyta	Dictyochophyceae	Dictyochophyceae_X	Dictyochales	Dictyocha	Dictyocha_globosa	Autotroph	108	62	7	23	0	413	5	20	5	90	48	28	106	90	1005
ASV697	TAGCGTATATTAAAGTTGTTGCAGTTAAAAAGCTCGTAGTTGGATCTCAGGGTGAGCTCAGTTGGTCGGCCTAACTGGTCAGAACTGGCTGACTCTCCCTTGTTTCTGAATCCCGATCGGGGGTTATACTTCGGTTGTGGACTTCAGATCGTTTACCTTGAAAAAATTAGAGTGTTCAAAGCGGGCGTTTGCTTGAATACATTAGCATGGAATAATGGAATAGGACCCTGGTCCTATTTTGTTGGTTTTGAGGACTAGAGTAATGATTAATAGGGATAGTTGGGGGCATTCATATTTAATTGTCAGAGGTGAAATTCTTGGATTTATGAAAGATGAACTTCTGCGAAAGCATTTGCCAAGGATGTTTTCATTA	Alveolata	Dinoflagellata	Dinophyceae	Prorocentrales	Prorocentraceae	Prorocentrum	Prorocentrum_sp.	Mixotroph	41	0	61	87	27	621	9	140	1	0	15	0	1	0	1003
ASV735	TAGCGTATATTAAAGTTGTTGCGGTTAAAAAGCTCGTAGTTGGATTTCTGCCGAGGACGACCGGTCCGCCCTCTGGGTGAGTATCTGGCTCGGCCTGGGCATCTTCTTGGAGAACGTAGCTGCACTTGACTGTGTGGTGCGGTATCCAGGACATTTACTTTGAGGAAATTAGAGTGTTTCAAGCAGGCACACGCCTTGAATACATTAGCATGGAATAATAAGATAGGACCTCGGTTCTATTTTGTTGGTTTCTAGAGCTGAGGTAATGATTAATAGGGATAGTTGGGGGCATTCGTATTTAACTGTCAGAGGTGAAATTCTTGGATTTGTTAAAGACGGACTACTGCGAAAGCATTTGCCAAGGATGTTTTCATTG	Alveolata	Dinoflagellata	Syndiniales	Dino-Group-III	Dino-Group-III_X	Dino-Group-III_XX	Dino-Group-III_XX_sp.	Parassite	16	0	62	101	34	725	6	15	0	4	34	0	0	4	1001
ASV749	TAGCGTATATTAAAGTTGTTGCAGTTAAAAAGCTCGTAGTTGGACTTCTGGTCTAGATGGGCGGTCCACCGCAAGGTGAGCACTGTTTGTTTGGACCATCCTCTCGGAGGCGGTGAGTGCCATTAACTTGGTGTTTATCGAACCCGAGACCTTTACTTTGAAAAAATTAGAGTGTTCAAAGCAGGCCTACGCTTGAATACATTAGCATGGAATAATGGAATAGGACTTTGGTTCTATTTTGTTGGTTTCTAGGACCGAAGTAATGATTAATAGGGACAGTTGGGGGCATTCGTATTTAATTGTCAGAGGTGAAATTCTTGGATTTATGAAAGACGAACTACTGCGAAAGCATTTGCCAAGGATGTTTTCATTA	Alveolata	Dinoflagellata	Syndiniales	Dino-Group-I	Dino-Group-I-Clade-4	Dino-Group-I-Clade-4_X	Dino-Group-I-Clade-4_X_sp.	Parassite	0	0	103	0	0	736	7	43	0	0	109	0	1	0	999
ASV645	TAGCGTATATTAAAGTTGTTGCGGTTAAAAAGCTCGTAGTTGGATTTCTGCTTGGGACGACCGGTCCGCCCTCTGGGTGTGTATCTGGCTCGGCCCGGGCATCCGCTTGTGGAACGTTCCTGCACTTGATTGTGTGGGCCGGAACGCAAGCCTTTCACTTTGAGGAAATTAGAGTGTTTCAAGCAGGCTTTTGCCTTGAATACGCTAGCATGGAATGATAAGATAGGACCTCGTCCCATCCTTGTTGGTTCGATGAGATGAGGTAATGATTAATAGGGATAGTCGGGGGCATTCGTACTTAACTGTCAGAGGTGAAATTCTTGGATTTGTTAAAGACGGACTACTGCGAAAGCATTTGCCAAGGATGTTTTCATTG	Alveolata	Ciliophora	Nassophorea	Nassophorea_X	Discotrichidae	NASSO_1	NASSO_1_sp.	Heterotroph	140	0	0	0	261	551	46	0	0	0	0	0	0	0	998
ASV718	TAGCGTATATTAAAGTTGTTGCGGTAAAAAAGCTCGTAGTTGGATTTCTGTTGAGGACGACCGGTCCATACCATGTATGCGCATCTGGCTCGGCCTCGGCATCCTCTCGAAAGACGTTGCTGCGCTTGATTGCGTGGCGCGGAGTTCGGGACTTTTACTTTGAGGAAATTAGAGTGTTCACGGCAGGCTATCGCCAGAATACATTAGCATGGAATAATATTATAGGATCTTGGTTCTATTTTGTTGGTTTCTAGAATTGAGATAATGATTAATAGGGACAATTGGGGGCATTCGTATCAACACGTCAGAGGTGGAATTCTTGGATTGTGTTGCGACGAACTACTGCGAAAGCATTTGCCAAGGATGTTTTCATTG	Alveolata	Dinoflagellata	Syndiniales	Dino-Group-II	Dino-Group-II-Clade-1	Dino-Group-II-Clade-1_X	Dino-Group-II-Clade-1_X_sp.	Parassite	0	0	0	542	0	435	0	20	0	0	0	0	0	0	997
ASV639	TAGCGTATATTAAAGTTGTTGCGGTTAAAAAGCTCGTAGTTGGATTTCTGCTGAGGACGACCGGTCCGCCCTCTGGGTGAGTATCTGGCTCGGCCTTGGCATCTTCTTGGAGAACGTAACTGCACTTGACTGTGTGGTGCGGTATCCAGGACTTTTACTTTGAGGAAATTAGAGTGTTTCAAGCAGGCGCACGCCTTGAATACATTAGCATGGAATAATAAGATAGGACCTTGGTTCTATTTTGTTGGTTTCTAGAGCTGGGGTAATGATTAATAGGGATAGTTGGGGGCATTCGTATTTAACTGTCAGAGGTGAAATTCTTGGATTTGTTAAAGACGGACTACTGCGAAAGCATTTGCCAAGGATGTTTTCATTG	Alveolata	Dinoflagellata	Syndiniales	Dino-Group-I	Dino-Group-I-Clade-1	Dino-Group-I-Clade-1_X	Dino-Group-I-Clade-1_X_sp.	Parassite	61	39	136	260	40	404	4	14	3	17	1	0	0	17	996
ASV1127	TAGCGTATATTAAAGTTGTTGCGGTTAAAAAGCTCGTAGTTGGATTTCTGCTTGGAACGACCGGTCCGCCCTCTGGGTGTTGTATCTGGTTCGGTCCGGGCATCTTCTTGAGGAACGTTGCTGCAATTGAGTTTGTGGTGCGGAACTCAAGACTTTCACTTTGAGGAAATTAGAGTGTTTCACGCAGGCTTTTGCCTTGAATACGCTAGCATGGAATGATAAGATAGGACCTCGTCCCTACCTTGTTGGTTTGTAGAGATGAGGTAATGATTAATAGGGATAGTCGGGGGCATTCGTACTTAACTGTCAGAGGTGAAATTCTTGGATTTGTTAAAGACGGACTACTGCGAAAGCATTTGCCAAGGATGTTTTCATTG	Alveolata	Ciliophora	Spirotrichea	Tintinnida	Dictyocystidae	Dictyocystidae_X	Dictyocystidae_X_sp.	Heterotroph	0	185	35	17	0	0	12	122	0	42	0	0	583	0	996
ASV1138	TAGCGTATATTAAAGTTGTTGCAGTTAAAAAGCTCGTAGTTGGATTTCTGCGAGGGTGCCAATGTCCGCCGACGCGCGTGCGCAGCGGCGCCCTCGCATCCTTCTGTTACCACCTCTCGGCATTCACTTGCCGGTGGTTGGCTCAGAGAATTTACCTTGAGAAAATTAGAGTGTTTCAGGCAGGCTAGGCCGGAATACATTAGCATGGAATAATGGAATAGGACTACGGTCTCGTTGTTGGTTTGAGGGACTGCAGTAATGATTAATAGGGATAGTTGGGGGCATTAGTATTTAATTGTCAGAGGTGAAATTCTCAGATTTGTTAAAGACTAACTTATGCGAAAGCATTTGCCAAGGATGTTTTCATTA	Alveolata	Dinoflagellata	Syndiniales	Dino-Group-II	Dino-Group-II-Clade-20	Dino-Group-II-Clade-20_X	Dino-Group-II-Clade-20_X_sp.	Parassite	32	37	4	35	0	330	0	1	18	44	213	235	0	44	993
ASV683	TAGCGTATACTAACGTTGTTGCAGTTAAAAAGCTCGTAGTTGGATTTCTGGTCGGTGACGTTTAGGTGTGGCCTCGTTGCTCCACTGAGCGTTCATTGATCAAAATTTGTCACAACTCGTCATTATCCGTTCATTCGGATGGGGCGACTAATGACTCGTTTACTTTGAGAAAATTAGAGTGTTCAAAGCAGGCAATTGCCTTGAATATGTTAGCATGGAATAATAACATAGGACTTCAGTTCTATTTGTTGGTTGTTCGAGAATTGGAGTAATGATTGATAGGGACGGTTGGGGGCATCCGTATTCCCAAGCGAGAGGTGAAATTCTTGGACCTTGGGAAGACGAACAGATGCGAAAGCGTTTGCCAAGGACGTTCTCTTTA	Alveolata	Dinoflagellata	Dinophyceae	NA	NA	NA	NA	NA	79	12	65	80	81	591	29	23	0	16	0	0	0	16	992
ASV535	TAGCGTATATTAAAGTTGTTGCGGTTAAAAAGCTCGTAGTTGGTTCTCGGCAGGTAGAGGGCGGTACATTGCTAAGTGTTACTGCCTTATTACCCGTATTTTTGCTAGAGGTCGTGGGGTGCTCTTAATCGAGTGTCCCGGGATGCTAGTAGGTTTACTTTGAAAAAATTAGAGTGCTCAAAGCAGGCTACTACGCTTGAATATTCGTGCATGGAATAATAGAATAGGAAGTCGTTTCTATTTTGTTGGTTTTCGGAAATCGACTTAATGATTAATAGGGACAGTCGGGGGCATTTGTATTCAAACGACAGAGGTGAAATTCTTGGACCGTTTGAAGACAAACTACTGCGAAAGCATTTGCCAAGAATGTTTTCATTA	Hacrobia	Haptophyta	Prymnesiophyceae	Prymnesiales	Chrysochromulinaceae	Chrysochromulina	Chrysochromulina_sp.	Mixotroph	50	22	407	41	24	349	3	11	2	4	27	41	0	4	985
ASV1211	TAGCGTATATTTTAGTTGTTGCAGTTAAAAAGCTCGTAGTCGAATTTCTGGTGGGAGAGGGCGGTCCGACCTTTTGGTGGGTACTTGTCCTCTCCGGCCATCATTGGGAGGAGCCTGTCTGGCATTGAGTTGTCGGGCTGGGGATTCCCATCATTTACTGTGAGTTAATTGGAGTGTTCAAAGCAGACTTATGTCGTTGAACATATTAGCATGGAATAATAAGATAGGACAGCAGTGCTATTTTGTTGGTTTGCGCGCTACTGTAATGATGAATAGGGACAGTTGTGGGTATTCGTATTCAGTTGTAAGAGGTGAAATTCTTAGATTAACGGAAGACGAACTACTGCGAAAGCATTTACCAGGGATGTTTTCATTG	Stramenopiles	Ochrophyta	Bacillariophyta	Bacillariophyta_X	Polar-centric-Mediophyceae	Chaetoceros	Chaetoceros_cf_tortissimus	Autotroph	75	2	52	0	0	6	17	13	14	9	325	459	0	9	981
ASV471	TAGCGTATACTAAAGTTGTTGCAGTTAAAAAGCTCGTAGTTGAATTTCTGGTCTCGAGACGCGGCCAGCCTCAAGGGGCGATGCTGTGGATCGGGACCATCCTCGAGGAGAACATATCTGTCATTGAGTTGATGGGTATGGGACCCTCGTCATTTACTGTGAGCAAAATAGAGTGTTCAAAGCAGGCTTACGCCGTTGAATACATTAGCATGGAATAATAAGATAGGACCTTGGTCTATTTTGTTGGTTATACTCCGAGGTAATGATTAATAGGGACAGTTGGGGGTATTCGTATTCAATTGTCAGAGGTGAAATTCTTGGATTTATGGAAGACGAACTACTGCGAAAGCATTTACCAAGGATGTTTTCATTA	Stramenopiles	Ochrophyta	Bacillariophyta	Bacillariophyta_X	Polar-centric-Mediophyceae	Bacteriastrum	Bacteriastrum_elegans	Autotroph	170	0	546	42	0	0	10	0	0	42	28	43	56	42	979
ASV963	TAGCGTATATTAAAGTTGTTGCAGTTAAAAAGCTCGTAGTTGGATTTCTGGCAGAGTGTCCTCCGGCCAGCAGTTCGTTTGGTCCGGAGCGCTCTACCATCCTTCTGTTAACCTTTGCGGAATTCGCTTTCTGCTCTGGGGCTCAGATATTTTACCTTGAGAAAATTAGAGTGTTTCAGGCAGGCTTTCGCCGGAATACATTAGCATGGAATAATGGAAAAGGACTTCAACCTCTTCTGTTGGTCTGGGAGGCTGTAGTAATGATTAATAGGGATAGTTGGGGGCATTAGTACTTAACTGTCAGAGGTGAAATTCTCCGATTTGTTAAAGACTAACTTATGCGAAAGCATTTGCCAAGGATGTTTTCATTA	Alveolata	Ciliophora	Spirotrichea	Choreotrichida	Strobilidiidae_I	Pelagostrobilidium	Pelagostrobilidium_sp.	Heterotroph	102	0	0	0	0	540	11	0	9	0	0	0	317	0	979
ASV750	TAGCGTATATTAAAGTTGTTGCGGTTAAAAAGCTCGTAGTTGGATTTCTGTTGAGGACGGCCGGTCCGCATTATGTGCGTGTATCTGGTTCGGCCTTGGCATCCTCCAGGGGAACGTTCCTGCGCTTCGCTGCGTGGGACGGTATTCTGGACTTTTACTTTGAGGAAATTAGAGTGTTCACGGCAGGCAGTCGCCTTGAATATATTAGCATGGAATAATAATATAGGACCTTGATTCTATTTTGTTGGTTTCTAGAATTTAGGTAATGATTAATAGGGACAATTGGGGGCATTTGTATTAACACGTCAGAGGTGGAATTCTTGGATTGTGTTACGACAAACTACTGCGAAAGCATTTGCCAAGGATGTTTTCATTG	Alveolata	Ciliophora	Spirotrichea	Strombidiida	Strombidiidae_B	Strombidiidae_B_X	Strombidiidae_B_X_sp.	Mixotroph	237	140	31	41	87	72	13	49	14	102	30	45	41	75	977
ASV659	TAGCGTATATTAAAGTTGTTGCGGTTAAAAAGCTCGTAGTTGGATTTCTGCCGAGGACGACCGGTCCGCCCTCTGGGTGAGTATCTGGCTTGGCCTGGGCATCTTCTTGGAGAACGTTACTGCACTTGACTGTGTGGTGCGGTATCCAGGACTTTTACTTTGAGGAAATTAGAGTGTTTCAAGCAGGCATACGCCTTGAATACATTAGCATGGAATAATAAGATAGGACCTCGGTTCTATTTTGTTGGTTTCTAGAGCTGAGGTAATGATTAATAGGGATAGTTGGGGGCATTCGTATTTAACTGTCAGAGGTGAAATTCTTGGATTTGTTAAAGACGGACTACTGCGAAAGCATTTGCCAAGGATGTTTTCATTG	Alveolata	Dinoflagellata	Syndiniales	Dino-Group-II	Dino-Group-II-Clade-2	Dino-Group-II-Clade-2_X	Dino-Group-II-Clade-2_X_sp.	Parassite	0	0	55	0	317	589	4	11	0	0	0	0	0	0	976
ASV751	TAGCGTATATTAAAGTTGTTGCGGTTAAAAAGCTCGTAGTTGGATTTCTGTTGAGGACGACCGGTCCGCCCTCTGGGTGAGTATCTGGCTCGGCCTGGGCATCTTCTTGGAGAACGTAGCTGCACTTGACTGTGTGGTGCGGTATCCAGGACTTTTACTTTGAGGAAATTAGAGTGTTTCAAGCAGGCATATGCCTTGAATACATTAGCATGGAATAATAAGATAGGACCTTGGTTCTATTTTGTTGGCTTCTAGAGCCGAGGTAATGATTAATAGGGATAGTTGGGGGCATTCGAATTTAACTGTCAGAGGTGAAATTCTTGGATTTGTTAAAGACGGACTACTGCGAAAGCATTTGCCAAGGATGTTTTCATTG	Alveolata	Ciliophora	Spirotrichea	Tintinnida	Tintinnidae	Salpingella	Salpingella_sp.	Heterotroph	135	10	0	12	0	0	71	440	1	0	91	137	0	74	971
ASV870	TAGCGTATCTTAATGTTGTTGCAGTTAAAAAGCTCGTAGTCGAATATCTGACCGGGAAAACCGCACTTCGTGGGGAACTTTCCTAGGTCATCCGCCTGAAAAATTAGTGGTTTTTCATCGCTCTACTTATGGATCAGGCACTTTACTTTGAAGAAATTAGAGTGTTTCAGGCAGGCTATCGCTTGAATACACCAGCATGGAATAATGGAATAGGACTTTCATCAGTTACTGGTTAATGATGTTTGTAATGATTAATAGGGACAGTTGGGGGCATTCGTACTTGACAGTCAGAGGTGAAATTCTTCGATTTGTCAAAGACGAACTAATGCGAAGGCATCTGCCAAGGATGTTTTCATTG	Hacrobia	Haptophyta	Prymnesiophyceae	Prymnesiales	Chrysochromulinaceae	Chrysochromulina	Chrysochromulina_sp.	Mixotroph	0	0	1	0	0	919	2	43	0	0	5	0	0	0	970
ASV482	TAGCGTATATTAAAGTTGTTGCAGTTAAAACGCTCGTAGTCGGATTTCGGGGCGGGGCCGCCGGTCTGCCGATGGGTATGCACTGGCGGTCGCGTCCTTCCTTCCGGAGACTGGCCCTACTCTTAACTGAGCGGGGTCGGGAGTCGGATCGTTTACTTTGAAAAAATCAGAGTGTTTCAAGCAGGCAGCTCGCTCTTGCATGGATTAGCATGGGATAATGAAATAGGACTTTGGTGCTATTTTGTTGGTTTCGAACACCGAAGTAATGATTAACAGGGACAGTCAGGGGCACTCGTATTCCGCCGAGAGAGGTGAAATTCTCAGACCAGCGGAAGACGAACCACTGCGAAAGCATTTGCCAGGGATGTTTTCACTG	Stramenopiles	Ochrophyta	Bacillariophyta	Bacillariophyta_X	Radial-centric-basal-Coscinodiscophyceae	Rhizosolenia	Rhizosolenia_delicatula	Autotroph	260	0	293	111	249	0	0	0	4	2	17	25	0	2	963
ASV1244	TAGCGTATATTAAAGTTGTTGCGGTTAAAAAGCTCGTAGTTGGATTTCTGTCAGCGAGTGGCGCTCCGCCCCCTGTGGTGAGTAGTCGTCATGCCGCCGGCATCTTTCTGGGGAGCGTGTCTGCACTTCATTGTGTGGTGCGCAAGCCAGAACTTTTACTTTGAGGAAATGAGAGTGTTTCAAGCAGGCAATCGCCGTGAATACGTTAGCATGGAATAATAGCATCGGACCTCGTCCCAAAGCTGTTGGTTCCTTGGGATGAGGTAAAGGTGAATAGGGATTGTTGGGGGCATTCGTATTACACTGTCAGAGGTGAAATTCTTGGATTTGTGTAAGACGGACTACTGCGAAAGCATCTGCCAAAGATGTTCTCATTG	Alveolata	Dinoflagellata	Syndiniales	Dino-Group-II	Dino-Group-II-Clade-10-and-11	Dino-Group-II-Clade-10-and-11_X	Dino-Group-II-Clade-10-and-11_X_sp.	Parassite	50	7	0	0	0	5	17	166	4	8	78	117	502	8	962
ASV490	TAGCGTATATTAAAGTTGTTGCGGTTAAAAAGCTCGTAGTTGGATTTCTGCCGAGGACGACCGGTCCGCCCTCTGGGTGAGTATCTGGCTCGGCTTGGGCATCTTCTTGGAGAACGTAGCTGCACTTGACTGTGTGGTGCGGTATCCAGGACTTTTACTTTGAGGAAATTAGAGTGTTTCAAGCAGGCATACGCCTTGAATACATTAGCATGGAATAATAAGATAGGACCTCGGTTCTATTTTGTTGGTTTCTAGAGCTGAGGTAATGATTAATAGGGATAGTTGGGGGCATTCGTATTTAACTGTCAGAGGTGAAATTCTTGGATTTGTTAAAGACGGACTACTGTGAAAGCATTTGCCAAGGATGTTTTCATTG	Stramenopiles	Ochrophyta	Dictyochophyceae	Dictyochophyceae_X	Dictyochales	Dictyocha	Dictyocha_globosa	Autotroph	0	18	287	0	561	23	3	0	6	22	7	11	0	22	960
ASV537	TAGCGTATATTAAAGTTGTTGCGGTTAAAAAGCTCGTAGTTGGATTTCTGCTTGGGACGACCGGTCCGCCCTCTGGGTGTTGTATCTGGTTCGGCCCGGGCATCTTCTTGAGGAACGTTGCTGCACTTGAGTGTGTGGTGCGGAACTCAAGACTTTCACTTTGAGGAAATTAGAGTGTTTCACGCAGGCTTTTGCCTTGAATACGCTAGCATGGAATGATAAGATAGGACCTCGTCCCTACCTTGTTGGTTTGTAGAGATGAGGTAATGATTAATAGGGATAGTCGGGGGCATTCGTACTTAACTGTCAGAGGTGAAATTCTTGGATTTGTTAAAGACGGACTACTGCGAAAGCATTTGCCAAGGATGTTTTCATTG	Stramenopiles	Ochrophyta	Chrysophyceae	Chrysophyceae_X	Chrysophyceae_Clade-G	Chrysophyceae_Clade-G_X	Chrysophyceae_Clade-G_X_sp.	Autotroph	0	0	1	0	877	82	0	0	0	0	0	0	0	0	960
ASV837	TAGCGTATATTAAAGTTGTTGCGGTTAAAAAGCTCGTAGTTGGATTTCTGTCGGTGAGTGGCGCTCCGCCCCTTGTGGTGAGTAGTCGTCATGCCGCCGGCATCTTCTTGGGGAGCGTGTCTGCACTTCACTGTGTGGCGCGCAAGCCAGGACATTTACTTTGAGGAAATGAGAGTGTTTCAAGCAGGCGCACGCCGTGAATACGTTAGCATGGAATAATAGCATCGGACCTCGCTCCAAAGCTGTTGGTTTCTTGGGTCGAGGTAAAGGTGAATAGGGATTGTTGGGGGCATTCGTATTTAACTGTCAGAGGTGAAATTCTTGGATTTGTTGAAGACGGACTACTGCGAAAGCATCTGCCAAAGATGTTCTCATTG	Alveolata	Dinoflagellata	Syndiniales	Dino-Group-I	Dino-Group-I-Clade-5	Dino-Group-I-Clade-5_X	Dino-Group-I-Clade-5_X_sp.	Parassite	0	0	12	121	0	821	0	6	0	0	0	0	0	0	960
ASV446	TAGCGTATATTAAAGTTGTTGTGGTTAAAAAGCTCGTAGTTGGATCTCAACAGACCTGGATCGGTTTACTTTGTGTAATACTGATCCAGAGCTGTGCTTTTGATGGAGGTTTAGGGGTGCTCTTAACCGAGTGTCTCTGAGTGCCATCAGGTTTACTTTGAAAAAATTAGAGGGCTAAAGCCAGGCTGTTATGCCGGAATATTTGTGCATGGAATAATAGAATAGGATGTTGATCTTATTTTGTTGGTTTTCGAGACTCGACATAATGATTAATAGGGACAGTCGGGGGCATTTGTATTCAAACGACAGAGGTGAAATTCTTGGACCGTTTGAAGACAAACTACTGCGAAAGCATTTGCCAAGAATGTTTTCATTA	Stramenopiles	Ochrophyta	Chrysophyceae	Chrysophyceae_X	Chrysophyceae_Clade-C	Chrysophyceae_Clade-C_X	Chrysophyceae_Clade-C_X_sp.	Autotroph	50	1	5	0	4	79	814	0	0	2	0	0	0	2	957
ASV863	TAGCGTATATTAATGTTGTTGCAGTTAAAAAGCTCGTAGTCGGATTTTTGTGTCATGTCGAACTGTCGGCCGATTGGTCTGTACGGTTTGACGGGCTCATTCCTTCCAGAGGCTCTTCTAGGCCTTCATTGGTTTAGTTGTTGAATCTGGGTCTTTTACTTTGAAAAAATTAGAGTGTTCAAAGCAAGCCTATGCTCGAATAGGTTAGCATGGAATAATAGAATAGGACTTCGGTTCTATTTTGTTGGTTTCTAGGACCGAAGTAATGATTAACAGGGACAGTTGGGGGCATTCATATTCCATTGTCAGAGGTGAAATTCTTGGATTAACGGAAGATGAACTTCTGCGAAAGCATCTGCCAAGGATGTTTTCATTG	Alveolata	Dinoflagellata	Dinophyceae	NA	NA	NA	NA	NA	22	0	84	287	0	161	0	10	0	0	0	0	391	0	955
ASV742	TAGCGTATATTAAAGTTGTTGCAGTTAAAAAGCTCGTAGTTGGATTTCTGGTGGGAGCGATCGGTCCGACACTTAGTGTGGGTACTTGTATCGTCTCCGGCCATCCTTGGGTGGAGTCTGTTTGGCATTAAGTTGTCGAGCAGAGGATGCCCATCGTTTACTGTGAAAAAATTAGAGTGTTCAAAGCAGGCTTATGCCGTTGAATATATTAGCATGGAATAATAAGATAGGACCTTGGTACTATTTTGTTGGTTTGCGCACCGAGGTAATGATTAATAGGGACAGTTGGGGGTATTCGTATTCAGTTGTCAGAGGTGAAATTCTTGGATTTACGGAAGACGAACTACTGCGAAAGCATTTACCAAGGATGTTTTCATTA	Alveolata	Dinoflagellata	Dinophyceae	Peridiniales	Amphidomataceae	Azadinium	Azadinium_spinosum	Mixotroph	11	7	117	0	11	593	8	104	0	0	57	44	0	0	952
ASV663	TAGCGTATATTAAAGTTGTTGCGGTTAAAAAGCTCGTAGTTGGATTTCTGCCGAGGACGACCGGTCCGCCCTCTGGGTGAGTATCTGGCTCGGCCTGGGCATCTTCTTGGGGAACGTAGCTGCACTTGACTGTGTGGTGCGGTATCCAGGACTTTTACTTTGAGGAAATTAGAGTGTTTCAAGCAGGCACACGCCTTGAATACATTAGCATGGAATAATAAGATAGGACCTCGGTTCTATTTTGTTGGTTTCTAGAGCTGAGGTAATGATTAATAGGGATAGTTGGGGGCATTCGTATTTAACTGTCAGAGGTGAAATTCTTGGATTTGTTAAAGACGGACTACTGCGAAAGCATTTGCCAAGGATGTTTTCATTG	Alveolata	Dinoflagellata	Syndiniales	Dino-Group-II	Dino-Group-II-Clade-3	Dino-Group-II-Clade-3_X	Dino-Group-II-Clade-3_X_sp.	Parassite	0	0	0	905	0	46	0	0	0	0	0	0	0	0	951
ASV949	TAGCGTATATTAATGTTGTTGCAGTTAAAAAGCTCGTAGTTGGATTTCTGGTGGGAGCGGCCGGTCCGCCGTAAGGTGTGTACTTGGTTGCCTCCTGTCATCCTTGTGGGAACTGCTCTGGCATTAAGTTGTCGGGGTTAGGGAACACATCGTTTACTGTGAAAAAATTAGAGTGTTTAAAGCAGGCTTATGCCGTTGAATACATTAGCATGGAATAATAAGATAGGACTTTGGCGTCTATTTTGTTGGTTTGCACACCAAGGTAATGATTAATAGGGATAGTTGGGGGTATTCGTATTTAATTGTCAGAGGTGAAATTCTTGGATTTATGAAAGACGAACTTCTGCGAAAGCATTTACCAAAGATGTTTTCATTA	Alveolata	Ciliophora	Spirotrichea	Strombidiida	Strombidiida_X	Strombidiida_XX	Strombidiida_XX_sp.	Mixotroph	0	0	0	0	0	116	242	7	2	0	1	0	582	0	950
ASV562	TAGCGTATATTAAAGTTGTTGCGGTTAAAAAGCTCGTAGTTGGAGTTCTGCCTGGTGACGCCCGTCCGCCCAAGTGGTGTGTACAGGGTGTACATCTGGCCCTTTCAAGGGGAACGTATCTGCACTTAACTGTGCGGTGCGAGATCCTTGACTTTTACTTTGAGGAAATCAGAGTGTTCCAAGCAGGCTCTCGTCGTGCATAGCTCAGCATGGAATAATAGCATTGGACCTCGTCTCTCAGCTGTTGGTTGCAAGAAGCGAGGTAATGATGAAGAGGGATAGTTGGGGGCACTCGTATTTAACTGTCAGAGGTGAAATTCTTGGATTTGTTAAAGACGGACTACTGCGAAAGCATTTGCCATGGATGTTTTCATTG	Alveolata	Dinoflagellata	Dinophyceae	Gymnodiniales	Gymnodiniaceae	Gyrodinium	Gyrodinium_heterogrammum	Heterotroph	2	0	56	62	568	77	90	20	22	21	0	0	4	21	943
ASV898	TAGCGTATATTAAAGTTGTTGCAGTTAAAAAGCTCGTAGTTGGATTTCTGGTTGAAGCGACCGGTCGGGCGTTGATTCGTCTGCACTGGAGTCGGTTTTGGCCATCCTCTAGGAAAGTGCGTCTGGTATTAAGTTGTCGGGCGTATGATCCTGGTCTTTTACTGTGAAAAAATTAGAGTGTTTAAAGCAGGCCTTCGCCTTGAATACATTAGCATGGAATAATAAGATAGGACTTTGGTCTATTTTGTTGGTTTGCAGACCGAAGTAATGATTAATAGGGATAGTTGGGGGTATTTATATTCCGATGTCAGAGGTGAAATTCTTAGATTTTCGGAAGATAAACTTATGCGAAAGCATTTACCAAGGATGTTTTCATTA	Alveolata	Ciliophora	Spirotrichea	Choreotrichida	Leegaardiellidae_B	Leegaardiella	Leegaardiella_sp.	Heterotroph	0	0	16	2	0	781	32	0	21	18	0	0	72	0	942
ASV938	GCGTATATTAAAGTTGTTGCAGTTAAAAAGCTCGTAGTTGAATTTCTGGTCATTTTTAGTACTGGCTTTGGTCGGGCTAAAGTTGGCCATCCGTCTGCAAGCTATTCTCGGCCTTCACTGGTTCGAAATAGTGAGCTGACATTTTACTTTGAAAAAATTAGAGTGTTTCAGGCAGGCTTTTGCCCGAATACATTAGCATGGAATAATGGAATCGGACTATGGTCCATTTGGTTGGTTATTGGATCTTAGTAATGGTTAATAGGGACAGTTGGGGGCATTAGTATTTAATTGTCAGAGGTGAAATTCTTGGATTTATTAAAGACTAACTTATGCGAAAGCATTTGCCAAGGATGTTTTCATTA	Alveolata	Ciliophora	Spirotrichea	Choreotrichida	Leegaardiellidae_B	Leegaardiella	Leegaardiella_sp.	Heterotroph	0	0	1	0	12	707	0	82	0	0	56	84	0	0	942
ASV606	TAGCGTATATTAAAGTTGTTGCGGTTAAAAAGCTCGTAGTTGGATTTCTGCCGAGGACGTCCGGTCCGCCCTCTGGGTGTGTACATGGTACGGCCTGGGCATCTTCTTGGAAAACGTATCTGCACTTGACTGTGTGGTGCGGTATCCAGGACTTTTACTTTGAGGAAATTAGAGTGTTTCAAGCAGGCCTACGCCTTGAATACATTAGCATGGAATAATAAGATAGGACCTCGGTTCTATTTTGTTGGTTTCTAGAGCTGAGGTAATGATTAATAGGGATAGTTGGGGGCATTCGTATTTAACTGTCAGAGGTGAAATTCTTGGATTTGTTAAAGACGGACTACTGCGAAAGCATTTGCCAAGGATGTTTTCATTG	Alveolata	Dinoflagellata	Dinophyceae	Dinophysiales	Oxyphysiaceae	Phalachroma	Phalacroma_porodictyum	Mixotroph	4	95	37	0	376	280	129	0	19	0	0	0	0	0	940
ASV854	TAGCGTATATTAAAGTTGTTGCAGTTAAAAAGCTCGTAGTTGGATTTCTGGCAGAGTGTCCTCCGGCCAGCAGCACGTTTGGTCCGGCGCGCTCTACCATCCTTCTGTTAACCTTTGCGGAATTCACTTTCCACTCTGGGGCTCAGATATTTTACCTTGAGAAAATTAGAGTGTTTCAGGCAGGCTTTCGCCGGAATACATTAGCATGGAATAATGGAAAAGGACTTCAACCTCTTCTGTTGGTCTGGGAGGCTGTAGTAATGATTAATAGGGATAGTTGGGGGCATTAGTACTTGACTGTCAGAGGTGAAATTCTCCGATTTGTTAAAGACTAACTTATGCGAAAGCATTTGCCAAGGATGTTTTCATTA	Alveolata	Dinoflagellata	Dinophyceae	Dinophyceae_X	Dinophyceae_XX	Dinophyceae_XXX	Dinophyceae_XXX_sp.	Mixotroph	0	0	9	0	13	661	1	170	0	0	65	18	0	0	937
ASV667	TAGCGTATATTAAAGTTGCCGCAGTTAAAAAGCTCGTAGTTGGATTTCTGTTGGAAGGGATCGGCCTGACTCTCAGAGTTTGCGCTCGCATCGTCTTCCGACATCCTTGGGTGGAGCCAGTCTGGCATTAAGTTGTCGGGCTGGGGATGCCCATCGTTTACTGTGAATTAATTAGAGTGTTCAAAGCAGGCTTATGCCGTTGAATATATTAGCATGGAATAATAAGATAGGACCTTGGTACTATTTTGTTGGTTTGCGCACCAAGGTAATGATCAATAGGGACAGTTGGGGGTATTCGTATTCAGTTGTCAGAGGTGAAATTCTTAGATTTATTGAAGACGAACTACTGCGAAAGCATTTACCAAGGATGTTTTCATTA	Alveolata	Dinoflagellata	Syndiniales	Dino-Group-I	Dino-Group-I-Clade-5	Dino-Group-I-Clade-5_X	Dino-Group-I-Clade-5_X_sp.	Parassite	0	0	1	777	12	38	0	106	0	0	1	1	0	0	936
ASV602	TAGCGTATATTAAAGTTGTTGCGGTTAAAAAGCTCGTAGTTGGATTTCTGCTTGGGACGACCGGTCCGCCCTCTGGGTGTTGTATCTGGTTCGGCCCGGGCATCTTCTTGAGGAACGTTGCTGCACTTGAGTGTGTGGTGCGGAGCTCAAGACTTTCACTTTGAGGAAATTAGAGTGTTTCACGCAGGCTTTTGCCTTGAATACGCTAGCATGGAATGATAAGATAGGACCTCGTCCCTACCTTGTTGGTTTGTAGAGATGAGGTAATGATTAATAGGGATAGTCGGGGGCATTCGTACTTAACTGTCAGAGGTGAAATTCTTGGATTTGTTAAAGACGGACTACTGCGAAAGCATTTGCCAAGGATGTTTTCATTG	Alveolata	Dinoflagellata	Dinophyceae	Dinophyceae_X	Dinophyceae_XX	Dinophyceae_XXX	Dinophyceae_XXX_sp.	Mixotroph	3	0	8	0	264	84	205	258	0	34	45	0	0	34	935
ASV568	TAGCGTATATTAAAGTTGTTGCGGTTAAAAAGCTCGTAGTTGGATTTCTGTCTAAAGCGACCGGTCCGCCCATTGGGTGTGCATCTGGTTCGTTTTCGGCATCTTTCAGACTAGCAGTGATGCACTTGACTGTGTGTCCTGGTGGCCTGATCTTTTACTTTGAGGAAATTAGAGTGTTTCACGCAGGCATACGCCTTGAATATAGTAGCATGGAATAATGATTTAGGACCTCAGTTCTAACTTGTTGGTTTTTAGGGCAGAGGTAATGATTAATAGGGATAGTTGGGGGCATTCGTATTTAACTGTCAGAGGTGAAATTCTTGGATTTGTTAAAGACGGACTACTGCGAAAGCATTTGCCAAGGATGTTTTCATTG	Alveolata	Dinoflagellata	Syndiniales	Dino-Group-II	Dino-Group-II-Clade-10-and-11	Dino-Group-II-Clade-10-and-11_X	Dino-Group-II-Clade-10-and-11_X_sp.	Parassite	0	0	88	0	625	124	29	3	0	0	7	10	46	0	932
ASV720	TAGCGTATATTAAAGTTGTTGCAGTTAAAAAGCTCGTAGTTGGATTTCTGGCAGAGTGACTTCAACCAGCTGATGCTTGGTGAAAGCGCTTTACCATCCTTCGGTTAACCTTCACGGGATTCACTTTCTGCGCTGGGGCTCCGATATTTTACCTTGAGAAAATTAGAGTGTTTCAGGCAGGCTATCGCCGGAATACATTAGCATGGAATAATGGAAAAGGACTTCTACCTCTTCTGTTGGTCTGGGAGGCAGTAGTAATGATTAATAGGGATAGTTGGGGGCATTAGTACTTAACTGTCAGAGGTGAAATTCTCCGATTTGTTAAAGACTAACTTATGCGAAAGCATTTGCCAAGGATGTTTTCATTA	Stramenopiles	Ochrophyta	Bacillariophyta	Bacillariophyta_X	Araphid-pennate	Thalassionema	Thalassionema_frauenfeldii	Autotroph	467	32	24	4	61	16	3	0	10	45	11	17	195	45	930
ASV533	TAGCGTATATTAAAGTTGTTGCGGTTAAAAAGCTCGTAGTTGGATTTCTGCTGAGGACGACCGGTCCGCCCTCTGGGTGAGTATCTGGCTCGGCCTGGGCATCTTCTTGGAGAACGTAGCTGCACTTGACTGTGTGGTGCGGTATCCAGGACTTTTACTTTGAGGAAATTAGAGTGTTTCAAGCAGGCACACGCCTTGAATACATTAGCATGGAATAATAAGATAGGACCTTGGTTCTATTTTGTTGGTTTCTAGAATTGAGGTAATGATTAATAGGGATAGTTGGGGGCATTCGTATTTAACTGTCAGAGGTGAAATTCTTGGATTTGTTAAAGACGGACTACTGCGAAAGCATTTGCCAAGGATGTTTTCATTG	Alveolata	Dinoflagellata	Syndiniales	Dino-Group-II	Dino-Group-II-Clade-13	Dino-Group-II-Clade-13_X	Dino-Group-II-Clade-13_X_sp.	Parassite	4	8	433	257	7	83	0	15	3	2	46	69	0	2	929
ASV358	TAGCGTATATTAAAGTTGTTGCAGTTAAAACGCTCGTAGTCGGATTTCGGGGCGAACTCGCCGGTCTGCCGATGGGTATGCACTGGCGAGGGCGTCCTTCCTTCCGGAGACTGGTCCTACTCTTAACTGAGCGGGGTCGGGAGTCGGATCGTTTACTTTGAAAAAATCAGAGTGTTTCAAGCAGGCAGCTCGCTCTTGCATGGATTAGCATGGGATAATGAAATAGGACTTTGGTGCTATTTTGTTGGTTTCGAACACCGAAGTAATGATTAACAGGGACAGTCAGGGGCACTCGTATTCCGCCGAGAGAGGTGAAATTCTCAGACCAGCGGAAGACGAACCACTGCGAAAGCATTTGCCAGGGATGTTTTCACTG	Alveolata	Dinoflagellata	Dinophyceae	Gonyaulacales	NA	NA	NA	Mixotroph	0	0	924	0	0	0	0	0	0	0	0	0	0	0	924
ASV487	TAGCGTATACTAATGTTGTTGCAGTTAAAAAGCTCGTAGTCGGATTTCAGAACAAATTTCGGTCCTCGGATCTATAATCTGTTCTTCTTTGACATGTGTCGGTTTGTTATTGATTTAATGAATCGTTCAACTGTCTCTTTTACTTTGAGAAAATTTGAGTGTTCAAAGCAGGTTTTGCCCTGAAAATTACTCTTGGAATAATAATATAGGACTCTGGTTCTAGTTTGTTGGTGATCTAGTGCCGGAGTAATGATTAATAGCAACGGTTGGGGTCATTCGTACTGCAAAGCGAGAGGTGAAATTCTTGGACCTTTGTATGACGAACAACTGCGAAAGCATTTGACTAGGACGTTTGCGTTG	Alveolata	Dinoflagellata	Dinophyceae	Gymnodiniales	Kareniaceae	Karenia	Karenia_brevis	Mixotroph	7	0	275	0	597	27	0	0	0	0	7	11	0	0	924
ASV738	TAGCGTATATTAAAGTTGTTGCAGTTAAAAAGCTCGTAGTTGGATTTCTAGATAAGTGGGTACTTGTACTTTGCTTGTCTACCAGTCATAGACTGTTACTGTGAGAAAATTAGAGTGTTTCAAGCAGGCTGTTGCAGGAATACATTAGCATGGAATAACGAATGTGTCTGGAATATTGGTTAATTCTAGATTACGATTAATAGGGACAGTTGGGGCCATTAGTATTTAATTGTCAGAGGTGAAATTCTTGGATTTATTAAAGACTAACGTATGCGAAAGCATTTGGCAAGGATGTTTTCATTA	Hacrobia	Haptophyta	Prymnesiophyceae	Syracosphaerales	Syracosphaerales_X	Syracosphaerales_XX	Syracosphaerales_XX_sp.	Mixotroph	54	14	101	42	13	465	11	98	3	11	55	45	0	11	923
ASV655	TAGCGTATATTAAAGTTGTTGCAGTTAAAAAGCTCGTAGTTGGACTTCTGCGGGTGGCGGCCGGTCGTGCCCTTATTGTGGCGTGAACTTGGCTTCTTGCCGCCCGCATCTTTGGGGAGATTGTGCGTGGCATTAGGTTGTCGTGCATGGGATTCTCATCATTTACTGTGAAAAAATTAGAGTGTTTAAAGCAGGCCTTTGCCTTGAATACATTAGCATGGAATAATAAGATAGGACCGTTGTCTATTTTGTTGGTTTACAGATGTCGGTAATGATTAATAGGGATAGTTGGGGGTATTCGTATTCAGTTGTCAGAGGTGAAATTCTTGGATTTTCGGAAGACGCACGACTGCGAAAGCATTTACCAAGGATGTTTTCATTA	Hacrobia	Haptophyta	Haptophyta_Clade_HAP2	Haptophyta_Clade_HAP2_X	Haptophyta_Clade_HAP2_XX	Haptophyta_Clade_HAP2_XXX	Haptophyta_Clade_HAP2_XXX_sp.	Mixotroph	0	0	3	31	367	383	48	90	0	0	0	0	0	0	922
ASV636	TAGCGTATACTAAAGTTGTTGCAGTTAAAAAGCTCGTAGTCGAATATAGGTTGTTTGGATGCGCGAGCACTCTTGTTTAACTTGAGATGCTTGCGCCCATTAGCCGCCCTTGTGGGGCTCGATGTTCTTGATTATCAAGAATACTCAATCGATCCCACACATTACTGTGAACAAAATAGAGTGTTCATGGCAGGCCATTAGGGCTTGAATACCGCAGCATGGAATAATAGAATAGGACTTCCGGTTCTATTTTATTGGTTTTTGGAGCCGAAGTAATGATTAATAGGGATAGTTGGGGGCACTCGTACTCCGTTGTCAGAGGTGAAATTCTTGGATTGACGGAAGACGAACAACTGCGAAAGCATCTGCCAAGGATGTTTTCATTG	Hacrobia	Telonemia	Telonemia_X	Telonemia_XX	Telonemia-Group-2	Telonemia-Group-2_X	Telonemia-Group-2_X_sp.	Heterotroph	64	4	178	304	0	180	1	115	0	12	20	31	0	12	921
ASV435	TAGCGTATATTAAAATTGTTGCGGTTAAAACGCTCGTAGTTGGATATCTGTGAGCGGGTTCCGGTCCTTCCCAGTGAAGATTACACGGAACTCTGCTCGCATTTGTTCAGGGAGGGTGGATGCACTTCACTGTGTGACCACATGATCTGAATTTTTACTTTGAGGAAATGAGAGTGTTCCAAGCAGGCAATCGCCGTGAATATGATAGCATGGAATAATAGCACAGGACTCTTGGTTCAATGCTGTTGGTTAATTGAACTAGAGTAATCACAATAAGGATAGTTGGGGGTATTCGTATTTAACTGTCAGAGGTGAAATTCTTGGATTTTTTAAAGACGAACAATTGCGAAGGCATCTACCCAGGATGTTTTTGTTG	Alveolata	Dinoflagellata	Dinophyceae	Dinophyceae_X	Dinophyceae_XX	Dinophyceae_XXX	Dinophyceae_XXX_sp.	Mixotroph	0	0	0	0	1	14	901	0	0	0	0	0	0	0	916
ASV498	TAGCGTATATTAAAGTTGTTGCAGTTAAAAAGCTCGTAGTTGGATTTGTGGTGTACTTCGGCGGCCCGTCACTATGTGATGGAGCTTGCTGAAGTCGCCATCCTTGGGTGGATCCTGTGTGGCATTAAGTTGTCGTGCAGGGGATGCCCATCGTTTACTGTGAAAAAATTAGAGTGTTCAAAGCAGGCTTATGCCGTTGAATATGTTAGCATGGAATAATAAGATAGGACCTTGGTACTATTTTGTTGGTTTGCGCACCAAGGTAATGATTAATAGGGACAGTTGGGGGTATTCGTATTTCATTGTCAGAGGTGAAATTCTTGGATTTTTGAAAGACGAACTACTGCGAAAGCATTTACCAAGGATGTTTTCATTA	Alveolata	Ciliophora	Spirotrichea	Tintinnida	Eutintinnidae	Eutintinnus	Eutintinnus_apertus	Heterotroph	64	0	18	0	419	24	391	0	0	0	0	0	0	0	916
ASV479	TAGCGTATATTAAAGTTGTTGCGGTTAAAAAGCTCGTAGTTGGATTTCTGCCGAGGACGACCGGTCCGCCCTGTGGGTGAGCATCTGGATCGGCCTGGGCATCTTCTTGGGGAACGTAGCTGCACTTGACTGTGTGGTGCGGTATCCAGGACTTTTACCTTGAGGAAATTAGAGTGTTTCAAGCAGGCGTCCGCCTTGAATACATTAGCATGGAATAATAAGATAGGACCTCGGTTCTATTTTGTTGGTTTCTAGAGCTGAGGTAATGATTAATAGGGATAGTTGGGGGCATTCGTATTTAACTGTCAGAGGTGAAATTCTTGGATTTGTTAAAGACGGACTACTGCGAAAGCATTTGCCAAGGATGTTTTCATTG	Alveolata	Dinoflagellata	Dinophyceae	Prorocentrales	Prorocentraceae	Prorocentrum	Prorocentrum_sp.	Mixotroph	0	0	98	6	96	124	584	6	0	0	0	0	0	0	914
ASV529	TAGCGTATATTAAAGTTGTTGCGGTTAAAAAGCTCGTAGTTGGATTTCTTCCAGGGGCAGTCGGTCCACACTACGTGTGCGTATCTGATTTGACTTTGGAATCCTCTTGGGGAACATCTCTGCGCTTAACTGCGTGGAATGGTATTCAAGACTTTTACTTTGAGGAAATTAGAGTGTTCACGGCAGGCAATCGCCCTGAATACATTAGCATGGAATAATAATATAGGATTTCGGTTCTATTTTGTTGGTTTCTAGAGCTGAAATAATGATTAATAGGGACACTTGGGGGCATTCGTATTATCACGTCAGAGGTGGAATTCTTGGATTGTGTTACGACGAACTACTGCGAAAGCATTTGCCAAGGATGTTTTCATTG	Hacrobia	Haptophyta	Prymnesiophyceae	Prymnesiales	Chrysochromulinaceae	Chrysochromulina	Chrysochromulina_leadbeateri	Mixotroph	4	0	119	25	708	47	9	2	0	0	0	0	0	0	914
ASV788	TAGCGTATATTAATGTTGTTGCAGTTAAAAAGCTCGTAGTTGGATTCCTGGCCTGGGGTAGCCGGTCCGCCTTGCAAAAGGTGCGCACTGAGCGGCCTCGGCCATCCTTGGGAAGAGCAGTCCTGGCATTCAGTTGTCGGGGTTGGGATTCCCGACGTTTACTGTGAAAAAATCAGAGTGTTCAACGCAGGCTTACGCCTTGAATACATTAGCATGGAATAATGAGATAGGACCTTGGCGGTCTATTTTGTTGGTTTGCACGCCGAGGTAATGATTAAAAGGGACGGTTGGGGTTCTTCGTATTCAATTGTCAGAGGTGAAATTCTTGGATTTATGGAAGACGAACTGCTGCGAAAGCGTCGAACAAGGACGTTCTCATTA	Alveolata	Ciliophora	Spirotrichea	Strombidiida	Strombidiidae_J	Strombidiidae_J_X	Strombidiidae_J_X_sp.	Mixotroph	303	6	66	60	0	0	4	0	8	403	0	0	0	62	912
ASV1813	TAGCGTATATTAAAATTGTTGCGGTTAAAACGCTCGTAGTTGGATATTTGTTGAAGAATGTCGGTCCATCCAAGCGGTGCGTACTCGATATGTCTTCGACATCTTACTGGGGACAGTAATTCCACTTTATTGCGGGGTTACACGATCCAGAACTTTTACTTTGAGGAAATGAGAGTGTTTCAAGCAGGCCAAGCCATGAATACGTTAGCATGGAATAATAGCATAGGACCTTGTGTCGTAGCTGTTGGTTGACGGCATAAGGTAATAAAAATAGGGATAGTTGGGGGCATTCGTATTGCAATGTCAGAGGTGAAATTCTTGGATTTTTGCAAGACGGACTACTGCGAAAGCATTTGCCAAGGATGTTTTTATTA	Alveolata	Dinoflagellata	Syndiniales	Dino-Group-II	Dino-Group-II-Clade-10-and-11	Dino-Group-II-Clade-10-and-11_X	Dino-Group-II-Clade-10-and-11_X_sp.	Parassite	0	0	0	0	27	0	0	0	0	0	354	531	0	0	912
ASV433	TAGCATATATTAAAGTTGTTGCGGTTAAAAAGCTCGTAGTTGGATTTCTGTTGGGGCTAGCCAGTCCACCCTCTGGGTGAGTACGTGGTCCAGCCTCGGCATCATCTAGGAGAGTGCCACTGCGCTTCATTGTGTGGGGCAGTATCCTAGACTTTTACTTTGAGGAAATTAGAGTGTTTCAAGCAGGCTTACGCCTTGAATATATTAGCATGGAATAATAAGATATGATCTCAGCTCTATTTTATTGGTTTTAAAAGCTGAGATAATGATTAATAGGGATAGTTGGGGGCATTCGTATTTAACTGTCAGAGGTGAAATTCTTGGATTTGTTAAAGACGGACTACTGCAAAAGCATTTGCCAAGGATGTTTTCATTG	Alveolata	Dinoflagellata	Dinophyceae	Dinophyceae_X	Dinophyceae_XX	Dinophyceae_XXX	Dinophyceae_XXX_sp.	Mixotroph	0	0	0	0	0	0	910	0	0	0	0	0	0	0	910
ASV546	TAGCGTATATTAAATTTGTTGCGGTTAAAAAGCTCGTAGTCGGAGATCTGCACTAAAGACGATGTCTACCCAGCGGGTATGTCATCAATAACTTGCGTGCATCCTTCTGGGGACACGGTTTCCACTTGATTGTGGAATCGCTGACTTCAGAACCTTTACTTTGAGGAAATGAGAGTGTTTCAAGCAGGTGCCAGCCGTGGATATGTTAGCATGGAATAACAGTATCGAACCGTCGTGTAGCTCTTGGTGTGCAGCGACGGTAAAGGTAAAAAGGGACAGTTGGGGGTATTCGTATTCAACTGTCAGAGGTGAAATTCTTGGATTTGTTGAAGACGGACTACTGCGAAAGCATTTGCCAAAGATGTTCTCATTG	Stramenopiles	Pseudofungi	MAST-1	MAST-1C	MAST-1C_X	MAST-1C_XX	MAST-1C_XX_sp.	Autotroph	0	0	10	0	880	17	2	0	0	0	0	0	0	0	909
ASV622	TAGCGTATATTAAAGTTGTTGCGGTTAAAAAGCTCGTAGTTGGATTTCTGCTTGGAACGACCGGTCCGCCCTCTGGGTGTTGTATCTGGTTCGGTCCGGGCATCTTCTTGAGGAACGTTGCTGCACTTGAGTGTGTGGTGCGGAACTCAAGACTTTCACTTTGAGGAAATTAGAGTGTTTCACGCAGGCATGGATCCTGAATACGCTAGCATGGAATGATAAGATAGGACCTCGTCCCTACCTTGTTGGTTTGTAGAGATGAGGTAATGATTAATAGGGATAGTCGGGGGCATTCGTACTTAACTGTCAGAGGTGAAATTCTTGGATTTGTTAAAGACGGACTACTGCGAAAGCATTTGCCAAGGATGTTTTCATTG	Stramenopiles	Sagenista	Labyrinthulomycetes	Labyrinthulales	Labyrinthulaceae	Aplanochytrium	Aplanochytrium_sp.	Autotroph	43	42	30	5	599	43	10	5	12	50	2	0	16	50	907
ASV578	TAGCGTATATTAAAGTTGTTGCGGTTAAAAAGCTCGTAGTTGGATTTCTGTTGAGGATGGGCGGTCCGCACATCGTGCGTGTATCTGTTACAGCCTCGGCATCCTCTTGAAGAACGAACTGTGATTCACTTCGTGGTCCGGAATTCAAGACTTTTACTTTGAGGAAATTAGAGTGTTCACGGCAAGCAATCGCTTTGAATACATTAGCATGGAATAATAATATAGGACCTTGGTACTATTTTGTTGGTTTCTAGAACTAAGGTAATGATTAATAGGGATAATTGGGGGCATTCGTATTAACGCGTCAGAGGTGGAATTCTTGGATTGCGTTACGACGAACTACTGCGAAAGCATTTGCCAAGGATGTTTTCATTG	Alveolata	Ciliophora	Spirotrichea	Tintinnida	Eutintinnidae	Eutintinnidae_X	Eutintinnidae_X_sp.	Heterotroph	0	0	12	0	674	147	61	12	0	0	0	0	0	0	906
ASV781	TAGCGTATATTAAAGTTGTTGCGGTTAAAAAGCTCGTAGTTGGATTTCTGCTTGGGGCAACCGGTCCGCCCTCTGGGTGAGTATCTGGCTTGGCCCGGGCATCTTCTTGGGGAACGTTACTGCACTTGACTGTGTGGTGCGGAGCCCAGGACCTTTACTTTGAGGAAATTAGAGTGTTTCAAGCAGGCATTTGCCTTGAATACATTAGCATGGAATAATAAGATAGGACCTCGTCCCTACCTTGTTGGTTCGTATGGATGAGGTAATGATTAATAGGGATAGTCGGGGGCATTCGTACTTAACTGTCAGAGGTGAAATTCTTGGATTTGTTAAAGACGGACTACTGCGAAAGCATTTGCCAAGGATGTTTTCATTG	Hacrobia	Picozoa	Picozoa_X	Picozoa_XX	Picozoa_XXX	Picozoa_XXXX	Picozoa_XXXX_sp.	Heterotroph	9	7	27	193	0	378	6	226	0	0	0	0	55	0	901
ASV470	TAGCGTATATTAAAGTTGTTGCAGTTAAAAAGCTCGTAGTCGGATTTCGGGGCGGGTGTGCCGGTCTGCCGATGGGTATGTACTGGTGTGCGCGTCCTTTTTCCCGGAGACCGCGTCTCCTCTTAGCTGAGCGGGCGCGGGAGACGGGATGTTTACTTTGAAAAAATCAGAGTGCTTCACGCAGGCAGCTTGCTCTTGCATGGATTAGCATGGGATAATGAAATAGGACTTTGGTGCTATTTTGTTGGTTTCGAGCACCGGAGTAATGATTAACAGGGACAGTTATGGGCACTGATATTCAGCCGAGAGAGGTGAAATTCTCAGACCAGTTGAAGATCAACAACTGCGAAAGCATTTGCCAGAGATGTTTTCACTG	Alveolata	Dinoflagellata	Dinophyceae	Dinophyceae_X	Dinophyceae_XX	Dinophyceae_XXX	Dinophyceae_XXX_sp.	Mixotroph	16	0	379	0	455	42	2	0	0	0	0	0	0	0	894
ASV632	TAGCGTATATTAAAGTTGTTGCAGTTAAAAAGCTCGTAGTTGGATTTCTGATGGATGGGATTGGTCCACCTCGCGGTGCGCACTGGTTCTGTCTGTTATTCTCTTGTTGGCGGATGGTGGCCTTAGTTGGTTGCTGTTTGTGCGCAAGACCTTTACTTTGAAAAAATTAGAGTGTTCAAAGCAGGCGATACGCTTGAATACATTAGCATGGAATAATGGAATAGGACTTTGGTTCTATTTTGTTGGTTTCTAGGACCGAAGTAATGATTAATAGGGACAGTTGGGGGCATTAGTATTTAATTGTCAGAGGTGAAATTCTTGGATTTATGAAAGACTAACTACTGCGAAAGCATTTGCCAAGGATGTTTTCATTA	NA	NA	NA	NA	NA	NA	NA	NA	248	36	185	2	0	306	0	59	0	5	19	28	0	5	893
ASV643	TAGCGTATATTAAAGTTGTTGCGGTTAAAAAGCTCGTAGTTGGATTTCTGCTGAAGCAAACCGGTCCGCCCTCTGGGTGAGCATCTGGTTTTGTTTTGGCATATGCTTAGACTTTGCAGCTGCACTTGACTGTGTGGTGTGAAGGCTGAGCCTTTTACTTTGAGGAAATCAGAGTGTTTCAAGCAGGCCATTGCCTTGAATACACTAGCATGGAATAATACGATATGACTGTGGTTTTATTTTGTTGGCTTTTAGAATTAGAGTAATGGTTAATAGGGATAGTTGGGGGCATTCATATTTAACTGTCAGAGGTGAAATTCTTGGATTTGTTAAGGATGAACGACTGCGAAAGCATTTGCCAAGGATGCTTTCATTG	Stramenopiles	Ochrophyta	Bacillariophyta	Bacillariophyta_X	Polar-centric-Mediophyceae	Chaetoceros	Chaetoceros_decipiens	Autotroph	593	0	23	1	0	0	66	0	0	0	0	0	208	0	891
ASV513	TAGCGTATATTAAAGTTGTTGCGGTTAAAAAGCTCGTAGTTGGATTTCTGTCGAAGACGGTCGGTCCGCTCTACGAGCGTGTATCAGATTCGGCTTTGGCATCCTCGTGGGGGACGTAACTGTGCTTGATTGCATGGTGCGGAATTCACGACTTTTACTTTGAGGAAATTAGAGTGTTCACGGCAGGCAAGCGCCTTGAATATATTAGCATGGAATAATAATATAGGACTTTGGTTCTATTTTGTTGGTTTCTAGGACTAAAGTAATGATTAATAGGGATAATTGGGGGCATTTGTATTAACGCGTCAGAGGTGGAATTCTTGGATTGCGTTACGACAAACTACTGCGAAAGCATTTGCCAAGGATGTTTTCATTG	Stramenopiles	Ochrophyta	Dictyochophyceae	Dictyochophyceae_X	Pedinellales	Pseudopedinella	Pseudopedinella_sp.	Autotroph	0	0	253	0	560	52	1	3	0	0	18	0	0	0	887
ASV740	TAGCGTATATTAAAGTTGTTGCAGTTAAAAAGCTCGTAGTTGGATTTCTGCGAGGGTGCCAATGTCCGCCGACGCGCGTGCGCAGCGGCGCCCTCGCATCCTTCTGTTACCGCCTCTCGGCATTCGCTTGCCGGTGGTCGGCTCAGAGAATTTACCTTGAGAAAATTAGAGTGTTTCAGGCAGGCTTTCGCCGGAATACATTAGCATGGAATAATGGAATAGGACTACGGTCTCGTTGTTGGTTTGAGGGACTGCAGTAATGATTAATAGGGATAGTTGGGGGCATTAGTATTTGATTGTCAGAGGTGAAATTCTCAGATTTGTTAAAGACTAACTTATGCGAAAGCATTTGCCAAGGATGTTTTCATTA	Stramenopiles	Sagenista	MAST-11	MAST-11_X	MAST-11_XX	MAST-11_XXX	MAST-11_XXX_sp.	Autotroph	7	0	2	573	0	215	0	79	0	0	4	6	0	0	886
ASV829	TAGCGTATATTAAAGTTGTTGCGGTTAAAAAGCTCGTAGTTGGATTTCTGTCGAGGGCGATCGGTCCGCACTATGTGCGTGTATCTGTTATCTCTTGGCATCCTCTTGGGGAACGTTTCTGCGCTTGATTGCGTGGGGCGGAATTCAAGACTTTTACTTTGAGGAAATTAGAGTGTTCACGGCAAGCTATCGCTTTGAATACATTAGCATGGAATAATAATATAGGGCGTAAGCTTTATTTTGTTGGTTTCTAGAGCATACGCAATGATTAATAGGGATAATTGGGGGCATTCGTATTGATGCGTCAGAGGTGGAATTCTTAGATTGCATCACGACGAACTACTGCGAAAGCATTTGCCAAGGATGTTTTCATTG	Stramenopiles	Stramenopiles_X	MAST-25	MAST-25_X	MAST-25_XX	MAST-25_XXX	MAST-25_XXX_sp.	Autotroph	1	6	3	339	12	224	4	153	2	11	27	41	52	11	886
ASV556	TAGCGTATATTAAAGTTGTTGCGGTTAAAAAGCTCGTAGTTGGGTTTCTGTCGGTGAGTGGCAGTCCGGCCTCCGTGCTCGGTACTTGTAACGCCACCGACATCTTCCTGGGGAATGTGTCTGCTCTTCGTTGGGTGGTTCATGATCCAGGACTTTTACTTTGAAGAAATAGGAGTGTTTCAAGCAGGCGCACGCCGTGAACACGTTAGCATGGAATAATAGCATCGGATCTCGTTCCTAAGCTGTTGGTTTCTTGGACCGAGATAAAGGCAAATAGGGATTGTTGGGGGCATTCGTATTTAACTGTCAGAGGTGAAATTCTTGGATTTGTTGAAGACGGACTACTGCGAAAGCATTTGCCAAAGATGTTCTCGTTG	Alveolata	Dinoflagellata	Syndiniales	Dino-Group-II	Dino-Group-II-Clade-1	Dino-Group-II-Clade-1_X	Dino-Group-II-Clade-1_X_sp.	Parassite	0	0	14	0	869	0	0	0	0	0	0	0	0	0	883
ASV459	TAGCGTACGTTAATGTTGTTGCAGTTAAAAAGCTCGTAGTCGAATTTCTGGCCGAGGAAGTCCAGTCTCACTGGTTCTAACCTCAGGCCATCCGCTTGAAAATACTGATGGTGTTTTATCGCTCCTCTTTAGGATCAGGCATTTTACTTTGAAGAAATTAGAGTGTTTCAGGCAGGCTTTCGCTTGAATACACCAGCATGGAATAATGGAATAGGTCTTTCATCTTTTACTGGTTAATTTTGAAAGAAATGAACACAGGGACGGTTGGGGTCATTCGTACTAAATAGTCAGAGGTGAAATTCTTCGATTTATTTAAGACGAACTAATGCGAAGGCATCTGACAAGGACGTTTTCAATG	Alveolata	Dinoflagellata	Syndiniales	Dino-Group-I	Dino-Group-I-Clade-4	Dino-Group-I-Clade-4_X	Dino-Group-I-Clade-4_X_sp.	Parassite	0	0	417	0	460	0	0	0	0	0	0	0	0	0	877
ASV587	TAGCGTATATTAAAGTTGTTGCGGTTAAAAAGCTCGTAGTTGGATTTCTGCTGAGGGTGGCTGGTCCGCCCACTGGGTGAGTATCTGGCACAGCCTGAGCATTCTTCTTGAAAGCACAACTGCACTTGACTGTGTGGTGTGGTATTGAGAACCTTTACTTTGAGGAAATCAGAGTGTTTCAAGCAGGCATTTGCCTTGAATACATTAGCATGGAATAATATTATAGGGCCTTGGTTCTATTTTGTTGGTTTCTAGAACTGAGGTAATGATTAATAGGGATAGTTGGGGGCATTCGTATTTAATTGTCAGAGGTGAAATTCTTGGATTTGTTAAAGACGGACTACTGCGAAAGCATTTGCCAAGGATGTTTTCATTG	Alveolata	Dinoflagellata	Dinophyceae	Gymnodiniales	Warnowiaceae	Warnowia	Warnowia_sp.	Heterotroph	0	0	0	0	505	62	204	0	0	0	105	0	0	0	876
ASV649	TAGCGTATATTAAAGTTGTTGCGGTTAAAAAGCTCGTAGTTGGATTTCTGCTGAAGCAAACCGGTCCGCCCTCTGGGTGAGCATCTGGTTTTGTTTTGGCATATGCTTAGACTTTGCAGCTGCACTTGACTGTGTGGTGTGAAGGCTGAGCCTTTTACTTTGAGGAAATCAGAGTGTTTCAAGCAGGCCATTGCCTTGAATACACTAGCATGGAATAATATGATATGACTGTGGTTTTATTTTGTTGGCTTTTAGAATTAGAGTAATGGTTAATAGGGATAGTTGGGGGCATTCATATTTAATTGTCAGAGGTGAAATTCTTGGATTTGTTAAGGATGAACGACTGCGAAAGCATTTGCCAAGGATGCTTTCATTG	Alveolata	Dinoflagellata	Dinophyceae	NA	NA	NA	NA	NA	3	0	214	294	0	141	0	8	0	11	18	27	149	11	876
ASV704	TAGCGTATATTTAAGTTGTTGCAGTTAAAAAGCTCGTAGTTGGACCTTGGGTTGGGTCGATCGGTCCGCCTCCGGTGTGCACCGGTCGGCTCGTCCCTTCTACCGGCGATGCGCTCCTGGCCTTAACTGGCCGGGTCGTGCCTTCGGTGCTGTTACTTTGAAGAAATTAGAGTGCTCAAAGCAAGCCTACGCTCTGTATACATTAGCATGGGATAACATCATAGGATTTCGGTCCTATTCTGTTGGCCTTCGGGATCGGAGTAATGATTAACAGGGACAGTCGGGGGCATTCGTATTTCATAGTCAGAGGTGAAATTCTTGGATTTATGAAAGACGAACAACTGCGAAAGCATTTGCCAAGGATGTTTTCATTA	Alveolata	Dinoflagellata	Syndiniales	Dino-Group-II	Dino-Group-II-Clade-6	Dino-Group-II-Clade-6_X	Dino-Group-II-Clade-6_X_sp.	Parassite	0	0	0	852	9	2	0	3	0	5	0	0	0	5	876
ASV1865	TAGCGTATATTAAAGTTGTTGCGGTTAAAAAGCTCGTAGTTGGATTTCTGCCGAGGACGACCAGTCCGCCCACTGGGTGAGCATCTGGCTCAGCCTTAGCATCTTCTTGGAGAACGTATCTGCACTTCATTGTGTGGTGCGGTAACCAGGACTTTTACTTTGAGGAAATTAGAGTGTTTCAAGCAGGCGTGCGCCTTGAATACATTAGCATGGAATAATAAGATAGGACCTTAGTTCTATTTTGTTGGTTTCTAGAGCTGGGGTAAAGATTAATAGGGATAGTTGGGGGCATTCGTATTTAACTGTCAGAGGTGAAATTCTTGGATTTGTTAAAGACGGACTACTGCGAAAGCATTTGCCAAGGATGTTTTCATTG	Alveolata	Ciliophora	Spirotrichea	Strombidiida	Strombidiidae_H	Strombidiidae_H_X	Strombidiidae_H_X_sp.	Mixotroph	0	51	0	0	0	0	14	13	0	0	0	0	796	0	874
ASV1905	TAGCGTATATTAAAGTTGTTGCGGTTAAAAAGCTCGTAGTTGGATTTCTGCTCGAAACGACCGGTCCGCCCTCCGGGTGTTGTATCTGGTTCGGTTTGGGCATCTTCTTGAGGAACGTTGCTGCACTTGAGTGTGTGGTGCGGAACTCAAGACTTTCACTTTGAGGAAATTAGAGTGTTTCACGCAGGCTTGGATCCTGAATACGCTAGCATGGAATGATAAGATAGGACCTCGTCCCTACCTTGTTGGTTTGTAGAGATGAGGTAATGATTAATAGGGATAGTCGGGGGCATTCGTACTTAACTGTCAGAGGTGAAATTCTTGGATTTGTTAAAGACGGACTACTGCGAAAGCATTTGCCAAGGATGTTTTCATTG	Alveolata	Ciliophora	Spirotrichea	Choreotrichida	Leegaardiellidae_B	Leegaardiella	Leegaardiella_sp.	Heterotroph	0	0	0	0	14	2	21	0	0	0	0	0	836	0	873
ASV405	TAGCGTATATTAAAGTTGTTGCAGTTAAAAAGCTCGTAGTTGGATTTCTGGGAGGGTGCCAATGTCCGTCGTCGTACGTGTTGCAGCGGCGCCCTTCCATCCTTCTGTTAACGACTTTGGGCATTCACTTGCCGGAGTCGGGCTCAGATATTTTACCTTGAGAAAATTAGAGTGTTTCAGGCAGGCTAGGCCGGAATACATTAGCATGGAATAATGGAATAGGACTACGGTCTCTTTGTTGGTTTGAGGGACTGCAGTAATGATTAATAGGGATAGTTGGGGGCATTAGTATTTAATTGTCAGAGGTGGAATTCTCGGATTTGTTAAAGACTAACTTATGCGAAAGCATTTGCCAAGGATGTTTTCATTA	Alveolata	Dinoflagellata	Syndiniales	Dino-Group-II	Dino-Group-II-Clade-3	Dino-Group-II-Clade-3_X	Dino-Group-II-Clade-3_X_sp.	Parassite	5	1	744	0	83	35	2	1	0	0	0	0	0	0	871
ASV555	TAGCGTATATTAAAGTTGTTGCAGTTAAAAAGCTCGTAGTTGGATTTCTGGCAGTGTGTCCTTCGGCCCGCTCGACGCGGGGTCCGGAGCGCTCTGCCATCCTTCTGTTAACCTCGGTGGAATTCACTTTCTGCCCTGGGGCTCAGATATTTTACCTTGAGAAAATTAGAGTGTTTCAGGCAGGCTTTCGCCGGAATACATTAGCATGGAATAATGGAAAAGGACTTCAACCTCTTCTGTTGGTCTGGGAGGCTGTAGTAATGATTAATAGGGATAGTTGGGGGCATTAGTACTTAACTGTCAGAGGTGAAATTCTCCGATTTGTTAAAGACTAACTTATGCGAAAGCATTTGCCAAGGATGTTTTCATTA	Alveolata	Dinoflagellata	Syndiniales	Dino-Group-I	Dino-Group-I-Clade-5	Dino-Group-I-Clade-5_X	Dino-Group-I-Clade-5_X_sp.	Parassite	57	2	212	454	0	10	136	0	0	0	0	0	0	0	871
ASV928	GCGTATATTAAAGTTGTTGCAGTTAAAAAGCTCGTAGTTGGATTTCTGGCGTGACGTGTCTGACCCGCCACAATTATGTGTGTGAGTGTCGGTATGCGTCTGCCATCCTTCTGAAGAACGTGTCTACCTTTAATAGAGGCCGGATGCGCGATTCAGATCTTTTACTTTGAAGAAATTAGAGTGTTCAAAGCAGGCTTGCGCTGTGAATACATTAGCATGGAATAATAATTTAGGACTACGGTTCTATTTTGTTGGTTTCTAGAACTGAAGTAATGATTGATAGGGATAGTTGGGGGTGCTAGTATTCAGCGGCCAGAGGTGAAATTCTCGGATTCGCTGAAGACTAACTTATGCGAAAGCATTCACCAAGGATGTCTTCTTTA	Alveolata	Dinoflagellata	Syndiniales	Dino-Group-I	Dino-Group-I-Clade-2	Dino-Group-I-Clade-2_X	Dino-Group-I-Clade-2_X_sp.	Parassite	8	11	0	6	60	727	2	13	0	22	0	0	0	22	871
ASV654	TAGCGTATATTAAAGTTGTTGCAGTTAAAAAGCTCGTAGTTGGATTTCTGGAAGAGCGTCCTCCGGCCGACTGACGTTTGGTCCGGAGCGCTCTCCCATCCTTCTGTTAACCTTTACGGAATTCACTTTCTGCACTGGGGCTCAGATATTTTACCTTGAGAAAATTAGAGTGTTTCAGGCAGGCTTTCGCCGGAATACATTAGCATGGAATAATGGAAAAGGACTTCAACCTCTTCTGTTGGTCTGGGAGGCTGTAGTAATGATTAATAGGGGTAGTTGGGGGCATTAGTACTTAACTGTCAGAGGTGAAATTCTCCGATTTGTTAAAGACTAACTTATGCGAAAGCATTTGCCAAGGATGTTTTCATTA	Stramenopiles	Sagenista	MAST-11	MAST-11_X	MAST-11_XX	MAST-11_XXX	MAST-11_XXX_sp.	Autotroph	0	0	109	0	295	428	28	8	1	0	0	0	0	0	869
ASV982	TAGCGTATATTTAAGTTGTTGCAGTTAAAAAGCTCGTAGTTGGATTTCGGATGGAGGCGACCGGTCCGCCGTTGCGGTGTGCACTGGACGCTTCTTTCTTGTTGTCGGGGACGCGCTTCTGGCCTTAACTGGCTGGGACGCGGAGTCGGCGCTGTTACTTTGAAAAAATTAGAGTGTTCAAAGCAGGCATCCGCTCTGAATACATTAGCATGGAATAACGCTATAGGACTCTGGTCCTATTGTGTTGGTCTTCGGGACCGGAGTAATGATTAAGAGGGACAGTTGGGGGCATTCGTATTTCATTGTCAGAGGTGAAATTCTTGGATTTATGAAAGACGAACTTCTGCGAAAGCATTTGCCAAGGATGTTTTCATTA	Alveolata	Ciliophora	Spirotrichea	Strombidiida	Strombidiidae_H	Strombidiidae_H_X	Strombidiidae_H_X_sp.	Mixotroph	2	41	0	0	6	755	0	0	0	13	3	5	44	0	869
ASV642	TAGCGTATATTTAAGTTGTTGCAGTTAAAAAGCTCGTAGTTGGATTTCGGGCGTGGAAGTTCGGTCCGCCGTTTCGGTGTGCACTGTTGTTCTGCGTCTTTCTGCCGGGGACGCGCTTCTGGCCTTAATTGGCTGGGACGTGGATTCGGCGTGGTTACTTTGAAAAAATTAGAGTGTTCAAAGCAAGCTAAAGCTCTGAATACATTAGCATGGAATAACGCGAGAGGACTCGGTCCTTATTTTGTTGGTCTTCAAGGATGGAGTAATGATTAAGAGGGACGGTTGGGGGCATTCGTATTTCATTGTCAGAGGTGAAATTCTTGGATTTATGAAAGACGAACTACTGCGAAAGCTTCTGCCAAAGACGTTTTCATTG	Stramenopiles	Ochrophyta	Bacillariophyta	Bacillariophyta_X	Raphid-pennate	Entomoneis	Entomoneis_sp.	Autotroph	521	56	89	19	0	9	10	0	30	57	0	0	18	57	866
ASV919	TAGCGTATATTAAAGTTGTTGCAGTTAAAAAGCTCGTAGTTGGATTTCTGGGCTGAGCGACCGGTCCGCCGCTGTGCGGTGTGTACTCGGGTGCGACTCGGCTCATCCTTGCAGGGAACGGCATTCGGTCTTAACTGGTCGAGGTCGGGAATTGCATCGTTTACTGTGAAAAAATTAGAGTGTTTAAAGCAGGCTTATGCTGTGAATACATTAGCATGGAATAATAAGATAGGACTTTGGTTCTATTTTGTTGGTTGGAGGCCAAGGTAATGATTAATAGGGATAGTTGGGGGTATTCATATTTAATTGTCAGAGGTGAAATTCTTGGATTTATGAAAGATGAACTTATGCGAAAGCATTTACCAAGGATGTTTTCATTA	Stramenopiles	Opalozoa	MAST-3	MAST-3I	MAST-3I_X	MAST-3I_XX	MAST-3I_XX_sp.	Autotroph	66	4	0	0	44	683	2	0	0	4	24	31	0	4	862
ASV1845	TAGCGTATATTAATGTTGTTGCAGTTAAAAAGCTCGTAGTTGGATTTCTGCGTCGCGCAATTGTGTCCGCTGCAACGCAGTGTGACTGTGATTGGTGCGTCGCTTCCTTGTGGAGACTGTTTGTGTCATTAATTTGATGTATTCAGGAACCGCATCGTTTACTGTGAAAAAATTAGAGTGTTCAAAGCAGGCTTATGCCGTGAATACATTAGCATGGAATAATAAGATAGGACTTTGGTTCTATTTTGTTGGTTGGAGGCCAAGGTAATGATTAATAGGGATAGTTGGGGGTATTCATATTTAATTGTCAGAGGTGAAATTCTTGGATTTATTGAAGATGAACTTATGCGAAAGCATTTACCAAGGATGTTTTCATTA	Alveolata	Ciliophora	Spirotrichea	Tintinnida	Tintinnidae	Tintinnidae_X	Tintinnidae_X_sp.	Heterotroph	0	10	0	0	0	0	19	2	1	0	332	498	0	0	862
ASV548	TAGCGTATATTAAAGTTGTTGCAGTTAAAAAGCTCGTAGTTGGACTTCTGGTTTGGGGTGGTGGTCCGCCTAACGGTGTGCACTGTTGCCTTGAGCCTTCTTCCTGTAGTCCGTTTGTGCACTTAATTGTGTGCTCTTGGAATATGGGACCTTTACTTTGAAAAAATTAGAGTGTTCAAAGCAGGCCTTCGCTTGAATACATTAGCATGGAATAATAGAATAGGACTTTGGTTCTATTTTGTTGGTTTCTAGGACCGAAGTAATGATTAATAGGGACGGTTGGGGGCATTAGTATTTAATTGTCAGAGGTGAAATTCTTGGATTTATGAAAGACTAACTACTGCGAAAGCATTTGCCAAGGATGTTTTCATTA	Alveolata	Ciliophora	Spirotrichea	Strombidiida	Strombidiidae_J	Strombidiidae_J_X	Strombidiidae_J_X_sp.	Mixotroph	3	0	96	0	563	45	136	0	0	18	0	0	0	0	861
ASV607	TAGCGTATATTAAAGTTGTTGCAGTTAAAAAGCTCGTAGTTGGATATCTGACCTCGCATAGACGGCCCGCCCTCGTGGTTGTGTGCTGGAGTGCTGGTCTATCTTTCGGTTAATGGCTATTGAGTTAACCCTCAGTGGTGGTTATCCGGATCGTTTACTTTGAAAAAATTGGAGTGTTCAAAGCAGGCTTATGCCGTGAACAGTTTAGCATGGAATAATACTATAGGACAGTCGCGTCTTATTTTGTTGGTTCTAAGACCGTTGTAATGATTGATAGGGACAGTTGGGGGTGCTGCTATTCCGCGGCCAGAGGTGAAATTCTCAGATTCCCGGAAGAGCAACTTATGCGAAAGCATTCACCAAGGATGTCTTCTCTG	Alveolata	Dinoflagellata	Syndiniales	Dino-Group-III	Dino-Group-III_X	Dino-Group-III_XX	Dino-Group-III_XX_sp.	Parassite	381	22	137	4	0	197	17	81	2	10	0	0	0	10	861
ASV504	TAGCGTATATTAAAGTTGTTGCGGTTAAAAAGCTCGTAGTTGGATTTCTGCCGAGGATAACCGGTCCGCCCTCTGGGTGAGCATCTGGCTTGGCCTTGGCATCTTTCTGGGTAACGCAGCTGCACTTGACTGTGTGGTGCGGGGTCCAGGACTTTTACTTTGAGGAAATTAGAGTGTTTCAAGCAGGCGCATGCCTTGAATACATTAGCATGGAATAATAAGACAGGACTTCGGTTCTATTTTGTTGGTTTCTAGAGCTGAGGTAATGATTAATAGGGATAATCGGGGGCGCTCGTATTTAACTGTCAGAGGTGAAATTCTTGGATTTGTTAAAGACGGACGACTGCGAAAGCATTCGCCAAGGATGTTTTCATTG	Alveolata	Dinoflagellata	Syndiniales	Dino-Group-I	Dino-Group-I-Clade-4	Dino-Group-I-Clade-4_X	Dino-Group-I-Clade-4_X_sp.	Parassite	0	0	0	0	0	43	474	340	0	1	0	0	0	1	859
ASV540	TAGCGTATATTAAAGTTGTTGCGGTTAAAAAGCTCGTAGTTGGATTTCTGTTGAGGACGGCCGGTCCGCACTATGTGCGTGTATCTGGTTCGGCCTTGGCATCCTCTTGAGGAACGTATCTACGCTTGATTGCGTGGAGCGGTATTCAAGACTTTTACTTTGAGGAAATTAGAGTGTTCACGGCAGGCAAGCGCCTTGAATATGTTAGCATGGAATAATAATATAGGATCTTGGTTCTATTTTGTTGGTTTCTAGAGCTAAGGTAATGATTAATAGGGATAATTGGGGGCATTTGTATTAACGCGTCAGAGGTGGAATTCTTGGATTGCGTTACGACAAACTACTGCGAAAGCATTTGCCAAGGATGTTTTCATTG	NA	NA	NA	NA	NA	NA	NA	NA	682	16	147	0	0	13	0	0	0	0	0	0	0	0	858
ASV1834	TAGCGTATATTAATGTTGTTGCAGTTAAAAAGCTCGTAGTTGGATTTCTGCGCCGCGCAGCTCGGTCCGCCGCAATGCGGTGCGACTGTGGCTGGAGCGTCGCATCCTTGTGGAGACCTTTGATGCCATTGATTTGGTGTCTTATGGGAACCGCATCGTTTACTGTGAAAAAATTAGAGTGTTCAAAGCAGGCATACGCCGTGAATACATTAGCATGGAATAATAAGATAGGACTTTGGTTCTATTTTGTTGGTCGGAGGCCAAGGTAATGATTAATAGGGATAGTTGGGGGTATTCATATTTAATTGTCAGAGGTGAAATTCTTGGATTTATGAAAGATGAACTTATGCGAAAGCATTTACCAAGGATGTTTTCATTA	Alveolata	Ciliophora	Spirotrichea	Choreotrichida	Leegaardiellidae_B	Leegaardiella	Leegaardiella_sp.	Heterotroph	29	0	0	0	0	0	20	0	0	0	7	11	791	0	858
ASV574	TAGCGTATATTAAAGTTGTTGCAGTTAAAAAGCTCGTAGTTGGATTTCGGGATGGTCTTTTCGGTCCACCGCAAGGTGTGTTACTGAAGAGGCTGTTCTTCTTCGCAAAGACTGCGTGTGCTCTTAACTGAGTGTGCGTAGGATTTGTGACGTTTACTTTGAAAAAATTAGAGTGTTCAAAGCAGGCCAACGCTTGAATACATAAGCATGGAATAATGGAATAGGACGTTGGTTCTATTTTGTTGGTTTCTGGAACCTACGTAATGATTAACAGAGATAGTTGGGGGCATTCGTATTTCGTTGTCAGAGGTGAAATTCTTGGATTTACGAAAGACGAACTACTGCGAAAGCATTTGCCAAGAATGTTTTCATTA	Alveolata	Dinoflagellata	Dinophyceae	Peridiniales	Amphidomataceae	Amphidoma	Amphidoma_languida	Mixotroph	0	0	0	0	854	0	0	0	0	0	0	0	0	0	854
ASV573	TAGCGTATATTAAAGTTGTTGCAGTTAGAACGCTCGTAGTCGGATTTCGGGGCGGGTCGACCGGTCTGCCGATGGGTACGCACTGTTCGACCCGTCCTTCCTTCCGGAGACCGTCTCACTCTTGACTGAGCTGAGGCGGGAGACGGAACGTTTACTTTGAAAAAATCAGAGTGTTTCAAGCAGGCAGCTCGCTCTTGCATGGATTAGCATGGGATAATGAAATAGGACTTTGGTGCTATTTTGTTGGTTTCGAACACCGAAGTAATGATGAGAAGGGACAGTCAGGGGCACTCGTATTCCGCCGAGAGAGGTGAAATTCTCAGACCAGCGGAAGACGAACCACTGCGAAAGCATTTGCCAGGGATGTTTTCACTG	Alveolata	Ciliophora	Spirotrichea	Strombidiida	Strombidiidae	Strombidium	Strombidium_sp.	Mixotroph	0	0	52	0	779	0	0	0	0	0	0	0	0	20	851
ASV467	CAGCGTATATTAAAGTTGTTGCGGTTAAAAAGCTCGTAGTTGGATTTCTGTTGAGGACGACCGGTCTGCCCTTTGGGCGAGTATCTGGCTTGGCCTGGGCATATTCTTGGAGAACGTAGCTGCACTTGACTGTGTGGTACGGTATCCAAGACTTTTACTTTGAGGAAATTAGGGTGTTTCAAGCAGGCATTTGCCTTGAACACATTAGCATGGAATAATAAGTTAGGGCATGAGCTCTATTTTGTTGGCTTCTAGAGCTGATGTAATGATTAAGAGGGATAGTTGGGGGCATTTGGATTTAACTGTCAGAGGTGAAATTCTTGGATTTGTTAAAGACGGACTATTGCGATAGCATTTGCCAAGGATGTTTTCATTG	Hacrobia	Haptophyta	Prymnesiophyceae	NA	NA	NA	NA	Mixotroph	0	0	44	0	10	0	792	0	0	0	0	0	0	0	846
ASV542	TAGCGTATATTAAAGTTGTTGCGGTTAAAAAGCTCGTAGTTGGATTTCTGCCGAGGACGACCGGTCCGCCCTCTGGGTGAGCATCTGGATCGGCCTGGGCATCCTCTTGGGGAACGTAGCTGCACTTGACTGTGTGGTGCGGTATCCAGGACTTTTACTTTGAGGAAATTAGAGTGTTTCAAGCAGGCTCACGCCTTGAATACATTAGCATGGAATAATAAGATAGGACCTCGGTTCTATTTTGTTGGTTTCTAGAGCTGAGGTAATGATTAATAGGGATAGTTGGGGGCATTCGTATTTAACTGTCAGAGGTGAAATTCTTGGATTTGTTAAAGACGAACTACTGCGAAAGCATTTGCCAAGGATGTTTTCATTG	Hacrobia	Haptophyta	Prymnesiophyceae	Prymnesiales	Chrysochromulinaceae	Chrysochromulina	Chrysochromulina_sp.	Mixotroph	0	0	0	0	0	196	649	1	0	0	0	0	0	0	846
ASV951	TAGCGTATACTAATGTTGTTGCAGTTAAAAAGCTCGTAGTCGGATTTCAGTTTGATTTAGGTTGTCTTCTACCCGGAGGCCCTTGATCATTCTTCCTTGACATAAACAGCCATGTCCTTCATTGGATGTAGTTTGGGAGTGTCTCTTTTACTTTGAGAAAATTAGAGTGTTCAAAGCAGGTAATCGCCTGAATATTACTCTTGGAATAATACTATAGGACTTTGGTTCTGCATTGTTGGTGTTCAGAGCCAGAGTAATGATTGATAGGGACGGTTGGGGTCATTAGTACTGCGAAGCGAGAGGTGAAATTCTTGGACCTTTGTATGACTAACAACTGCGAAAGCATTTGACTAGGACGTTCCCGTTG	Alveolata	Dinoflagellata	Syndiniales	Dino-Group-II	Dino-Group-II-Clade-7	Dino-Group-II-Clade-7_X	Dino-Group-II-Clade-7_X_sp.	Parassite	0	0	0	0	0	793	0	51	0	0	0	0	0	0	844
ASV589	TAGCGTATATTAAAGTTGTTGCGGTTAAAAAGCTCGTAGTTGGATTTCTGCTGAGGACGACCGGTCCGCCCTCTGGGTGAGTATCTGGCTCGGCCTTGGCATCTTCTTGGAGAACGTAACTGCACTTGACTGTGTGGTGCGGTATTCAGGACTTTTACTTTGAGGAAATTAGAGTGTTTCAAGCAGGCGCATGCCTTGAATACATTAGCATGGAATAATGAGATAGGACCTTGGTTCTATTTTGTTGGTTTCTAGAGCTGAGGTAATGATTAATAGGGCTAGTTGGGGGCATTCGTATTTAACTGTCAGAGGTGAAATTCTTGGATTTGTTAAAGACGGACTACTGCGAAAGCATTTGCCAAGGATGTTTTCATTG	Hacrobia	Cryptophyta	Cryptophyceae	Cryptomonadales	Cryptomonadales_X	NA	NA	Mixotroph	728	27	34	31	0	20	0	3	0	0	0	0	0	0	843
ASV1685	TAGCGTATATTAAAGTTGTTGCGGTTAAAAAGCTCGTAGTTGGATTTCTGTCGAAAACAACCGGTCCGCTCTATGAGCGTGTATCTGGTCTGGTTTTGGCATCCTCGTGGGGAACAGCTCTGTGCTTGATTGCATGGACTGGTATTCACGACTTTTACTTTGAGGAAATTAGAGTGTTCACGGCAGGCAAGCGCCTTGAATACATTAGCATGGAATAATAATATAGGACTTTGGTTCTATTTTGTTGGTTTCTAGAACTAAAGTAATGATTAATAGGGATAATTGGGGGCATTTGTATTAACGCGTCAGAGGTGGAATTCTTGGATTGCGTTACGACAAACTACTGCGAAAGCATTTGCCAAGGATGTTTTCATTG	Alveolata	Dinoflagellata	Dinophyceae	Gymnodiniales	NA	NA	NA	NA	0	0	0	13	0	13	0	71	0	0	298	448	0	0	843
ASV812	TAGCGTATATTTAAGTTGTTGCAGTTAAAAAGCTCGTAGTTGGATTTCGGATGGGTTTGACCGGTCCGCCGTTCGGTGTGCACTGGTCGTACCTATCTTGCTGTCGGGGACGCGCTCCTGGCCTTAATTGGCTGGGACGCGGAGTCGGCGATGTTACTTTGAAAAAATTAGAGTGTTCAAAGCAGGCCTAAGCTCTGAATACATTAGCATGGAATAACGCTATAGGACTCTGGTCTTATTGCGTTGGTCTTCGAGACCGGAGTAATGATTAAGAGGGACAGTTGGGGGCATTCGTATTTCATTGTCAGAGGTGAAATTCTTGGATTTATGAAAGACGAACTTCTGCGAAAGCATTTGCCAAGGATGTTTTCATTA	Hacrobia	Haptophyta	Prymnesiophyceae	Prymnesiales	Chrysochromulinaceae	Chrysochromulina	Chrysochromulina_sp.	Mixotroph	4	7	119	4	12	603	7	25	1	12	14	22	0	12	842
ASV953	TAGCGTATATTAAAGTTGTTGCGGTTAAAAAGCTCGTAGTTGGATTTCTGCTGAGGACGACCGGTCCGCCCACTGGGTGAGTATCTGGCTCGGCCTTGGCATCTTCTTGGAGAACGTAGCTGCACTTGACTGTGTGGTGCGGTACCCAGGACATTTACTTTGAGGAAATTAGAGTGTTTCAAGCAGGCACACGCCTTGAATACATTAGCATGGAATAATAATATAGGACCTCGGTTCTATTTTGTTGGTTTCTAGAGCTGAGGTAATGATTAATAGGGATAGTTGGGGGCATTCGTATTTAACTGTCAGAGGTGAAATTCTTGGATTTGTTAAAGACGGACTACTGCGAAAGCATTTGCCAAGGATGTTTTCATTG	Alveolata	Dinoflagellata	Dinophyceae	NA	NA	NA	NA	NA	0	0	0	0	0	0	0	358	0	0	193	289	0	0	840
ASV908	TAGCGTATATTAAAGTTGTTGCGGTTAAAAAGCTCGTAGTTGGATTTCTGCCGAGGACGACCGGTCCGCCCTCTGGGTGAGTATCTGGCTCGGCCTGGGCATCTTCTTGGAGAACGTAGCTGCACTTGACTGTGTGGTGCGGTATCCAGGACTTTTACTTTGAGGAAATTAGAGTGTTTCAAGCAGGCTTACGCCTTGAATACATTAGCATGGAATAATAAGATAGGACCTCGGTTCTATTTTGTTGGTTTCTAGAGCTGAGGTAATGATTAATAGGGATAGTTGGGGGCATTCGTATTTAACTGTCAGAGGTGAAATTCTTGGATTTGTTAAAGACGAACTACTGCGAAAGCATTTGCCAAGGATGTTTTCATTG	Alveolata	Dinoflagellata	Syndiniales	Dino-Group-I	Dino-Group-I-Clade-4	Dino-Group-I-Clade-4_X	Dino-Group-I-Clade-4_X_sp.	Parassite	11	0	12	72	0	675	8	51	1	4	0	0	0	4	838
ASV516	TAGCGTATATTAAAGTTGTTGTGGTTAAAAAGCTCGTAGTTGGATCTCGGCGGTCTGAGGGCGGTTCGCTTGATTGAGTGCTACTGCTCTATAGGCCGTGGTTTTGCCAGAGGTCTCGGGGTGCTCTTAACCGAGTGTCCTGCGATGCTGGCAGGTTTACTTTGAAAAAATTAGAGTGCTCAAAGCAGGCTTTTACGCCTGAATATTCGTGCATGGAATAATAGAATAGGAAGTCGTTTCTATTTTGTTGGTTTTCGGAAATCGACTTAATGATTAATAGGGACAGTCGGGGGCATTTGTATTCAAACTACAGAGGTGAAATTCTTGGACCGTTTGAAGACAAACTACTGCGAAAGCATTTGCCAAGAATGTTTTCATTA	Alveolata	Dinoflagellata	Dinophyceae	NA	NA	NA	NA	NA	0	0	5	0	26	56	712	5	0	0	31	0	0	0	835
ASV726	TAGCGTATATTAAAGTTGTTGCAGTTAAAAAGCTCGTAGTTGGAGTTCAGAGTGAGCTCAGCCGGTCGGGATTATGTCTCAGAACTGGTTGACTCTCTCTTGTTTGTGGATCCTGTTCGGAGTTAACTCTTCGGATGTGGAGTCCACATCGTTTACCTTGAAAAAATTAGAGTGTTCAAAGCAGGCGTTTGCTTGAATATATTAGCATGGAATAATGGAATAGGACGCTGGTTCTATTTTGTTGGTTTTGAGAACCAGAGTAATGATTAATAGGGACAGTTGGGGGCATTCATATTTCATTGTCAGAGGTGAAATTCTTGGATTTATGAAAGATGAACTTCTGCGAAAGCATTTGCCAAGGATGTTTTCATTA	Alveolata	Dinoflagellata	Dinophyceae	Gymnodiniales	Gymnodiniaceae	Margalefidinium	Margalefidinium_polykrikoides	Heterotroph	0	0	21	0	538	36	12	0	0	0	0	0	227	0	834
ASV777	TAGCGTATATTAAAGTTGTTGCAGTTAAAAAGCTCGTAGTCTGACCATTGGCGGGCACTGAGCGTCCGCGGTTACTGATCGTGTGTACGCGAGGTGTTGGCCACTACCTTCGGAGGAGCGTTCGTGCTTTTAACTAAGTGCGTGCGGGATTCCGATAGTTTACTTTGAGAAAAATAGAGTGTTCAAAGCAGGCGTTTGCCTTGAATACATTAGCATGGGATAATGAAATAGGACGTTGGTTCTATTTTGATGGTTTACGGACCGACGTAATGATTAATAGGGACAGTTGGGGGCATTTATATTCCATGGCTAGAGGTGAAATTCTTGGATTCATGGAAGATAAACTACTGCGAAAGCATTTGCCAAAGATGTTTTCATTG	Alveolata	Ciliophora	Spirotrichea	Strombidiida	Tontoniidae_B	Pseudotontonia	Pseudotontonia_simplicidens	Mixotroph	275	0	8	0	84	25	127	0	0	0	14	0	236	65	834
ASV730	TAGCGTATATTAAAGTTGTTGCGGTTAAAAAGCTCGTAGTTGGATCTCGGCAGGCAGGGGGTGGTTCGCTCCTTAGCGCTACTGCCCCATTTGCCTGTGTGATTGGCAGAGGTTTCGGGGTGCCCTTTATTGAGTGACCCGGAGCGCTGTCAGGTTTACTTTGAAAAAATTAGAGTGCTCAAAGCAGGCTTTTCACGCTTGAATATTCGTGCATGGAATAATAGAATAGGAACTCGTTTCTATTTTGTTGGTTTTCGGAAATCGAGTTAATGATTAATAGGGACAATTGGGGGCATTAGTATTCAGACTACAGAGGTGAAATTCTTGGACCGTCTGAAGACTAACTACTGCGAAAGCATTTGCCAAGAGTGTTTTCATTA	Alveolata	Dinoflagellata	Syndiniales	Dino-Group-II	Dino-Group-II_X	NA	NA	Parassite	0	0	1	831	0	0	0	0	0	0	0	0	0	0	832
ASV1021	TAGCGTATATTAAAGTTGTTGCAGTTAAAACGCTCGTAGTCGGATTTCGGGGCCTGCCTGCCGGTCTGCCGATGGGTATGCACTGGCAGGCGCGTCCTTCCTTCCGGAGACTGTCCCTACTCTTAACTGAGCGGGGTCGGGAGACGGATCGTTTACTTTGAAAAAATCAGAGTGTTTCAAGCAGGCAGCTCGCTCTTGCATGGATTAGCATGGGATAATGAAATAGGACTTTGGTGCTATTTTGTTGGTTTCGAACACCGAAGTAATGATTAACAGGGACAGTCAGGGGCACTCGTATTCCGCCGAGAGAGGTGAAATTCTCAGACCAGCGGAAGACGAACCACTGCGAAAGCATTTGCCAGGGATGTTTTCACTG	Alveolata	Ciliophora	Spirotrichea	Strombidiida	Strombidiidae_H	Strombidiidae_H_X	Strombidiidae_H_X_sp.	Mixotroph	35	345	6	45	0	40	61	0	33	84	0	0	181	0	830
ASV688	TAGCGTATATTAAAGTTGTTGCAGTTAAAAAGCTCGTAGTTGGATTTCTGGTTTGGAGCACGGGTCGGCCCTAACGGGTTGTACTGTTGTTGCGTCCTGCCGTTTCGGAGGGAATCCTTTTGGTATTAAGTTACTAGAAGGGGGATCTCCGTCGTTTACTGTGAAAAAATTAGAGTGTTCAAAGCAGGCCATCGCTGTGAATACATTAGCATGGAATAATAAGATAGGACTGTAGTGCTATTTTGTTGGTTTGCGTACTATGGTAATGATTAATAGGGATAGTTGGGGGTATTCATATTCAATTGTCAGAGGTGAAATTCTTGGATTTATGGAAGATGAACTACTGCGAAAGCATTTACCAAGGATGTTTTCATTA	Hacrobia	Telonemia	Telonemia_X	Telonemia_XX	Telonemia-Group-2	Telonemia-Group-2_X	Telonemia-Group-2_X_sp.	Heterotroph	117	1	154	190	4	37	13	155	2	5	27	41	76	5	827
ASV660	TAGCGTATATTAAAGTTGTTGCGGTTAAAAAGCTCGTAGTTGGATTTCTGCCGAGGACGACCGGTCCGCCCTGTGGGTGTGCATCTGGATCGGCCTGGGCATCTTCTTGGGGAACGTAGCTGCACTTGACTGTGTGGTGCGGTATCCAGGACTTTTACCTTGAGGAAATTAGAGTGTTTCAAGCAGGCGCACGCCTTGAATACATTAGCATGGAATAATAAGATAGGACCTCGGTTCTATTTTGTTGGTTTCTAGAGCTGAGGTAATGATTAATAGGGATAGTTGGGGGCATTCGTATTTAACTGTCAGAGGTGAAATTCTTGGATTTGTTAAAGACGGACTACTGCGAAAGCATTTGCCAAGGATGTTTTCATTG	Alveolata	Dinoflagellata	Dinophyceae	NA	NA	NA	NA	NA	29	0	244	94	24	421	4	2	0	3	0	0	1	3	825
ASV727	CAGCGTATATTAAAATTGTTGCGGTTAAAACGCTCGTAGTCGAATTCTTGCTAGGTGGCTCCGGTGCTTCCCAGTGAAGTATACGCGGTAATCTCCTGTGCTATTACTTGGGGAAGGTGTATATGCTTCAATGCATGTCACACTACCTAAGTCCTTACTTTGAGGAAATGAGTGTGTTTCAAGCAGGCGCAAGCCTTGAATATGATAGCATGGAATAACAGCATGAGACCTTCTTTCAAAGCTGTTGGTTCTTTGGAATTAGGGAATGGAAACATGGATAGTTGGGGGTATTCGTATTTAACTGTCAGAGGTGAAATTCTTGGATTTTTTAAAGACAAACAATTGCGAAGGCATTTACCCAGGATGTTCTCATTG	Alveolata	Dinoflagellata	Dinophyceae	Dinophyceae_X	Dinophyceae_XX	Dinophyceae_XXX	Dinophyceae_XXX_sp.	Mixotroph	128	3	102	135	16	169	0	175	0	5	35	52	0	5	825
ASV1194	TAGCGTATATTAAAGTTGTTGCGGTTAAAAAGCTCGTAGTTGGATTTCTGCCGAGGACGACCGGTCCGCCCTCTGGGTGAGTATCTGGCTCGGCCTTTGCATCTTCTTGGAGAACGTAGCTGCACTTGACTGTGTGGTGCGGTATCCAGGACTTTTACTTTGAGGAAATTAGAGTGTTTCAAGCAGGCACACGCCTTGAATACATTAGCATGGAATAATAAGATAGGACCTCGGTTCTATTTTGTTGGTTTCTAGAGCTGAGGTAATGATTAATAGGGATAGTTGGGGGCATTCGTATTTAACTGTCAGAGGTGAAATTCTTGGATTTGTTAAAGACGGACTACTGCGAAAGCATTTGCCAAGGATGTTTTCATTG	Alveolata	Dinoflagellata	Syndiniales	Dino-Group-I	Dino-Group-I-Clade-8	Dino-Group-I-Clade-8_X	Dino-Group-I-Clade-8_X_sp.	Parassite	20	173	63	65	0	0	0	0	59	192	24	37	0	192	825
ASV1165	TAGCGTATATTAAAGTTGTTGCGGTTAAAAAGCTCGTAGTTGGATTTCTGCTGAGGACGACCGGTCCGCCCTCTGGGTGTGTATCTGGCTCAGCCTTGGCATCTTCTTGGAGAACGTAACTGCACTTGACTGTGTGGTACGGTATCCAAGACTTTTACTTTGAGGAAATTAGAGTGTTTCAAGCAGGCGCACGCCTTGAATACATTAGCATGGAATAATAAGATAGGACCTTGGTTCTATTTTGTTGGTTTCTAGAGCTGAGGTAATGATTAATAGGGATAGTTGGGGGCATTCGTATTTAACTGTCAGAGGTGAAATTCTTGGATTTGTTAAAGACGGACTACTGCGAAAGCATTTGCCAAGGATGTTTTCATTG	Alveolata	Ciliophora	Spirotrichea	Choreotrichida	Leegaardiellidae_A	Leegaardiellidae_A_X	Leegaardiellidae_A_X_sp.	Heterotroph	0	0	15	117	0	341	0	0	0	0	140	210	0	0	823
ASV930	TAGCGTATATTAAAGTTGTTGCGGTTAAAAAGCTCGTAGTTGGATTTCTGCTTGGGACGACCGGTCCGCCCTCTGGGTGTGTATCTGGTTCGGCCCGGGCATCCGCTTGTGGAACGTTTCTGCAATTGACTTTGTGGGCCGGAACACAAGCCTTTCACTTTGAGGAAATTAGAGTGTTTCAAGCAGGCGCTTGCCTTGAATACGCTAGCATGGAATGATAAGATAGGACCTCGTCTCTTTCTTGTCGGTTCAAGGAGATGAGGTAATGATTAATAGGGATAGTCGGGGGCATTCGTACTTAACTGTCAGAGGTGAAATTCTTGGATTTGTTAAAGACGGACTACTGCGAAAGCATTTGCCAAGGATGTTTTCATTG	Stramenopiles	Sagenista	MAST-4	MAST-4E	MAST-4E_X	MAST-4E_XX	MAST-4E_XX_sp.	Autotroph	70	163	45	33	0	95	0	175	4	18	80	121	0	18	822
ASV580	TAGCGTATATTAAAGTTGTTGCAGTTAAAAAGCTCGTAGTCGAACTTCGGGGCGGTGTGCTCGGTCTGCCGATGGGTATGCACTGAGCGTGTCGTCCTTCCAGCTGGAGACGCCGTGTGCTCTTGACTGAGCGTGCGGTGGACACAGCGCGTTTACTTTGAGAAAATCAGAGTGTTTAAAGCAGGCCAAGATTGCTCTTGCATGGATTAGCATGGGATAATGAAATAGGACTTTGGTGCTATTTTGTTGGTTTCGAGTACCGAAGTAATGATTAATAGGGATAGTCAGGGGCACTTGTATTCCGTTGAGAGAGGTGAAATTCTTAGACCAATGGAAGACAAACTACTGCGAAAGCATTTGCCAGGGATGTTTTCACTG	Alveolata	Dinoflagellata	Dinophyceae	NA	NA	NA	NA	NA	16	0	321	338	55	64	3	7	2	7	0	0	1	7	821
ASV915	TAGCGTATATTAAAGTTGTTGCAGTTAAAAAGCTCGTAGTTGGACTTCTGATGTGGAGGGACGGTCCGCCTCACGGTGAGCACTGATTCTTCACGTCTTCCTCTCGTAGTCTTTTGGCGCACTTAGTTGGGTGCCTTTAGAATATGGGACCTTTACTTTGAAAAAATTAGAGTGTTCAAAGCAGGCAATCGCTTGAATACATTAGCATGGAATAATAGAATAGGACTTTGGTTCTATTTTGTTGGTTTCTAGGACCGAAGTAATGATTAATAGGGACAGTTGGGGGCATTAGTATTTAATTGTCAGAGGTGAAATTCTTGGATTTATGAAAGACTAACTACTGCGAAAGCATTTGCCAAGGATGTTTTCATTA	Alveolata	Dinoflagellata	Syndiniales	Dino-Group-I	Dino-Group-I-Clade-5	Dino-Group-I-Clade-5_X	Dino-Group-I-Clade-5_X_sp.	Parassite	1	0	0	0	32	641	9	138	0	0	0	0	0	0	821
ASV976	TAGCGTATATTAAAGTTGTTGCGGTTAAAAAGCTCGTAGTTGGATTTCTGTCGGTGAGGTTCAGTCCGCCCCAGTGGTTGGTACGTGATCCGCCACCGGCATCTTCCTGGGGAATGTGTCTGCTCTTAATTGGGTGGTACATAAGCCAGGACTTTTACTTTGAAGAAATGAGAGTGTTTCAAGCAGGCATGCGCCGTGAATACGTTAGCATGGGATAATAGCATCGGACCTCGTTCCAAAGCTGTTGGTTTCTTGGACCGAGGTAAAGGTGAATAGGGATTGTTGGGGGCATTCGTATTTGACTGTCAGAGGTGAAATTCTTGGATTTGTTGAAGACGGACTACTGCGAAAGCATCTGCCAAAGATGTTCTCATTG	Alveolata	Dinoflagellata	Syndiniales	Dino-Group-II	Dino-Group-II-Clade-7	Dino-Group-II-Clade-7_X	Dino-Group-II-Clade-7_X_sp.	Parassite	0	0	1	0	14	806	0	0	0	0	0	0	0	0	821
ASV801	TAGCGTATATTAAAGTTGTTGCAGTTAAAAAGCTCGTAGTTGAATTTCTGGCTGGAAGGGAGCGGTTCCACATCTTTGTGGATACTTGCTCGTCTTCTGCCATCCGTGGGACTAGTGTCGCCGGTATTAACTTACCGGCGTCTACGATGCCCACCGTTTACTGTGAGCAAATTAGAGTGTTCAAAGCAGGCTTATGCCGTTGAATATATTAGCATGGAATAATAAGATAGGACCTAGTCACTATTTTGTTGGTTTGCGTGATTAGATAATGATTAAGAGGGACAGTTGTGGGTACTCGTATTCAAGTGTCAGAGGTGAAATTCTTAAATTACTTGAAGACGAACGACTGCGAAAGCATTTACCAAGGATGTTTTCATTA	Alveolata	Dinoflagellata	Syndiniales	Dino-Group-II	Dino-Group-II-Clade-10-and-11	Dino-Group-II-Clade-10-and-11_X	Dino-Group-II-Clade-10-and-11_X_sp.	Parassite	0	0	0	0	0	0	3	705	0	0	44	66	0	0	818
ASV852	TAGCATATATTAATGTTGTTGCAGTTAAAAAGCTCGTAGTTGGATTTCTGCAGGAGTGACAATGTCCGCCCGTGTGCGTGCGCAGCGGCGCCCCTGCATCCTTCGGTTACCTTCGCTCGGCATTCACTTGCCGGCGGTAGGCTCCGAATATTTACCTTGAGAAAATTAGAGTGTTTCAGGCAGGCTTAGCCGGAATACATTAGCATGGAATAATAGAATATGACTACAGGCTCTTTGTTGGTTCGAGGGACTGGAGTAATGATTAATAGGGATAGTTGGGGGCATTAGTATTTAATTGTCAGAGGTGAAATTCTCAGATTAACTAAAGACTAACTTATGCGAAAGCATTTGCCAAGGATGTTTTCATTA	Alveolata	Ciliophora	Spirotrichea	Choreotrichida	Leegaardiellidae_B	Leegaardiella	Leegaardiella_sp.	Heterotroph	0	141	105	107	61	95	0	0	61	51	178	18	0	0	817
ASV856	TAGCGTATACTAAAGTTGTTGCAGTTAAAAAGCTCGTAGTCGAATGAAGGTTTCTTGTATAGCGCGGACGTCTAGGTGTAACTTAGATTAGTTTGCGCACAAGAACCTCCCTTGTGTGTCTCAGAGGAGCAAATATTTATTTATTTTGATCCATTTGCGACACACACATTACTGTGAACAAAATAGAGTGTTCATGGCAGGTCAATTTAGGCTTGAATACCTCAGCATGGAATAATAGAATAGGACTTCCGGTTCTATTTTGTTGGTTTTTGGAGCCGAAGTAATGATTAATAGGGATAGTTGGGGGCACTCGTACTCCGTTGTCAGAGGTGAAATTCTAGGATTGACGGAAGACGAACAACTGCGAAAGCATCTGCCAAGGATGTTTTCATTG	Archaeplastida	Chlorophyta	Pyramimonadales	Pyramimonadales_X	Pyramimonadales_XX	Pterosperma	Pterosperma_sp.	Autotroph	0	0	106	0	0	653	0	0	0	0	57	0	0	0	816
ASV592	TAGCGTATATTAAAGTTGTTGTGGTTAAAAAGCTCGTAGTTGGATCTCGGCGGTCTGAGGGCGGTTCGCTTGATTGAGTGCTACTGCTCTATAGGCCGTGGTTTTGCCAGAGGTCTCGGGGTGCTCTTAACCGAGTGTCCTGCGATGCTGGCAGGTTTACTTTGAAAAAATTAGAGTGCTCAAAGCAGGCTTTTACGCCTGAATATTCGTGCATGGAATAATAGAATAGGAAGTAGTTTCTATTTTGTTGGTTTTCGGAAATCGACTTAATGATTAATAGGGACAGTCGGGGGCATTTGTATTCAAACGACAGAGGTGAAATTCTTGGACCGTTTGAAGACAAACTACTGCGAAAGCATTTGCCAAGAATGTTTTCATTA	Alveolata	Dinoflagellata	Dinophyceae	Dinophyceae_X	Tovelliaceae	Woloszynskia	Woloszynskia_halophila	Mixotroph	197	0	107	20	410	40	11	0	0	15	0	0	0	15	815
ASV620	TAGCGTATATTAAAGTTGTTGCAGTTAAAAAGCTCGTAGTTGGATTTCGGAACCGGTCAATTGGTCCCTCCTCTGGACGGCGTACTGATTGATCTGTTCTTCTTCGCGAAGGCCGCGTGTGCCCTTAACTGGGTGGGCGGGGGATTCGCGACGTTTACTTTGAAAAAATTAGAGTGTTCAAAGCAGGCATCCGCTTGAATATCTCAGCATGGAATAATAGAATAGGACTTTGGTCTTATTTTGTTGGTTTCCGAGACCGAAGTAATGATTAATAGGGACAGTTGGGGGCATTCGTATTTCATTGTCAGAGGTGAAATTCTTGGATTTATGAAAGACGAACTTCTGCGAAAGCATTTGCCAAGGATGTTTTCATTA	Hacrobia	Telonemia	Telonemia_X	Telonemia_XX	Telonemia-Group-1	Telonemia-Group-1_X	Telonemia-Group-1_X_sp.	Heterotroph	12	0	46	25	456	174	98	4	0	0	0	0	0	0	815
ASV676	TAGCGTATATTAAAGTTGTTGCGGTTAAAAAGCTCGTAGTTGGATTTCTGCTGAGGACGACCGGTCCGCCCACTGGGTGAGTATCTGGCTCGGCCTTGGCATCTTCTTGGAGAACGTAGCTGCACTTGACTGTGTGGTGCGGTACCCAGGACATTTACTTTGAGGAAATTAGAGTGTTTCAAGCAGGCATACGCCTTGAATACATTAGCATGGAATAATAATATAGGACCTCGGTTCTATTTTGTTGGTTTCTAGAGCTGAGGTAATGATTAATAGGGATAGTTGGGGGCATTCGTATTTAACTGTCAGAGGTGAAATTCTTGGATTTGTTAAAGACGGACTACTGCGAAAGCATTTGCCAAGGATGTTTTCATTG	Alveolata	Dinoflagellata	Syndiniales	Dino-Group-II	Dino-Group-II-Clade-10-and-11	Dino-Group-II-Clade-10-and-11_X	Dino-Group-II-Clade-10-and-11_X_sp.	Parassite	0	0	231	0	46	499	35	2	0	0	0	0	0	0	813
ASV539	TAGCGTATACTAAAGTTGTTGCAGTTAAAAAGCTCGTAGTTGGATTTCTGGTCGAGGCAGCCGGTCAGCACCAAGTGTGTTCGCACCAGGCGCCTCGTCCATTTTTGTAGAGGCTGCGTCTGTCATTAAGTTGTCGGGCGTAGGATCTGCATCATTTACTGTGAGCAAAATAGAGTGTTCAAAGCAGGCTTAGGCCATGAATACATTAGCATGGAATAATAAGATAAGACCTTGGTCTATTTTGTTGGTTAGCATTCCGAGGTAATGATTAATAGGGATAGTTGGGGGTATTCGTATTCAAATGTCAGAGGTGAAATTCTTGGATTTTTTGAAGACGAACTACTGCGAAAGCATTTACCAAGGATGTTTTCATTA	Alveolata	Dinoflagellata	Syndiniales	Dino-Group-II	Dino-Group-II-Clade-10-and-11	Dino-Group-II-Clade-10-and-11_X	Dino-Group-II-Clade-10-and-11_X_sp.	Parassite	0	5	52	0	0	142	613	0	0	0	0	0	0	0	812
ASV872	TAGCGTATATTAAAGTTGTTGCGGTAAAAAAGCTCGTAGTTGGATTTCTGTTGAGGGCGACCGGTCCATACAACGTATGCGTATCTGGCTCGGCCTCGGCATCCTCTCGATAGACGTTTCTGCGCTTGATTGCGTGGAGCGGATCTCGGGACTTTTACTTTGAGGAAATTAGAGTGTTCACGGCAGGCTATCGCCAGAATACATTAGCATGGAATAATACTATAGGATCTTGATTCTATTTTGTTGGTTTCTAGAATTGAGATAATGATTAATAGGGACAATTGGGGGCATTCGTATCAACACGTCAGAGGTGGAATTCTTGGATTGTGTTGCGACGAACTACTGCGAAAGCATTTGCCAAGGATGTTTTCATTG	Alveolata	Ciliophora	Spirotrichea	Strombidiida	Tontoniidae_A	Spirotontonia	NA	Mixotroph	18	8	20	0	246	0	64	3	0	453	0	0	0	0	812
ASV1029	TAGCGTATATTAAAGTTGTTGCGGTTAAAAAGCTCGTAGTTGGATTTCTGTCGTCGGTTGGCGCTCCGTCCCTAGTGGCGTGCAGACGCCCTGCCGGCGGCATCTTCCTGGGGGGTGCTGCTGCACTTCATTGTGTGGCGCATTAGCCAGGACGTTTACTTTGAGGAAATGAGAGTGTTTCAAGCAGGCGTACGCCATGAATATGTTAGCATGGAATAATAGCATCGGACCTCGTGCCACAGCTGTTGGATCCTTGGAACGAGGTAAAGGTGAATAGGGATTGTTGGGGGCATTCGTATTTAACTGTCAGAGGTGAAATTCTTGGATTTGTTGAAGACGGACTACTGCGAAAGCATCTGCCAAAGATGTTCTCATTG	Alveolata	Ciliophora	Spirotrichea	Choreotrichida	Strobilidiidae_I	Pelagostrobilidium	Pelagostrobilidium_sp.	Heterotroph	0	0	0	0	0	770	0	5	0	0	13	20	0	0	808
ASV1155	TAGCGTATATTTAAGTTGTTGCAGTTAAAAAGCTCGTAGTTGGACTTTGGGATGGGCCGGCCGGTCCGCCTTAGGTGTGCACCGGTCGTCTCGTCCCTTCTGCCGGCGATGCGCTCCTGGCCTTAATTGGCCGGGTCGTGCCTCCGGCGCTGTTACTTTGAAGAAATTAGAGTGCTCAAAGCAAGCCTACGCTCTGTATACATTAGCATGGGATAACATTATAGGATTTCGGTCCTATTACGTTGGCCTTCGGGATCGGAGTAATGATTAACAGGGACAGTCGGGGGCATTCGTATTTCATAGTCAGAGGTGAAATTCTTGGATTTATGAAAGACGAACAACTGCGAAAGCATTTGCCAAGGATGTTTTCATTA	Alveolata	Dinoflagellata	Syndiniales	Dino-Group-II	Dino-Group-II-Clade-10-and-11	Dino-Group-II-Clade-10-and-11_X	Dino-Group-II-Clade-10-and-11_X_sp.	Parassite	0	0	6	18	77	7	0	217	0	0	193	290	0	0	808
ASV564	TAGCGTATATTAAAGTTGTTGCGGTAAAAAAGCTCGTAGTTGGATTTCTGTTGGGACGCCGCGGTCCACTCCATGAGTGCGTATCTGTGTGCTTCCTGGCATTCTCTCGGTGGACGTGTCTACGCTTCATTGCGCAGCCGGACTTCGAGACTTTACTTTGAGGAAATTAGAGTGTTCACGGCAGGCTTACGCCCGAATATACTAGCATGGAATAATACTATAGGATTTTGGTTCTATTTTGTTGGTTTCTAGAGCTGAAATAATGATTAATAGGGACAATTGGGGGCATTCGTACCATGATGTCAGAGGTGGAATTCTTGGATTATCATGCGACGAACTACTGCGAAAGCATTTGCCAAGGATGTTTTCATTG	Alveolata	Dinoflagellata	Dinophyceae	Gymnodiniales	Kareniaceae	Karlodinium	NA	Mixotroph	34	0	244	31	390	62	9	14	0	0	23	0	0	0	807
ASV1010	TAGCGTATCTTAATGTTGTTGCAGTTAAAAAGCTCGTAGTCGAATTTCTGGTCGGGAGACAGAGCTCTATAGTAATGTCCTCCCAGGTCATCCGCCTGTGATCGATTTACTTCCTTAACCAGTTGACTTCAGGAGCAGGCATTTTACTTTGAAGAAATTAGAGTGTTTCAGGCAGGCTTTCGCCCGAATACACCAGCATGGAATAATGGAATAGGACTAATTCTTTTTATTGGTCATTAGAATTAGTAATGATTAATAGGGACAGTTGGGGGCATTCGTATTTATCAGTCAGAGGTGAAATTCTTCGATTTGATAAAGACGAACTAATGCGAAGGCATTTGCCAAGGATGTTTTCATTG	Alveolata	Dinoflagellata	Syndiniales	Dino-Group-II	Dino-Group-II-Clade-7	Dino-Group-II-Clade-7_X	Dino-Group-II-Clade-7_X_sp.	Parassite	0	0	0	0	0	806	0	0	0	0	0	0	0	0	806
ASV838	TAGCGTATATTAAAGTTGTTGCGGTTAAAAAGCTCGTAGTTGGATCTCGGCGTGGTATAAGGCGGTGCATTGTACGGTGCTACTGCCTTATTACCCGCAGTTTTTGCTAGAGGTTCCGAGGTGCTCTTAACCGAGTGTCTTGGATTGCTAGCAGGTTTACTTTGAAAAAATTAGAGTGCTCAAAGCAGGCAAGTCGCCTGAATATTCGTGCATGGAATAATAGAATAGGAAGTTGATTCTATTTTGTTGGTTTTCGGAAATCGACTTAATGATTAATAGGGACAGTCGGGGGCATTTGTATTCAAACGACAGAGGTGAAATTCTTGGACCGTTTGAAGACAAACTACTGCGAAAGCATTTGCCAAGAATGTTTTCATTA	Alveolata	Dinoflagellata	Syndiniales	Dino-Group-I	Dino-Group-I-Clade-5	Dino-Group-I-Clade-5_X	Dino-Group-I-Clade-5_X_sp.	Parassite	24	9	66	153	0	491	0	43	3	7	0	0	0	7	803
ASV594	TAGCGTATATTAAAGTTGTTGCAGTTAAAAAGCTCGTAGTTGGACTTCTGGCCTGGGCGACCGGTCGGCGCCCTCGTGGCGTGTGCACTGTTGTCGGCCCGGGTCATCCTCGTGCGGATCCGGTCTTCCATTCATTTGGCGGGTCGGGGAAGCGCGACGTTTACTGTGAAAAAATTAGAGTGTTTAAAGCAGGCGATCGCTGTGAATACATTAGCATGGAATAATGAGATAGGACTTTGGTACTATTTTGTTGGTTTGCGCACCAAGGTAATGATTAATAGGGATAGTTGGGGGTATTCATATTCAATTGTCAGAGGTGAAATTCTTGGATTTATGGAAGATGAACTTATGCGAAAGCATTTACCAAGGATGTTTTCATTA	Archaeplastida	Chlorophyta	Pyramimonadales	Pyramimonadales_X	Pyramimonadales_XX	Halosphaera	Halosphaera_sp.	Autotroph	0	0	40	0	756	2	3	0	0	0	0	0	0	0	801
ASV500	TAGCGTATATTAAAGTTGTTGTGGTTAAAAAGCTCGTAGTTGGATCTCAACAGACCTGGATCGGTTTACTTTGTGTAATACTGATCCAGAGCTGTGCTTTTGATGGAGGTTTAGGGGTGCTCTTAACCGAGTGTCTCTGAGTGCCATCAGGTTTACTTTGAAAAAATTAGAGGGCTAAAGCCAGGCTGTTATGCCAGAATATTTGTGCATGGAATAATAGAATAGGATGTTGATCTTATTTTGTTGGTTTTCGAGACTCGACATAATGATTAATAGGGACAGTCGGGGGCATTTGTATTCAAACGACAGAGGTGAAATTCTTGGACCGTTTGAAGACAAACTACTGCGAAAGCATTTGCCAAGAATGTTTTCATTA	Alveolata	Dinoflagellata	Dinophyceae	Torodiniales	Torodiniaceae	Torodinium	NA	Heterotroph	0	0	0	0	0	0	800	0	0	0	0	0	0	0	800
ASV566	TAGCGTATATTAAAGTTGTTGCAGTTAGAACGCTCGTAGTCGGATTTCGGGGCGGGCCGACCGGTCTGCCGATGGGTACGCACTGGTCGGCGCGTCCTTCCTTCCGGAGACCGCCTCTGTTCTTAACTGAATGGGTGCGGGAGACGGATCGTTTACTTTGAAAAAATCAGAGTGTTTCAAGCAGGCAGCTCGCTCTTGCATGGATTAGCATGGGATAATGAAATAGGACTTTGGTGCTATTTTGTTGGTTTCGAACACCGAAGTAATGATTAAAAGGGACAGTCAGGGGCACTCGTATTCCGCCGAGAGAGGTGAAATTCTCAGACCAGCGGAAGACGAACCACTGCGAAAGCATTTGCCAGGGATGTTTTCACTG	Alveolata	Dinoflagellata	Dinophyceae	Gonyaulacales	Goniodomataceae	Alexandrium	Alexandrium_minutum	Mixotroph	3	0	178	0	583	35	0	0	0	0	0	0	0	0	799
ASV1013	TAGCGTATATTAAAGTTGTTGCGGTTAAAAAGCTCGTAGTTGGATTTCTGCCGAGGATGACCGGTCCGCCCTCTGGGTGAGTATCTGGCTCAGCCTGGGCATCTTCTTGGAGAACGTAGCTGCACTTGACTGTGTGGTGCGGTATCCAAGACTTTTACTTTGAGGAAATTAGAGTGTTTCAAGCAGGCACACGCCTTGAATACATTAGCATGGAATAATAAGATAGGACCTCGGTTCTATTTTGTTGGTTTCTAGAGCTGAGGTAATGATTAATAGGGATAGTTGGGGGCATTCGTATTTAACTGTCAGAGGTGAAATTCTTGGATTTGTTAAAGACGGACTACTGCGAAAGCATTTGCCAAGGATGTTTTCATTG	Alveolata	Dinoflagellata	Dinophyceae	NA	NA	NA	NA	NA	0	0	2	0	0	797	0	0	0	0	0	0	0	0	799
ASV716	TAGCGTATATTAAAGTTGTTGCGGTTAAAAAGCTCGTAGTTGGATTTCTGCTTGGGACGACCGGTCCGCCCTCTGGGTGTGTATCTGGCTCGGCCCGGGCATCCGCTTGTGGAACGTTCCTGCACTTGATTGTGTGGGCCGGAACACAAGCCTTTCACTTTGAGGAAATTAGAGTGTTTCAAGCAGGCTTTTGCCTTGAATACGCTAGCATGGAATGATAAGATAGGACCTCGTCCCATCCTTGTTGGTTCGATGAGATGAGGTAATGATTAATAGGGATAGTCGGGGGCATTCGTACTTAACTGTCAGAGGTGAAATTCTTGGATTTGTTAAAGACGGACTACTGCGAAAGCATTTGCCAAGGATGTTTTCATTG	Alveolata	Dinoflagellata	Syndiniales	Dino-Group-I	Dino-Group-I-Clade-6	Dino-Group-I-Clade-6_X	Dino-Group-I-Clade-6_X_sp.	Parassite	0	0	0	696	0	27	0	73	0	0	0	1	0	0	797
ASV897	TAGCGTATATTAAAGTTGTTGCAGTTAGAACGCTCGTAGTCGGATTTCGGGGCGGTCCGACCGGTCTGCCGATGGGTACGCACTGGTCGGCGCGTCCTTCCTTCCGGAGACCGTGCCTACTCTTAACTGAGCGGGGGCGGGAGACGGAACGTTTACTTTGAAAAAATCAGAGTGTTTCAAGCAGGCAGCTCGCTCTTGCATGGATTAGCATGGGATAATGAAATAGGACTTTGGTGCTATTTTGTTGGTTTCGAACACCGAAGTAATGATGAGAAGGGACAGTCAGGGGCACTCGTATTCCGCCGAGAGAGGTGAAATTCTCAGACCAGCGGAAGACGAACCACTGCGAAAGCATTTGCCAGGGATGTTTTCACTG	Alveolata	Ciliophora	Spirotrichea	Choreotrichida	Leegaardiellidae_B	Leegaardiella	Leegaardiella_sp.	Heterotroph	172	67	6	241	0	96	0	6	14	3	73	110	9	0	797
ASV958	TAGCGTATATTAAAGTTGTTGCGGTTAAAAAGCTCGTAGTTGGATTTCTGTCGAAGACGGTCGGTCCGCTCTATGAGCGTGTATCTGATTCGGCTTTGGCATCCTCGTGGGGAACGTAACTGTGCTTGATTGCATGGTGCGGAATTCACGACTTTTACTTTGAGGAAATTAGAGTGTTCACGGCAGGCAAGCGCCTTGAATATATTAGCATGGAATAATAATATAGGACTTTGGTTCTATTTTGTTGGTTTCTAGGACTAGAGTAATGATTAATAGGGATAATTGGGGGCATTTGTATTAACGCGTCAGAGGTGGAATTCTTGGATTGCGTTACGACAAACTACTGCGAAAGCATTTGCCAAGGATGTTTTCATTG	Alveolata	Dinoflagellata	Syndiniales	Dino-Group-II	Dino-Group-II-Clade-6	Dino-Group-II-Clade-6_X	Dino-Group-II-Clade-6_X_sp.	Parassite	1	6	26	30	0	695	6	0	0	0	24	8	1	0	797
ASV1282	TAGCGTATATTAAAATTGTTGCGGTTAAAACGCTCGTAGTTGGATATCTGTGAGCGGGTTCCGGTCCTTCCCAGTGAAGATTACACGGAACTCTGCTCGCATTTGTTCAGGGAGGGTGGATGCACTTCACTGTGTGACCACATGATCTGAATTTTTACTTTGAGGAAATGAGAGTGTTCCAAGCAGGCAATCGCCGTGAATATGATAGCATGGAATAATAGCACAGGACTCTTGGTTCAATGCTGTTGGTTGATTGAACTAGAGTAATCATAATAAGGATAGTTGGGGGTATTCGTATTTAACTGTCAGAGGTGAAATTCTTGGATTTTTTAAAGACGAACAATTGCGAAGGCATCTACCCAGGATGTTTTTGTTG	Stramenopiles	Ochrophyta	Bacillariophyta	Bacillariophyta_X	Polar-centric-Mediophyceae	NA	NA	Autotroph	0	9	11	3	27	318	13	0	6	50	44	66	200	50	797
ASV699	TAGCGTATATTAAAGTTGTTGCGGTTAAAAAGCTCGTAGTTGGATTTCTGCTGAGAACGGGCGGTCCGCACTATGTGCGTGTATCTGTTACGGTCTTGGCATCCTCTTGGGCAGCGCGTCCGTGCTTGATTGCATGGCGCGGCATCCAAGACTTTTACTTTGAGGAAATTAGAGTGTTCACGGCAGGCATACGCTTTGAATATATTAGCATGGAATAATAAGATAGGACCAGTTTCCTATTTTGTTGGTTTCTAGGAATCAGGTAATGGTTAATAGGGATAATTGGGGGCATTCGTATTAAGGCGTCAGAGGTGGAATTCTTGGATTGCCTTACGACGAACTACTGCGAAAGCATTTGCCAAGGATGTTTTCATTG	Stramenopiles	Opalozoa	MAST-3	MAST-3F	MAST-3F_X	MAST-3F_XX	MAST-3F_XX_sp.	Autotroph	6	7	140	382	0	161	0	91	0	3	1	2	0	3	796
[truncated: 4,272 more rows]

## Sheet: Clam test HCB
ASV	Sequence	Supergroup	Division	Class	Order	Family	Genus	Species	Trophic_mode	Surface	DCM	Clam_HCB
[truncated: 3,733 more rows]

[truncated: 1 more sheets: Clam test M3A]
